# Supplementary material for: Research on the impact of pilot free trade zones on urban green development: A case study based on the Yangtze River Economic Belt in China
Source: PLoS One. 2024 May 24;19(5):e0303626. doi: 10.1371/journal.pone.0303626 (PMC11125538; doi:10.1371/journal.pone.0303626)
Supplement: S2 Fig — (XLS) [file pone.0303626.s002.xls]

## Sheet: Sheet1
id	city	year	gtfp
1	上海	2006	1
1	上海	2007	0.898638
1	上海	2008	1.02292
1	上海	2009	0.897655
1	上海	2010	0.963179
1	上海	2011	0.980431
1	上海	2012	1.42102
1	上海	2013	0.839155
1	上海	2014	0.836284
1	上海	2015	0.997086
1	上海	2016	1.02493
1	上海	2017	1.01235
1	上海	2018	1.00836
1	上海	2019	1.03065
1	上海	2020	0.996594
2	南京	2006	1
2	南京	2007	0.896517
2	南京	2008	1.02413
2	南京	2009	0.894994
2	南京	2010	1.037
2	南京	2011	1.01788
2	南京	2012	1.01235
2	南京	2013	0.963817
2	南京	2014	1.00115
2	南京	2015	1.00936
2	南京	2016	0.991292
2	南京	2017	0.938012
2	南京	2018	0.989838
2	南京	2019	0.980693
2	南京	2020	0.9956
3	无锡	2006	1
3	无锡	2007	0.907375
3	无锡	2008	1.02418
3	无锡	2009	0.89859
3	无锡	2010	1.03756
3	无锡	2011	1.01639
3	无锡	2012	1.01422
3	无锡	2013	0.964668
3	无锡	2014	1.0009
3	无锡	2015	1.01066
3	无锡	2016	0.992348
3	无锡	2017	0.943662
3	无锡	2018	0.993262
3	无锡	2019	0.991425
3	无锡	2020	0.996056
4	徐州	2006	1
4	徐州	2007	0.895136
4	徐州	2008	1.02444
4	徐州	2009	0.895397
4	徐州	2010	1.03812
4	徐州	2011	1.01649
4	徐州	2012	1.01304
4	徐州	2013	0.965329
4	徐州	2014	1.00124
4	徐州	2015	1.01021
4	徐州	2016	0.991908
4	徐州	2017	0.940983
4	徐州	2018	0.995013
4	徐州	2019	0.968921
4	徐州	2020	0.995779
5	常州	2006	1
5	常州	2007	0.905916
5	常州	2008	1.02509
5	常州	2009	0.899151
5	常州	2010	1.03856
5	常州	2011	1.01508
5	常州	2012	1.01369
5	常州	2013	0.966433
5	常州	2014	1.00112
5	常州	2015	1.01124
5	常州	2016	0.99277
5	常州	2017	0.944173
5	常州	2018	0.994053
5	常州	2019	0.967568
5	常州	2020	0.996098
6	苏州	2006	1
6	苏州	2007	0.906022
6	苏州	2008	1.02344
6	苏州	2009	0.898369
6	苏州	2010	0.993789
6	苏州	2011	1.04128
6	苏州	2012	1.01528
6	苏州	2013	0.963044
6	苏州	2014	0.980617
6	苏州	2015	1.02244
6	苏州	2016	1.03547
6	苏州	2017	1.00259
6	苏州	2018	1.021
6	苏州	2019	0.992357
6	苏州	2020	0.993123
7	南通	2006	1
7	南通	2007	0.896531
7	南通	2008	1.02462
7	南通	2009	0.895731
7	南通	2010	1.0382
7	南通	2011	1.01654
7	南通	2012	1.01274
7	南通	2013	0.964576
7	南通	2014	1.0012
7	南通	2015	1.00894
7	南通	2016	0.990908
7	南通	2017	0.93904
7	南通	2018	0.989798
7	南通	2019	0.987105
7	南通	2020	0.995655
8	连云港	2006	1
8	连云港	2007	0.885714
8	连云港	2008	1.02573
8	连云港	2009	0.894955
8	连云港	2010	1.03875
8	连云港	2011	1.01632
8	连云港	2012	1.01134
8	连云港	2013	0.966857
8	连云港	2014	1.00158
8	连云港	2015	1.01081
8	连云港	2016	0.992293
8	连云港	2017	0.941203
8	连云港	2018	0.995667
8	连云港	2019	0.966242
8	连云港	2020	0.995773
9	淮安	2006	1
9	淮安	2007	0.891445
9	淮安	2008	1.02516
9	淮安	2009	0.894867
9	淮安	2010	1.03884
9	淮安	2011	1.01646
9	淮安	2012	1.01194
9	淮安	2013	0.965799
9	淮安	2014	1.00153
9	淮安	2015	1.00975
9	淮安	2016	0.991491
9	淮安	2017	0.939168
9	淮安	2018	0.995314
9	淮安	2019	0.966251
9	淮安	2020	0.995739
10	盐城	2006	1
10	盐城	2007	0.891333
10	盐城	2008	1.02487
10	盐城	2009	0.894654
10	盐城	2010	1.03838
10	盐城	2011	1.0167
10	盐城	2012	1.01177
10	盐城	2013	0.965656
10	盐城	2014	1.00152
10	盐城	2015	1.0099
10	盐城	2016	0.991552
10	盐城	2017	0.939345
10	盐城	2018	0.994918
10	盐城	2019	0.968715
10	盐城	2020	0.995713
11	扬州	2006	1
11	扬州	2007	0.895664
11	扬州	2008	1.02507
11	扬州	2009	0.895968
11	扬州	2010	1.03881
11	扬州	2011	1.01597
11	扬州	2012	1.01286
11	扬州	2013	0.965396
11	扬州	2014	1.0011
11	扬州	2015	1.00978
11	扬州	2016	0.991593
11	扬州	2017	0.940489
11	扬州	2018	0.994304
11	扬州	2019	0.973998
11	扬州	2020	0.995778
12	镇江	2006	1
12	镇江	2007	0.898065
12	镇江	2008	1.02477
12	镇江	2009	0.895858
12	镇江	2010	1.03898
12	镇江	2011	1.01589
12	镇江	2012	1.01264
12	镇江	2013	0.966821
12	镇江	2014	1.00146
12	镇江	2015	1.01109
12	镇江	2016	0.992609
12	镇江	2017	0.942973
12	镇江	2018	0.994019
12	镇江	2019	0.967647
12	镇江	2020	0.996177
13	泰州	2006	1
13	泰州	2007	0.900113
13	泰州	2008	1.02497
13	泰州	2009	0.896702
13	泰州	2010	1.03931
13	泰州	2011	1.01572
13	泰州	2012	1.01308
13	泰州	2013	0.965317
13	泰州	2014	1.00127
13	泰州	2015	1.00947
13	泰州	2016	0.991239
13	泰州	2017	0.938875
13	泰州	2018	0.994106
13	泰州	2019	0.974452
13	泰州	2020	0.995502
14	宿迁	2006	1
14	宿迁	2007	0.911024
14	宿迁	2008	1.02522
14	宿迁	2009	0.902445
14	宿迁	2010	1.03771
14	宿迁	2011	1.01386
14	宿迁	2012	1.01475
14	宿迁	2013	0.966639
14	宿迁	2014	1.00107
14	宿迁	2015	1.01106
14	宿迁	2016	0.992617
14	宿迁	2017	0.943741
14	宿迁	2018	0.99586
14	宿迁	2019	0.965039
14	宿迁	2020	0.996143
15	温州	2006	1
15	温州	2007	0.8604
15	温州	2008	1.02499
15	温州	2009	0.793062
15	温州	2010	0.915825
15	温州	2011	1.012
15	温州	2012	1.00868
15	温州	2013	0.964845
15	温州	2014	1.00197
15	温州	2015	1.00907
15	温州	2016	0.990829
15	温州	2017	0.936605
15	温州	2018	0.989493
15	温州	2019	0.983833
15	温州	2020	0.99654
16	嘉兴	2006	1
16	嘉兴	2007	0.900105
16	嘉兴	2008	1.02366
16	嘉兴	2009	0.895814
16	嘉兴	2010	1.03702
16	嘉兴	2011	1.01749
16	嘉兴	2012	1.01406
16	嘉兴	2013	0.964102
16	嘉兴	2014	1.0009
16	嘉兴	2015	1.01066
16	嘉兴	2016	0.992296
16	嘉兴	2017	0.943371
16	嘉兴	2018	0.994895
16	嘉兴	2019	0.971548
16	嘉兴	2020	0.996024
17	湖州	2006	1
17	湖州	2007	0.911789
17	湖州	2008	1.02397
17	湖州	2009	0.901628
17	湖州	2010	1.03515
17	湖州	2011	1.01594
17	湖州	2012	1.01591
17	湖州	2013	0.964468
17	湖州	2014	1.00047
17	湖州	2015	1.01173
17	湖州	2016	0.993289
17	湖州	2017	0.947339
17	湖州	2018	0.995599
17	湖州	2019	0.968364
17	湖州	2020	0.99643
18	绍兴	2006	1
18	绍兴	2007	0.887519
18	绍兴	2008	1.02425
18	绍兴	2009	0.899222
18	绍兴	2010	1.00541
18	绍兴	2011	1.04253
18	绍兴	2012	1.01103
18	绍兴	2013	0.96313
18	绍兴	2014	0.999156
18	绍兴	2015	1.00886
18	绍兴	2016	0.990795
18	绍兴	2017	0.935895
18	绍兴	2018	0.991129
18	绍兴	2019	0.989154
18	绍兴	2020	0.995678
19	衢州	2006	1
19	衢州	2007	0.925757
19	衢州	2008	1.0247
19	衢州	2009	0.909946
19	衢州	2010	1.03223
19	衢州	2011	1.01318
19	衢州	2012	1.01763
19	衢州	2013	0.967328
19	衢州	2014	1.00046
19	衢州	2015	1.0139
19	衢州	2016	0.995039
19	衢州	2017	0.951971
19	衢州	2018	0.997725
19	衢州	2019	0.95666
19	衢州	2020	0.998237
20	舟山	2006	1
20	舟山	2007	0.9372
20	舟山	2008	1.02581
20	舟山	2009	0.902525
20	舟山	2010	1.03773
20	舟山	2011	1.01398
20	舟山	2012	1.01427
20	舟山	2013	0.968951
20	舟山	2014	1.00137
20	舟山	2015	1.01041
20	舟山	2016	0.992012
20	舟山	2017	0.944008
20	舟山	2018	0.997936
20	舟山	2019	0.953885
20	舟山	2020	1.00086
21	台州	2006	1
21	台州	2007	0.897627
21	台州	2008	1.02413
21	台州	2009	0.880279
21	台州	2010	0.945688
21	台州	2011	1.13744
21	台州	2012	1.02355
21	台州	2013	0.939941
21	台州	2014	0.975923
21	台州	2015	1.00968
21	台州	2016	0.991611
21	台州	2017	0.936932
21	台州	2018	0.992221
21	台州	2019	0.991184
21	台州	2020	0.995892
22	丽水	2006	1
22	丽水	2007	0.896526
22	丽水	2008	1.02557
22	丽水	2009	0.893873
22	丽水	2010	0.96354
22	丽水	2011	1.15786
22	丽水	2012	1.01264
22	丽水	2013	0.967097
22	丽水	2014	1.00173
22	丽水	2015	1.01221
22	丽水	2016	0.993388
22	丽水	2017	0.943739
22	丽水	2018	0.996893
22	丽水	2019	0.959118
22	丽水	2020	0.996566
23	淮南	2006	1
23	淮南	2007	0.894998
23	淮南	2008	1.02418
23	淮南	2009	0.895452
23	淮南	2010	1.03571
23	淮南	2011	1.01794
23	淮南	2012	1.01112
23	淮南	2013	0.96586
23	淮南	2014	1.00182
23	淮南	2015	1.0104
23	淮南	2016	0.992014
23	淮南	2017	0.940381
23	淮南	2018	0.995468
23	淮南	2019	0.967879
23	淮南	2020	0.995884
24	马鞍山	2006	1
24	马鞍山	2007	0.909012
24	马鞍山	2008	1.02556
24	马鞍山	2009	0.902667
24	马鞍山	2010	1.0382
24	马鞍山	2011	1.01313
24	马鞍山	2012	1.0134
24	马鞍山	2013	0.969995
24	马鞍山	2014	1.00166
24	马鞍山	2015	1.01301
24	马鞍山	2016	0.994136
24	马鞍山	2017	0.946319
24	马鞍山	2018	0.997417
24	马鞍山	2019	0.959031
24	马鞍山	2020	0.996228
25	淮北	2006	1
25	淮北	2007	0.883275
25	淮北	2008	1.02505
25	淮北	2009	0.894887
25	淮北	2010	1.03824
25	淮北	2011	1.01672
25	淮北	2012	1.00981
25	淮北	2013	0.967767
25	淮北	2014	1.00227
25	淮北	2015	1.01056
25	淮北	2016	0.992206
25	淮北	2017	0.939195
25	淮北	2018	0.996415
25	淮北	2019	0.96068
25	淮北	2020	0.995838
26	铜陵	2006	1
26	铜陵	2007	0.900083
26	铜陵	2008	1.02531
26	铜陵	2009	0.898846
26	铜陵	2010	1.04027
26	铜陵	2011	1.01339
26	铜陵	2012	1.01197
26	铜陵	2013	0.970773
26	铜陵	2014	1.00207
26	铜陵	2015	1.01257
26	铜陵	2016	0.993638
26	铜陵	2017	0.943412
26	铜陵	2018	0.997527
26	铜陵	2019	0.956648
26	铜陵	2020	0.99749
27	安庆	2006	1
27	安庆	2007	0.891702
27	安庆	2008	1.02533
27	安庆	2009	0.895283
27	安庆	2010	1.03943
27	安庆	2011	1.01579
27	安庆	2012	1.01079
27	安庆	2013	0.967914
27	安庆	2014	1.002
27	安庆	2015	1.01065
27	安庆	2016	0.991981
27	安庆	2017	0.939435
27	安庆	2018	0.995433
27	安庆	2019	0.969373
27	安庆	2020	0.995696
28	黄山	2006	1
28	黄山	2007	0.896783
28	黄山	2008	1.02779
28	黄山	2009	0.892124
28	黄山	2010	1.04659
28	黄山	2011	1.00825
28	黄山	2012	1.01517
28	黄山	2013	0.972653
28	黄山	2014	1.00325
28	黄山	2015	1.01161
28	黄山	2016	0.992712
28	黄山	2017	0.939074
28	黄山	2018	0.997416
28	黄山	2019	0.955181
28	黄山	2020	0.998096
29	滁州	2006	1
29	滁州	2007	0.918019
29	滁州	2008	1.02421
29	滁州	2009	0.906047
29	滁州	2010	1.03452
29	滁州	2011	1.01286
29	滁州	2012	1.01657
29	滁州	2013	0.968754
29	滁州	2014	1.00086
29	滁州	2015	1.01369
29	滁州	2016	0.994712
29	滁州	2017	0.949561
29	滁州	2018	0.997315
29	滁州	2019	0.960981
29	滁州	2020	0.996426
30	阜阳	2006	1
30	阜阳	2007	0.891104
30	阜阳	2008	1.02384
30	阜阳	2009	0.793398
30	阜阳	2010	0.933974
30	阜阳	2011	1.08517
30	阜阳	2012	1.01223
30	阜阳	2013	0.966146
30	阜阳	2014	1.00151
30	阜阳	2015	1.01092
30	阜阳	2016	0.992402
30	阜阳	2017	0.941509
30	阜阳	2018	0.995487
30	阜阳	2019	0.970525
30	阜阳	2020	0.995842
31	宿州	2006	1
31	宿州	2007	0.886008
31	宿州	2008	1.02607
31	宿州	2009	0.857153
31	宿州	2010	1.03502
31	宿州	2011	1.01694
31	宿州	2012	1.00989
31	宿州	2013	0.967394
31	宿州	2014	1.00214
31	宿州	2015	1.00918
31	宿州	2016	0.99003
31	宿州	2017	0.93457
31	宿州	2018	0.993352
31	宿州	2019	0.964692
31	宿州	2020	0.995576
32	六安	2006	1
32	六安	2007	0.888134
32	六安	2008	1.02509
32	六安	2009	0.893193
32	六安	2010	1.03877
32	六安	2011	1.01835
32	六安	2012	1.00896
32	六安	2013	0.96375
32	六安	2014	1.00207
32	六安	2015	1.00932
32	六安	2016	0.989388
32	六安	2017	0.932929
32	六安	2018	0.99256
32	六安	2019	0.984178
32	六安	2020	0.995407
33	亳州	2006	1
33	亳州	2007	0.886957
33	亳州	2008	1.02574
33	亳州	2009	0.863866
33	亳州	2010	1.03863
33	亳州	2011	1.02376
33	亳州	2012	1.00958
33	亳州	2013	0.968461
33	亳州	2014	1.00227
33	亳州	2015	1.01052
33	亳州	2016	0.991988
33	亳州	2017	0.938767
33	亳州	2018	0.995622
33	亳州	2019	0.975341
33	亳州	2020	0.995734
34	池州	2006	1
34	池州	2007	1.1497
34	池州	2008	1.0988
34	池州	2009	0.994643
34	池州	2010	1.03344
34	池州	2011	1.00604
34	池州	2012	1.01537
34	池州	2013	0.982972
34	池州	2014	1.00231
34	池州	2015	1.01333
34	池州	2016	0.994341
34	池州	2017	0.94566
34	池州	2018	0.998448
34	池州	2019	0.945052
34	池州	2020	1.02028
35	宣城	2006	1
35	宣城	2007	0.901299
35	宣城	2008	1.02666
35	宣城	2009	0.898681
35	宣城	2010	1.04204
35	宣城	2011	1.0156
35	宣城	2012	1.0104
35	宣城	2013	0.964543
35	宣城	2014	1.00188
35	宣城	2015	1.01307
35	宣城	2016	0.994034
35	宣城	2017	0.9447
35	宣城	2018	0.997458
35	宣城	2019	0.959036
35	宣城	2020	0.996208
36	南昌	2006	1
36	南昌	2007	0.886879
36	南昌	2008	1.02474
36	南昌	2009	0.898087
36	南昌	2010	1.03204
36	南昌	2011	1.0182
36	南昌	2012	1.00966
36	南昌	2013	0.964991
36	南昌	2014	1.00196
36	南昌	2015	1.00889
36	南昌	2016	0.990686
36	南昌	2017	0.936489
36	南昌	2018	0.994246
36	南昌	2019	0.974352
36	南昌	2020	0.995249
37	景德镇	2006	1
37	景德镇	2007	0.892783
37	景德镇	2008	1.02502
37	景德镇	2009	0.894432
37	景德镇	2010	1.03896
37	景德镇	2011	1.01624
37	景德镇	2012	1.00966
37	景德镇	2013	0.968523
37	景德镇	2014	1.00237
37	景德镇	2015	1.01085
37	景德镇	2016	0.992239
37	景德镇	2017	0.939283
37	景德镇	2018	0.996499
37	景德镇	2019	0.958404
37	景德镇	2020	0.997588
38	萍乡	2006	1
38	萍乡	2007	0.898658
38	萍乡	2008	1.02611
38	萍乡	2009	0.896634
38	萍乡	2010	1.04144
38	萍乡	2011	1.0138
38	萍乡	2012	1.01103
38	萍乡	2013	0.970712
38	萍乡	2014	1.00236
38	萍乡	2015	1.0114
38	萍乡	2016	0.992547
38	萍乡	2017	0.940184
38	萍乡	2018	0.997008
38	萍乡	2019	0.957955
38	萍乡	2020	0.996342
39	九江	2006	1
39	九江	2007	0.896677
39	九江	2008	1.02449
39	九江	2009	0.895047
39	九江	2010	1.03844
39	九江	2011	1.01676
39	九江	2012	1.01096
39	九江	2013	0.966872
39	九江	2014	1.00181
39	九江	2015	1.01072
39	九江	2016	0.992296
39	九江	2017	0.941214
39	九江	2018	0.995999
39	九江	2019	0.964029
39	九江	2020	0.995876
40	新余	2006	1
40	新余	2007	0.894291
40	新余	2008	1.02332
40	新余	2009	1.00012
40	新余	2010	1.08257
40	新余	2011	0.995664
40	新余	2012	1.05471
40	新余	2013	0.929941
40	新余	2014	1.00198
40	新余	2015	1.01329
40	新余	2016	0.994248
40	新余	2017	0.945963
40	新余	2018	0.998644
40	新余	2019	0.942438
40	新余	2020	1.00224
41	鹰潭	2006	1
41	鹰潭	2007	0.950831
41	鹰潭	2008	1.0057
41	鹰潭	2009	0.94383
41	鹰潭	2010	1.04222
41	鹰潭	2011	1.00842
41	鹰潭	2012	1.03405
41	鹰潭	2013	0.973381
41	鹰潭	2014	1.00235
41	鹰潭	2015	1.01152
41	鹰潭	2016	0.992624
41	鹰潭	2017	0.939935
41	鹰潭	2018	0.996618
41	鹰潭	2019	0.958769
41	鹰潭	2020	0.997869
42	赣州	2006	1
42	赣州	2007	0.895731
42	赣州	2008	1.02383
42	赣州	2009	0.890128
42	赣州	2010	1.03709
42	赣州	2011	1.01751
42	赣州	2012	1.01147
42	赣州	2013	0.965597
42	赣州	2014	1.00163
42	赣州	2015	1.01019
42	赣州	2016	0.991759
42	赣州	2017	0.9398
42	赣州	2018	0.995193
42	赣州	2019	0.968963
42	赣州	2020	0.995693
43	吉安	2006	1
43	吉安	2007	0.89153
43	吉安	2008	1.02552
43	吉安	2009	0.894515
43	吉安	2010	1.03993
43	吉安	2011	1.0156
43	吉安	2012	1.00962
43	吉安	2013	0.968576
43	吉安	2014	1.00225
43	吉安	2015	1.01019
43	吉安	2016	0.991717
43	吉安	2017	0.938532
43	吉安	2018	0.995708
43	吉安	2019	0.965969
43	吉安	2020	0.995537
44	宜春	2006	1
44	宜春	2007	0.901849
44	宜春	2008	1.02435
44	宜春	2009	0.896084
44	宜春	2010	1.03871
44	宜春	2011	1.01642
44	宜春	2012	1.01242
44	宜春	2013	0.965974
44	宜春	2014	1.00152
44	宜春	2015	1.01074
44	宜春	2016	0.99222
44	宜春	2017	0.941448
44	宜春	2018	0.995631
44	宜春	2019	0.966113
44	宜春	2020	0.995827
45	抚州	2006	1
45	抚州	2007	0.877624
45	抚州	2008	1.026
45	抚州	2009	0.898173
45	抚州	2010	1.03325
45	抚州	2011	1.01695
45	抚州	2012	1.00792
45	抚州	2013	0.967216
45	抚州	2014	1.00251
45	抚州	2015	1.00923
45	抚州	2016	0.990957
45	抚州	2017	0.93645
45	抚州	2018	0.995294
45	抚州	2019	0.967967
45	抚州	2020	0.995548
46	上饶	2006	1
46	上饶	2007	0.89761
46	上饶	2008	1.02449
46	上饶	2009	0.894855
46	上饶	2010	1.03888
46	上饶	2011	1.01622
46	上饶	2012	1.01122
46	上饶	2013	0.966256
46	上饶	2014	1.00177
46	上饶	2015	1.01033
46	上饶	2016	0.991988
46	上饶	2017	0.9405
46	上饶	2018	0.995663
46	上饶	2019	0.965896
46	上饶	2020	0.995768
47	武汉	2006	1
47	武汉	2007	0.890728
47	武汉	2008	1.0237
47	武汉	2009	0.898162
47	武汉	2010	1.03178
47	武汉	2011	1.01866
47	武汉	2012	1.01176
47	武汉	2013	0.9639
47	武汉	2014	1.00136
47	武汉	2015	1.00949
47	武汉	2016	0.991224
47	武汉	2017	0.937782
47	武汉	2018	0.991096
47	武汉	2019	0.9904
47	武汉	2020	0.995666
48	黄石	2006	1
48	黄石	2007	0.88997
48	黄石	2008	1.02384
48	黄石	2009	0.866445
48	黄石	2010	1.03421
48	黄石	2011	1.01732
48	黄石	2012	1.01255
48	黄石	2013	0.966628
48	黄石	2014	1.00163
48	黄石	2015	1.01114
48	黄石	2016	0.992576
48	黄石	2017	0.941826
48	黄石	2018	0.996144
48	黄石	2019	0.963576
48	黄石	2020	0.995936
49	十堰	2006	1
49	十堰	2007	0.868793
49	十堰	2008	1.02529
49	十堰	2009	0.820179
49	十堰	2010	1.00684
49	十堰	2011	1.01841
49	十堰	2012	1.01188
49	十堰	2013	0.964016
49	十堰	2014	1.00165
49	十堰	2015	1.00901
49	十堰	2016	0.990641
49	十堰	2017	0.935818
49	十堰	2018	0.993926
49	十堰	2019	0.97594
49	十堰	2020	0.995336
50	宜昌	2006	1
50	宜昌	2007	0.884019
50	宜昌	2008	1.02505
50	宜昌	2009	0.898115
50	宜昌	2010	1.03263
50	宜昌	2011	1.0175
50	宜昌	2012	1.01275
50	宜昌	2013	0.964681
50	宜昌	2014	1.00139
50	宜昌	2015	1.00983
50	宜昌	2016	0.991384
50	宜昌	2017	0.939127
50	宜昌	2018	0.994473
50	宜昌	2019	0.973622
50	宜昌	2020	0.995702
51	襄阳	2006	1
51	襄阳	2007	0.865343
51	襄阳	2008	1.02514
51	襄阳	2009	0.840769
51	襄阳	2010	1.01923
51	襄阳	2011	1.01768
51	襄阳	2012	1.01043
51	襄阳	2013	0.964979
51	襄阳	2014	1.00187
51	襄阳	2015	1.00892
51	襄阳	2016	0.990584
51	襄阳	2017	0.935532
51	襄阳	2018	0.994066
51	襄阳	2019	0.975926
51	襄阳	2020	0.995107
52	鄂州	2006	1
52	鄂州	2007	0.900486
52	鄂州	2008	1.02461
52	鄂州	2009	0.894797
52	鄂州	2010	1.03885
52	鄂州	2011	1.0159
52	鄂州	2012	1.01182
52	鄂州	2013	0.968091
52	鄂州	2014	1.00198
52	鄂州	2015	1.01133
52	鄂州	2016	0.992518
52	鄂州	2017	0.940179
52	鄂州	2018	0.996
52	鄂州	2019	0.965143
52	鄂州	2020	1.00638
53	荆门	2006	1
53	荆门	2007	0.879846
53	荆门	2008	1.02484
53	荆门	2009	0.855991
53	荆门	2010	1.0247
53	荆门	2011	1.01751
53	荆门	2012	1.01117
53	荆门	2013	0.966443
53	荆门	2014	1.00198
53	荆门	2015	1.01023
53	荆门	2016	0.991678
53	荆门	2017	0.938353
53	荆门	2018	0.995288
53	荆门	2019	0.968579
53	荆门	2020	0.995669
54	孝感	2006	1
54	孝感	2007	0.782697
54	孝感	2008	1.02523
54	孝感	2009	0.929347
54	孝感	2010	0.98198
54	孝感	2011	1.01913
54	孝感	2012	1.01035
54	孝感	2013	0.964143
54	孝感	2014	1.00175
54	孝感	2015	1.00892
54	孝感	2016	0.990668
54	孝感	2017	0.936245
54	孝感	2018	0.994007
54	孝感	2019	0.975318
54	孝感	2020	0.995423
55	荆州	2006	1
55	荆州	2007	0.877861
55	荆州	2008	1.02431
55	荆州	2009	0.900328
55	荆州	2010	1.02385
55	荆州	2011	1.01751
55	荆州	2012	1.01071
55	荆州	2013	0.966929
55	荆州	2014	1.00199
55	荆州	2015	1.01031
55	荆州	2016	0.991825
55	荆州	2017	0.939218
55	荆州	2018	0.995532
55	荆州	2019	0.967363
55	荆州	2020	0.995796
56	黄冈	2006	1
56	黄冈	2007	0.772324
56	黄冈	2008	0.99881
56	黄冈	2009	1.01971
56	黄冈	2010	0.98866
56	黄冈	2011	1.01758
56	黄冈	2012	1.01021
56	黄冈	2013	0.967027
56	黄冈	2014	1.00206
56	黄冈	2015	1.00924
56	黄冈	2016	0.990875
56	黄冈	2017	0.935779
56	黄冈	2018	0.994145
56	黄冈	2019	0.974349
56	黄冈	2020	0.995302
57	咸宁	2006	1
57	咸宁	2007	0.841221
57	咸宁	2008	1.02709
57	咸宁	2009	0.912065
57	咸宁	2010	1.02564
57	咸宁	2011	1.01603
57	咸宁	2012	1.00961
57	咸宁	2013	0.969158
57	咸宁	2014	1.00251
57	咸宁	2015	1.01101
57	咸宁	2016	0.992321
57	咸宁	2017	0.939463
57	咸宁	2018	0.996675
57	咸宁	2019	0.960812
57	咸宁	2020	0.996198
58	随州	2006	1
58	随州	2007	0.908902
58	随州	2008	1.02764
58	随州	2009	0.88752
58	随州	2010	1.04602
58	随州	2011	1.01498
58	随州	2012	1.00763
58	随州	2013	0.97135
58	随州	2014	1.00311
58	随州	2015	1.01134
58	随州	2016	0.992397
58	随州	2017	0.937557
58	随州	2018	0.99763
58	随州	2019	0.95326
58	随州	2020	0.999794
59	株洲	2006	1
59	株洲	2007	0.888966
59	株洲	2008	1.02477
59	株洲	2009	0.882194
59	株洲	2010	1.03593
59	株洲	2011	1.01751
59	株洲	2012	1.00937
59	株洲	2013	0.966958
59	株洲	2014	1.00235
59	株洲	2015	1.00979
59	株洲	2016	0.991073
59	株洲	2017	0.9363
59	株洲	2018	0.995582
59	株洲	2019	0.966628
59	株洲	2020	0.995406
60	湘潭	2006	1
60	湘潭	2007	0.888308
60	湘潭	2008	1.0246
60	湘潭	2009	0.895078
60	湘潭	2010	1.03853
60	湘潭	2011	1.01659
60	湘潭	2012	1.01097
60	湘潭	2013	0.967491
60	湘潭	2014	1.00222
60	湘潭	2015	1.00972
60	湘潭	2016	0.991099
60	湘潭	2017	0.937528
60	湘潭	2018	0.995807
60	湘潭	2019	0.966965
60	湘潭	2020	0.995712
61	衡阳	2006	1
61	衡阳	2007	0.878136
61	衡阳	2008	1.02228
61	衡阳	2009	0.812204
61	衡阳	2010	0.953627
61	衡阳	2011	1.05759
61	衡阳	2012	1.00901
61	衡阳	2013	0.945846
61	衡阳	2014	1.0025
61	衡阳	2015	1.00895
61	衡阳	2016	0.990666
61	衡阳	2017	0.93691
61	衡阳	2018	0.995373
61	衡阳	2019	0.967604
61	衡阳	2020	0.995592
62	邵阳	2006	1
62	邵阳	2007	0.820428
62	邵阳	2008	1.03274
62	邵阳	2009	0.930756
62	邵阳	2010	0.992919
62	邵阳	2011	1.01581
62	邵阳	2012	0.986879
62	邵阳	2013	0.977412
62	邵阳	2014	1.00756
62	邵阳	2015	1.00538
62	邵阳	2016	0.992499
62	邵阳	2017	0.901082
62	邵阳	2018	0.995843
62	邵阳	2019	0.965475
62	邵阳	2020	0.995778
63	常德	2006	1
63	常德	2007	0.88183
63	常德	2008	1.02725
63	常德	2009	0.821619
63	常德	2010	0.934129
63	常德	2011	1.1751
63	常德	2012	1.01022
63	常德	2013	0.955279
63	常德	2014	1.00223
63	常德	2015	1.00994
63	常德	2016	0.991488
63	常德	2017	0.937838
63	常德	2018	0.995439
63	常德	2019	0.967905
63	常德	2020	0.995445
64	张家界	2006	1
64	张家界	2007	0.912955
64	张家界	2008	1.01029
64	张家界	2009	0.920417
64	张家界	2010	1.00252
64	张家界	2011	1.01575
64	张家界	2012	0.985574
64	张家界	2013	0.987334
64	张家界	2014	0.997245
64	张家界	2015	1.00296
64	张家界	2016	1.00213
64	张家界	2017	0.982201
64	张家界	2018	0.997891
64	张家界	2019	0.971533
64	张家界	2020	1.00625
65	益阳	2006	1
65	益阳	2007	0.797887
65	益阳	2008	1.00893
65	益阳	2009	0.959405
65	益阳	2010	0.988779
65	益阳	2011	0.991731
65	益阳	2012	0.982388
65	益阳	2013	0.980274
65	益阳	2014	0.999786
65	益阳	2015	0.997221
65	益阳	2016	0.999885
65	益阳	2017	0.943277
65	益阳	2018	0.99624
65	益阳	2019	0.962786
65	益阳	2020	0.995637
66	永州	2006	1
66	永州	2007	0.861571
66	永州	2008	1.02607
66	永州	2009	0.907271
66	永州	2010	1.01828
66	永州	2011	1.01822
66	永州	2012	1.00636
66	永州	2013	0.967651
66	永州	2014	1.00336
66	永州	2015	1.00855
66	永州	2016	0.989849
66	永州	2017	0.9016
66	永州	2018	0.995805
66	永州	2019	0.964973
66	永州	2020	0.995535
67	怀化	2006	1
67	怀化	2007	0.849583
67	怀化	2008	1.02691
67	怀化	2009	0.888733
67	怀化	2010	0.990248
67	怀化	2011	1.03757
67	怀化	2012	0.98811
67	怀化	2013	0.921485
67	怀化	2014	1.0039
67	怀化	2015	1.0053
67	怀化	2016	0.989569
67	怀化	2017	0.919087
67	怀化	2018	0.994346
67	怀化	2019	0.971551
67	怀化	2020	0.995873
68	娄底	2006	1
68	娄底	2007	0.876768
68	娄底	2008	1.018
68	娄底	2009	0.940534
68	娄底	2010	1.00102
68	娄底	2011	1.0598
68	娄底	2012	1.00938
68	娄底	2013	0.967006
68	娄底	2014	1.00195
68	娄底	2015	1.01058
68	娄底	2016	0.991931
68	娄底	2017	0.940809
68	娄底	2018	0.99622
68	娄底	2019	0.963596
68	娄底	2020	0.995914
69	重庆	2006	1
69	重庆	2007	0.893388
69	重庆	2008	1.02366
69	重庆	2009	0.897538
69	重庆	2010	1.03325
69	重庆	2011	1.01853
69	重庆	2012	1.012
69	重庆	2013	0.960973
69	重庆	2014	1.00104
69	重庆	2015	1.00807
69	重庆	2016	0.9906
69	重庆	2017	0.93938
69	重庆	2018	0.993598
69	重庆	2019	0.979522
69	重庆	2020	0.995623
70	成都	2006	1
70	成都	2007	0.88627
70	成都	2008	1.02425
70	成都	2009	0.897894
70	成都	2010	1.03225
70	成都	2011	1.01857
70	成都	2012	1.01144
70	成都	2013	0.96275
70	成都	2014	1.00125
70	成都	2015	1.00857
70	成都	2016	0.990171
70	成都	2017	0.937046
70	成都	2018	0.9919
70	成都	2019	0.986729
70	成都	2020	0.995206
71	自贡	2006	1
71	自贡	2007	0.926581
71	自贡	2008	1.05477
71	自贡	2009	0.833322
71	自贡	2010	0.94473
71	自贡	2011	1.04876
71	自贡	2012	1.07416
71	自贡	2013	0.932548
71	自贡	2014	0.944149
71	自贡	2015	1.02028
71	自贡	2016	0.992626
71	自贡	2017	0.99959
71	自贡	2018	0.999342
71	自贡	2019	0.992531
71	自贡	2020	1.00044
72	攀枝花	2006	1
72	攀枝花	2007	0.908051
72	攀枝花	2008	1.02408
72	攀枝花	2009	0.871741
72	攀枝花	2010	1.03721
72	攀枝花	2011	1.01493
72	攀枝花	2012	1.01451
72	攀枝花	2013	0.96715
72	攀枝花	2014	1.00133
72	攀枝花	2015	1.01108
72	攀枝花	2016	0.992207
72	攀枝花	2017	0.939149
72	攀枝花	2018	0.989576
72	攀枝花	2019	0.975603
72	攀枝花	2020	0.996148
73	泸州	2006	1
73	泸州	2007	0.872617
73	泸州	2008	1.02649
73	泸州	2009	0.902751
73	泸州	2010	1.02709
73	泸州	2011	1.01718
73	泸州	2012	1.00652
73	泸州	2013	0.96872
73	泸州	2014	1.00282
73	泸州	2015	1.00929
73	泸州	2016	0.991053
73	泸州	2017	0.937844
73	泸州	2018	0.995493
73	泸州	2019	0.970048
73	泸州	2020	0.995421
74	德阳	2006	1
74	德阳	2007	0.852403
74	德阳	2008	1.08168
74	德阳	2009	0.835383
74	德阳	2010	1.03936
74	德阳	2011	1.01648
74	德阳	2012	1.01277
74	德阳	2013	0.966701
74	德阳	2014	1.0015
74	德阳	2015	1.01087
74	德阳	2016	0.99239
74	德阳	2017	0.940343
74	德阳	2018	0.992731
74	德阳	2019	0.96581
74	德阳	2020	0.995913
75	绵阳	2006	1
75	绵阳	2007	0.88688
75	绵阳	2008	1.02431
75	绵阳	2009	0.896719
75	绵阳	2010	1.03649
75	绵阳	2011	1.01703
75	绵阳	2012	1.01104
75	绵阳	2013	0.965788
75	绵阳	2014	1.00169
75	绵阳	2015	1.00965
75	绵阳	2016	0.991281
75	绵阳	2017	0.937892
75	绵阳	2018	0.989487
75	绵阳	2019	0.986867
75	绵阳	2020	0.99569
76	广元	2006	1
76	广元	2007	0.891969
76	广元	2008	1.02525
76	广元	2009	0.894374
76	广元	2010	1.04041
76	广元	2011	1.01483
76	广元	2012	1.00903
76	广元	2013	0.969813
76	广元	2014	1.00239
76	广元	2015	1.01119
76	广元	2016	0.992482
76	广元	2017	0.940994
76	广元	2018	0.996559
76	广元	2019	0.962027
76	广元	2020	0.996064
77	遂宁	2006	1
77	遂宁	2007	0.865097
77	遂宁	2008	1.02695
77	遂宁	2009	0.910919
77	遂宁	2010	1.02211
77	遂宁	2011	1.01757
77	遂宁	2012	1.00313
77	遂宁	2013	0.971018
77	遂宁	2014	1.00406
77	遂宁	2015	1.00904
77	遂宁	2016	0.989875
77	遂宁	2017	0.890276
77	遂宁	2018	0.996369
77	遂宁	2019	0.964878
77	遂宁	2020	0.994967
78	内江	2006	1
78	内江	2007	0.882497
78	内江	2008	1.02301
78	内江	2009	0.893175
78	内江	2010	1.00065
78	内江	2011	1.0456
78	内江	2012	0.992012
78	内江	2013	0.933549
78	内江	2014	0.997575
78	内江	2015	1.00226
78	内江	2016	0.959918
78	内江	2017	0.917373
78	内江	2018	0.995493
78	内江	2019	0.968727
78	内江	2020	0.995496
79	乐山	2006	1
79	乐山	2007	0.888191
79	乐山	2008	1.02435
79	乐山	2009	0.882594
79	乐山	2010	1.03802
79	乐山	2011	1.01656
79	乐山	2012	1.01252
79	乐山	2013	0.966829
79	乐山	2014	1.00173
79	乐山	2015	1.01106
79	乐山	2016	0.992442
79	乐山	2017	0.943724
79	乐山	2018	0.996588
79	乐山	2019	0.961792
79	乐山	2020	0.996528
80	南充	2006	1
80	南充	2007	0.876409
80	南充	2008	1.02542
80	南充	2009	0.901986
80	南充	2010	1.02337
80	南充	2011	1.01773
80	南充	2012	1.00574
80	南充	2013	0.968228
80	南充	2014	1.00337
80	南充	2015	1.00787
80	南充	2016	0.989656
80	南充	2017	0.93227
80	南充	2018	0.994857
80	南充	2019	0.969546
80	南充	2020	0.995111
81	眉山	2006	1
81	眉山	2007	0.899981
81	眉山	2008	1.02598
81	眉山	2009	0.898018
81	眉山	2010	1.04077
81	眉山	2011	1.01481
81	眉山	2012	1.01082
81	眉山	2013	0.969804
81	眉山	2014	1.0022
81	眉山	2015	1.01185
81	眉山	2016	0.993151
81	眉山	2017	0.943027
81	眉山	2018	0.997277
81	眉山	2019	0.958489
81	眉山	2020	0.996005
82	宜宾	2006	1
82	宜宾	2007	0.880909
82	宜宾	2008	1.02481
82	宜宾	2009	0.885874
82	宜宾	2010	1.02896
82	宜宾	2011	1.01797
82	宜宾	2012	1.00922
82	宜宾	2013	0.966858
82	宜宾	2014	1.00227
82	宜宾	2015	1.00996
82	宜宾	2016	0.991493
82	宜宾	2017	0.937674
82	宜宾	2018	0.995426
82	宜宾	2019	0.967804
82	宜宾	2020	0.995444
83	广安	2006	1
83	广安	2007	0.887323
83	广安	2008	1.02671
83	广安	2009	0.887666
83	广安	2010	1.04448
83	广安	2011	0.99724
83	广安	2012	1.04522
83	广安	2013	0.978791
83	广安	2014	1.00258
83	广安	2015	1.01221
83	广安	2016	0.992984
83	广安	2017	0.936957
83	广安	2018	0.995311
83	广安	2019	0.967996
83	广安	2020	0.995081
84	达州	2006	1
84	达州	2007	0.876736
84	达州	2008	1.02596
84	达州	2009	0.89914
84	达州	2010	1.03314
84	达州	2011	1.01706
84	达州	2012	1.00832
84	达州	2013	0.968052
84	达州	2014	1.00244
84	达州	2015	1.01016
84	达州	2016	0.991526
84	达州	2017	0.936851
84	达州	2018	0.994322
84	达州	2019	0.976856
84	达州	2020	0.995292
85	雅安	2006	1
85	雅安	2007	0.864637
85	雅安	2008	1.02825
85	雅安	2009	0.892112
85	雅安	2010	1.06272
85	雅安	2011	1.01129
85	雅安	2012	0.995811
85	雅安	2013	0.971497
85	雅安	2014	1.00272
85	雅安	2015	1.0119
85	雅安	2016	0.993975
85	雅安	2017	0.949209
85	雅安	2018	0.998123
85	雅安	2019	0.953167
85	雅安	2020	0.99786
86	巴中	2006	1
86	巴中	2007	0.809972
86	巴中	2008	1.03048
86	巴中	2009	0.927075
86	巴中	2010	0.999561
86	巴中	2011	0.993706
86	巴中	2012	0.97732
86	巴中	2013	0.975869
86	巴中	2014	1.00615
86	巴中	2015	1.0057
86	巴中	2016	0.989493
86	巴中	2017	0.927132
86	巴中	2018	0.994838
86	巴中	2019	0.969715
86	巴中	2020	0.99439
87	资阳	2006	1
87	资阳	2007	0.858639
87	资阳	2008	1.02837
87	资阳	2009	0.880999
87	资阳	2010	1.03093
87	资阳	2011	1.01627
87	资阳	2012	1.007
87	资阳	2013	0.969443
87	资阳	2014	1.00307
87	资阳	2015	1.00937
87	资阳	2016	0.990709
87	资阳	2017	0.899506
87	资阳	2018	0.990174
87	资阳	2019	0.971678
87	资阳	2020	0.989864
88	贵阳	2006	1
88	贵阳	2007	0.900497
88	贵阳	2008	1.02326
88	贵阳	2009	0.895734
88	贵阳	2010	1.0364
88	贵阳	2011	1.01776
88	贵阳	2012	1.01258
88	贵阳	2013	0.964845
88	贵阳	2014	1.00143
88	贵阳	2015	1.00968
88	贵阳	2016	0.991375
88	贵阳	2017	0.939027
88	贵阳	2018	0.994272
88	贵阳	2019	0.974441
88	贵阳	2020	0.99547
89	六盘水	2006	1
89	六盘水	2007	0.889628
89	六盘水	2008	1.02511
89	六盘水	2009	0.893802
89	六盘水	2010	1.03894
89	六盘水	2011	1.01677
89	六盘水	2012	1.01022
89	六盘水	2013	0.968904
89	六盘水	2014	1.00254
89	六盘水	2015	1.01116
89	六盘水	2016	0.992568
89	六盘水	2017	0.940197
89	六盘水	2018	0.996546
89	六盘水	2019	0.961488
89	六盘水	2020	0.995672
90	遵义	2006	1
90	遵义	2007	0.909887
90	遵义	2008	1.02349
90	遵义	2009	0.898535
90	遵义	2010	1.00402
90	遵义	2011	1.01609
90	遵义	2012	1.01332
90	遵义	2013	0.966926
90	遵义	2014	1.00172
90	遵义	2015	1.01096
90	遵义	2016	0.992536
90	遵义	2017	0.943012
90	遵义	2018	0.995485
90	遵义	2019	0.971684
90	遵义	2020	0.996046
91	安顺	2006	1
91	安顺	2007	0.900142
91	安顺	2008	1.02619
91	安顺	2009	0.779029
91	安顺	2010	0.926961
91	安顺	2011	1.00818
91	安顺	2012	1.01431
91	安顺	2013	0.967453
91	安顺	2014	1.00112
91	安顺	2015	1.01232
91	安顺	2016	0.993487
91	安顺	2017	0.944519
91	安顺	2018	0.996542
91	安顺	2019	0.961985
91	安顺	2020	0.995815
92	昆明	2006	1
92	昆明	2007	0.880182
92	昆明	2008	1.02442
92	昆明	2009	0.900934
92	昆明	2010	1.02595
92	昆明	2011	1.01876
92	昆明	2012	1.01121
92	昆明	2013	0.963967
92	昆明	2014	1.00156
92	昆明	2015	1.00929
92	昆明	2016	0.991145
92	昆明	2017	0.939346
92	昆明	2018	0.993963
92	昆明	2019	0.976232
92	昆明	2020	0.995651
93	曲靖	2006	1
93	曲靖	2007	0.89884
93	曲靖	2008	1.02448
93	曲靖	2009	0.896374
93	曲靖	2010	1.03833
93	曲靖	2011	1.01649
93	曲靖	2012	1.01311
93	曲靖	2013	0.964746
93	曲靖	2014	1.00154
93	曲靖	2015	1.0104
93	曲靖	2016	0.992179
93	曲靖	2017	0.942058
93	曲靖	2018	0.99568
93	曲靖	2019	0.96464
93	曲靖	2020	0.996286
94	玉溪	2006	1
94	玉溪	2007	0.935665
94	玉溪	2008	1.04069
94	玉溪	2009	0.810556
94	玉溪	2010	0.926583
94	玉溪	2011	1.15019
94	玉溪	2012	1.01443
94	玉溪	2013	0.884509
94	玉溪	2014	0.946702
94	玉溪	2015	1.01733
94	玉溪	2016	0.984835
94	玉溪	2017	0.943039
94	玉溪	2018	0.995894
94	玉溪	2019	0.96041
94	玉溪	2020	0.998881
95	保山	2006	1
95	保山	2007	0.898424
95	保山	2008	1.02489
95	保山	2009	0.896521
95	保山	2010	1.03914
95	保山	2011	1.01622
95	保山	2012	1.01109
95	保山	2013	0.965273
95	保山	2014	1.00166
95	保山	2015	1.01137
95	保山	2016	0.992614
95	保山	2017	0.940886
95	保山	2018	0.996156
95	保山	2019	0.959781
95	保山	2020	0.997399
96	昭通	2006	1
96	昭通	2007	0.899973
96	昭通	2008	1.02498
96	昭通	2009	0.894906
96	昭通	2010	1.03898
96	昭通	2011	1.01607
96	昭通	2012	1.0106
96	昭通	2013	0.967127
96	昭通	2014	1.00192
96	昭通	2015	1.01069
96	昭通	2016	0.992097
96	昭通	2017	0.940034
96	昭通	2018	0.995796
96	昭通	2019	0.964521
96	昭通	2020	0.996191
97	丽江	2006	1
97	丽江	2007	0.895545
97	丽江	2008	1.02696
97	丽江	2009	0.89554
97	丽江	2010	1.04111
97	丽江	2011	1.01491
97	丽江	2012	1.00702
97	丽江	2013	0.971246
97	丽江	2014	1.00324
97	丽江	2015	1.01071
97	丽江	2016	0.99181
97	丽江	2017	0.934888
97	丽江	2018	0.995715
97	丽江	2019	0.934992
97	丽江	2020	1.02517
98	普洱	2006	1
98	普洱	2007	0.895398
98	普洱	2008	1.02507
98	普洱	2009	0.895138
98	普洱	2010	1.03906
98	普洱	2011	1.01628
98	普洱	2012	1.00845
98	普洱	2013	0.96886
98	普洱	2014	1.00255
98	普洱	2015	1.01047
98	普洱	2016	0.991804
98	普洱	2017	0.936946
98	普洱	2018	0.995627
98	普洱	2019	0.967846
98	普洱	2020	0.997849
99	临沧	2006	1
99	临沧	2007	0.893987
99	临沧	2008	1.02513
99	临沧	2009	0.885642
99	临沧	2010	1.04053
99	临沧	2011	1.01502
99	临沧	2012	1.00706
99	临沧	2013	0.970653
99	临沧	2014	1.00319
99	临沧	2015	1.01028
99	临沧	2016	0.99146
99	临沧	2017	0.928429
99	临沧	2018	0.990048
99	临沧	2019	0.955243
99	临沧	2020	0.998466
