# Supplementary material for: Research on the impact of pilot free trade zones on urban green development: A case study based on the Yangtze River Economic Belt in China
Source: PLoS One. 2024 May 24;19(5):e0303626. doi: 10.1371/journal.pone.0303626 (PMC11125538; doi:10.1371/journal.pone.0303626)
Supplement: S4 Fig — (XLSX) [file pone.0303626.s004.xlsx]

## Sheet: Sheet3
id	city1	city	gml1	gml2	gml3
1	上海	Shanghai	1.04246	0.995283	1.02301
2	南京	Nankin	1.01867	0.983509	1.00008
3	无锡	Wuxi	1.01725	0.986087	1.00141
4	徐州	Xuzhou	1.01882	0.983468	1.00014
5	常州	Changzhou	1.01671	0.984729	0.999485
6	苏州	Suzhou	1.02221	0.992587	1.01325
7	南通	Nantong	1.01843	0.984105	1.00046
8	连云港	Lianyungang	1.01972	0.982883	1.00024
9	淮安	Huai'an	1.02025	0.982917	1.00097
10	盐城	Yancheng	1.01907	0.983001	0.999877
11	扬州	Yangzhou	1.01519	0.983785	0.996871
12	镇江	Zhenjiang	1.01932	0.983933	1.00115
13	泰州	Taizhou	1.01431	0.984008	0.996365
14	宿迁	Suqian	1.0166	0.985146	1.00008
15	温州	Wenzhou	1.02724	0.965876	0.98769
16	嘉兴	Jiaxing	1.02047	0.984131	1.00255
17	湖州	Huzhou	1.01486	0.985472	0.998512
18	绍兴	shaoshing	1.01813	0.982917	0.998788
19	衢州	Quzhou	1.01521	0.986984	1.00072
20	舟山	Zhoushan	0.996132	0.996132	0.996132
21	台州	Taizhou	0.996505	0.996505	0.996505
22	丽水	Lishui	1.00223	1.00223	1.00223
23	淮南	the middle part of Anhui Province	1.00637	1.00637	1.00637
24	马鞍山	Ma'an Mountain	0.99769	0.99769	0.99769
25	淮北	north Anhui Province	1.00058	1.00058	1.00058
26	铜陵	Tongling	0.992756	0.992756	0.992756
27	安庆	An Khanh	0.9997	0.9997	0.9997
28	黄山	Mount Huang	1.00147	1.00147	1.00147
29	滁州	Chuzhou	1.00008	1.00008	1.00008
30	阜阳	Fuyang	0.981727	0.981727	0.981727
31	宿州	Suzhou	0.986077	0.986077	0.986077
32	六安	Lu'an Mountain	0.999828	0.999828	0.999828
33	亳州	Bozhou	0.99707	0.99707	0.99707
34	池州	Chizhou	1.00902	1.00902	1.00902
35	宣城	Xuancheng	0.998632	0.998632	0.998632
36	南昌	Nanchang	0.995786	0.995786	0.995786
37	景德镇	Jindezhen	1.00119	1.00119	1.00119
38	萍乡	Pingxiang	0.998751	0.998751	0.998751
39	九江	Jiujiang	0.999897	0.999897	0.999897
40	新余	Xinyu	1.0251	1.0251	1.0251
41	鹰潭	Yingtan	1.01236	1.01236	1.01236
42	赣州	Gan Zhou	0.997029	0.997029	0.997029
43	吉安	Jehan	0.994993	0.994993	0.994993
44	宜春	Nghi Xuan	0.997341	0.997341	0.997341
45	抚州	Fuzhou	0.993509	0.993509	0.993509
46	上饶	Shangrao	1.00102	1.00102	1.00102
47	武汉	Wuhan	1.00496	1.00496	1.00496
48	黄石	yellowish brown stone	0.99458	0.99458	0.99458
49	十堰	Shiyan	0.988555	0.988555	0.988555
50	宜昌	Yichang	0.999275	0.999275	0.999275
51	襄阳	Tong Duong	0.98705	0.98705	0.98705
52	鄂州	Ezhou	1.01052	1.01052	1.01052
53	荆门	Jingmen	0.992732	0.992732	0.992732
54	孝感	Xiaogan	0.983386	0.983386	0.983386
55	荆州	Kingchow	0.996561	0.996561	0.996561
56	黄冈	Huanggang	0.978491	0.978491	0.978491
57	咸宁	Xianning	0.991512	0.991512	0.991512
58	随州	Suizhou	0.981822	0.981822	0.981822
59	株洲	Zhuzhou City	0.99549	0.99549	0.99549
60	湘潭	Xiangtan	1.00123	1.00123	1.00123
61	衡阳	Hengyang	0.975054	0.975054	0.975054
62	邵阳	Shaoyang	0.981027	0.981027	0.981027
63	常德	Thuong Đuc	0.985594	0.985594	0.985594
64	张家界	Zhangjiajie	0.982119	0.982119	0.982119
65	益阳	Yiyang	0.979297	0.979297	0.979297
66	永州	Vinh Chau	0.98809	0.98809	0.98809
67	怀化	Huaihua	0.963245	0.963245	0.963245
68	娄底	Loudi	0.992661	0.992661	0.992661
69	重庆	Chongqing	1.0029	1.0029	1.0029
70	成都	Chengtu	0.997798	0.997798	0.997798
71	自贡	Zigong	0.984999	0.984999	0.984999
72	攀枝花	silk cotton flower	0.996608	0.996608	0.996608
73	泸州	Luzhou city	1.00038	1.00038	1.00038
74	德阳	Deyang	0.97958	0.97958	0.97958
75	绵阳	Mianyang	1.00113	1.00113	1.00113
76	广元	Guangyuan	1.00304	1.00304	1.00304
77	遂宁	Suining	0.990071	0.990071	0.990071
78	内江	Neijiang City	0.970771	0.970771	0.970771
79	乐山	Lac Son	1.00038	1.00038	1.00038
80	南充	Nanchong	0.994091	0.994091	0.994091
81	眉山	Bizan	0.995411	0.995411	0.995411
82	宜宾	Yibin	0.99872	0.99872	0.99872
83	广安	Quang Yen	0.991765	0.991765	0.991765
84	达州	Dazhou	0.998499	0.998499	0.998499
85	雅安	Ya'an	0.983889	0.983889	0.983889
86	巴中	Bazhong	0.971359	0.971359	0.971359
87	资阳	Ziyang	0.985436	0.985436	0.985436
88	贵阳	Guiyang	1.00158	1.00158	1.00158
89	六盘水	Liupanshui	0.997525	0.997525	0.997525
90	遵义	Zunyi	1.00221	1.00221	1.00221
91	安顺	An Thuan	0.977817	0.977817	0.977817
92	昆明	Kunming	0.998528	0.998528	0.998528
93	曲靖	Qujing	0.997248	0.997248	0.997248
94	玉溪	Okgye	0.970612	0.970612	0.970612
95	保山	guarantor	0.99961	0.99961	0.99961
96	昭通	Zhaotong	0.99889	0.99889	0.99889
97	丽江	Lijiang River	1.00604	1.00604	1.00604
98	普洱	Pu 'er Tea	1.01014	1.01014	1.01014
99	临沧	Lincang	0.998485	0.998485	0.998485
