# Supplementary material for: Research on the impact of pilot free trade zones on urban green development: A case study based on the Yangtze River Economic Belt in China
Source: PLoS One. 2024 May 24;19(5):e0303626. doi: 10.1371/journal.pone.0303626 (PMC11125538; doi:10.1371/journal.pone.0303626)
Supplement: S1 Table — (XLS) [file pone.0303626.s005.xls]

## Sheet: Sheet1
PFTZs	Relying on Urban Area	Scale (KM2)
Shanghai PFTZ	Shanghai	120.72
Zhejiang PFTZ	Zhoushan, Ningbo, Hangzhou, Jinhua, Zhejiang	119.95
Hubei PFTZ	Wuhan, Xiangyang, Yichang	119.96
Chongqing PFTZ	Chongqing	119.98
Sichuan PFTZ	Nanjing, Suzhou, Lianyungang	119.99
Jiangsu PFTZ	Kunming, Dehong, Honghe	119.97
Yunnan PFTZ	Kunming, Dehong, Honghe	119.86
Hunan PFTZ	Changsha, Yueyang, Chenzhou	119.76
Anhui PFTZ	Hefei, Wuhu, Bengbu	119.86
