# Supplementary material for: Research on the impact of pilot free trade zones on urban green development: A case study based on the Yangtze River Economic Belt in China
Source: PLoS One. 2024 May 24;19(5):e0303626. doi: 10.1371/journal.pone.0303626 (PMC11125538; doi:10.1371/journal.pone.0303626)
Supplement: S2 Table — (XLS) [file pone.0303626.s006.xls]

## Sheet: Sheet1
Indicator category	name of index	Specific index selection and unit
Investment index	Labor input	Number of employees in each region
	Capital input	The capital stock of materials / 100 million yuan
	Energy input	Total energy consumption in each region / 10,000 tons of standard coal
Output indicators	Expect output	Actual GDP of the region / 100 million yuan
	Undesired output	The SO2 emission in the exhaust gas / ten thousand tons
		Waste water discharge capacity / ten thousand tons
		General industrial solid waste output / ten thousand tons
