# Supplementary material for: Research on the impact of pilot free trade zones on urban green development: A case study based on the Yangtze River Economic Belt in China
Source: PLoS One. 2024 May 24;19(5):e0303626. doi: 10.1371/journal.pone.0303626 (PMC11125538; doi:10.1371/journal.pone.0303626)
Supplement: S4 Table — (XLS) [file pone.0303626.s008.xls]

## Sheet: Sheet1
id	city	year	treat	c	time	policy_year	locate1	located2	locate3	GTFP	PGDP	EDU	DFIN	OPEN	INFTA	CFIN
1	上海	2006	1	0	2013	2013	0	0	1	1	10.9629	13.0527	1.79464	0.0546524	12.0796	2.55199
1	上海	2007	1	0	2013	2013	0	0	1	1.02143	11.103	13.0916	1.78113	0.049406	12.1638	2.48715
1	上海	2008	1	0	2013	2013	0	0	1	1.04199	11.1999	13.1281	1.76419	0.0511283	12.3569	2.59809
1	上海	2009	1	0	2013	2013	0	0	1	1.05981	11.2771	13.1477	1.97283	0.0478435	12.5227	2.9655
1	上海	2010	1	0	2013	2013	0	0	1	1.08673	11.2395	13.1532	1.98964	0.043858	12.2081	3.04032
1	上海	2011	1	0	2013	2013	0	0	1	1.10221	11.3213	13.1447	1.93777	0.0423972	12.238	3.03123
1	上海	2012	1	0	2013	2013	0	0	1	1.10398	11.3548	13.1355	1.80787	0.0474946	12.2694	2.96767
1	上海	2013	1	1	2013	2013	0	0	1	1.1084	11.9241	13.1319	2.0534	0.0481061	12.2448	3.206
1	上海	2014	1	1	2013	2013	0	0	1	1.11934	11.4863	13.1356	2.03311	0.0473486	12.2719	3.1349
1	上海	2015	1	1	2013	2013	0	0	1	1.12904	11.5502	13.1453	2.125	0.0457626	12.3536	4.13003
1	上海	2016	1	1	2013	2013	0	0	1	1.16687	11.6662	13.1513	1.91582	0.0436409	12.5132	3.66107
1	上海	2017	1	1	2013	2013	0	0	1	1.18766	11.7491	13.1549	1.99748	0.0374877	12.5913	3.4309
1	上海	2018	1	1	2013	2013	0	0	1	1.20461	11.8129	13.158	2.06757	0.0350312	12.6026	3.44604
1	上海	2019	1	1	2013	2013	0	0	1	1.24179	11.9658	13.1606	1.93479	0.0344381	12.7524	3.23226
1	上海	2020	1	1	2013	2013	0	0	1	1.24492	11.9563	13.163	2.01522	0.0348171	12.8324	3.75514
2	南京	2006	1	0	2019	2019	0	0	1	1	10.7389	13.3387	1.83797	0.0453381	10.2953	2.09181
2	南京	2007	1	0	2019	2019	0	0	1	1.03297	10.89	13.4297	1.84121	0.0494761	10.4018	2.1305
2	南京	2008	1	0	2019	2019	0	0	1	1.05884	11.0155	13.494	1.89979	0.0520175	10.3274	2.22328
2	南京	2009	1	0	2019	2019	0	0	1	1.06873	11.1192	13.5585	2.14269	0.04681	10.1702	2.57358
2	南京	2010	1	0	2019	2019	0	0	1	1.09974	11.0672	13.5841	2.02408	0.0454368	10.2981	2.46548
2	南京	2011	1	0	2019	2019	0	0	1	1.13465	11.2419	13.6029	1.81142	0.0480346	10.4436	2.26928
2	南京	2012	1	0	2019	2019	0	0	1	1.16158	11.391	13.3877	1.70996	0.047479	10.6288	2.23999
2	南京	2013	1	0	2019	2019	0	0	1	1.15216	11.7329	13.6016	1.72135	0.0416682	11.9656	2.25303
2	南京	2014	1	0	2019	2019	0	0	1	1.17389	11.5857	13.599	1.77179	0.0308837	12.2829	2.28573
2	南京	2015	1	0	2019	2019	0	0	1	1.20198	11.6799	13.608	1.87411	0.028398	12.622	2.66314
2	南京	2016	1	0	2019	2019	0	0	1	1.22359	11.754	13.6265	2.06429	0.0274241	12.6435	2.63101
2	南京	2017	1	0	2019	2019	0	0	1	1.25152	11.8499	13.646	2.098	0.0259531	12.8426	2.55609
2	南京	2018	1	0	2019	2019	0	0	1	1.25908	11.9374	13.6645	2.2154	0.0248821	12.9778	2.63179
2	南京	2019	1	1	2019	2019	0	0	1	1.29177	12.0178	13.6818	2.39369	0.0241937	13.0846	2.53268
2	南京	2020	1	1	2019	2019	0	0	1	1.29734	11.9787	13.6981	2.53707	0.0250183	13.1437	2.63572
3	无锡	2006	0	0	2333	2333	0	0	0	1	11.1912	11.4222	0.797651	0.0690315	9.99681	1.14284
3	无锡	2007	0	0	2333	2333	0	0	0	1.02316	11.3377	11.5382	0.802749	0.0594676	10.1421	1.10834
3	无锡	2008	0	0	2333	2333	0	0	0	1.04533	11.4665	11.6042	0.842871	0.0593136	10.1392	1.20417
3	无锡	2009	0	0	2333	2333	0	0	0	1.05782	11.584	11.6326	1.05443	0.0531207	10.2569	1.44573
3	无锡	2010	0	0	2333	2333	0	0	0	1.06215	11.4313	11.6049	1.0634	0.0471567	10.0567	1.47499
3	无锡	2011	0	0	2333	2333	0	0	0	1.10456	11.5847	11.5931	1.00048	0.0421708	10.2241	1.36228
3	无锡	2012	0	0	2333	2333	0	0	0	1.12541	11.673	11.6024	0.986639	0.0438581	10.3501	1.3601
3	无锡	2013	0	0	2333	2333	0	0	0	1.10153	12.0493	11.6208	1.0047	0.0342501	11.4977	1.38854
3	无锡	2014	0	0	2333	2333	0	0	0	1.10409	11.7471	11.6461	1.05659	0.0293025	11.6861	1.44407
3	无锡	2015	0	0	2333	2333	0	0	0	1.11494	11.7825	11.6556	1.09556	0.0311202	12.0167	1.49214
3	无锡	2016	0	0	2333	2333	0	0	0	1.14081	11.8583	11.6416	1.12735	0.0306752	12.3189	1.53109
3	无锡	2017	0	0	2333	2333	0	0	0	1.17744	11.9689	11.6367	1.05581	0.0289454	12.5294	1.38957
3	无锡	2018	0	0	2333	2333	0	0	0	1.2026	12.0684	11.6325	1.04659	0.026715	12.5826	1.36106
3	无锡	2019	0	0	2333	2333	0	0	0	1.20346	12.101	11.6288	1.14383	0.0252834	12.8981	1.48544
3	无锡	2020	0	0	2333	2333	0	0	0	1.2152	12.0188	11.6255	1.22183	0.023767	13.0719	1.52528
4	徐州	2006	0	0	2333	2333	0	0	0	1	9.63972	11.5535	0.395479	0.0141564	9.48124	0.83547
4	徐州	2007	0	0	2333	2333	0	0	0	1.0235	9.79306	11.642	0.407382	0.0218301	9.64266	0.835829
4	徐州	2008	0	0	2333	2333	0	0	0	1.05206	9.9696	11.696	0.396829	0.0240228	9.62372	0.85642
4	徐州	2009	0	0	2333	2333	0	0	0	1.08464	10.1306	11.7415	0.473845	0.0241689	9.75177	0.908987
4	徐州	2010	0	0	2333	2333	0	0	0	1.11865	10.4366	11.6961	0.488231	0.0285116	9.97793	0.894651
4	徐州	2011	0	0	2333	2333	0	0	0	1.15947	10.6312	11.7886	0.488461	0.0341632	10.1968	0.839327
4	徐州	2012	0	0	2333	2333	0	0	0	1.17014	10.7553	11.6597	0.509695	0.0350423	10.2687	0.837646
4	徐州	2013	0	0	2333	2333	0	0	0	1.14416	10.6931	11.8227	0.532213	0.0280027	10.6725	0.875703
4	徐州	2014	0	0	2333	2333	0	0	0	1.17566	10.9622	11.8295	0.54892	0.0276484	10.8173	0.863525
4	徐州	2015	0	0	2333	2333	0	0	0	1.18842	11.027	11.8323	0.577062	0.0222196	11.1565	0.892315
4	徐州	2016	0	0	2333	2333	0	0	0	1.21613	11.1101	11.8553	0.623259	0.0214601	11.4641	0.946077
4	徐州	2017	0	0	2333	2333	0	0	0	1.26776	11.1828	11.8722	0.631733	0.0208016	11.6649	0.968276
4	徐州	2018	0	0	2333	2333	0	0	0	1.28384	11.2505	11.8876	0.72721	0.0232655	11.8185	1.05213
4	徐州	2019	0	0	2333	2333	0	0	0	1.30712	11.3039	11.9015	0.814721	0.0241947	11.8907	1.13597
4	徐州	2020	0	0	2333	2333	0	0	0	1.30837	11.2982	11.9142	0.949738	0.0254789	12.0188	1.24891
5	常州	2006	0	0	2333	2333	0	0	0	1	10.7019	11.4535	0.859276	0.06601	9.53524	1.25776
5	常州	2007	0	0	2333	2333	0	0	0	1.02879	10.875	11.5372	0.845228	0.0807391	9.69051	1.20335
5	常州	2008	0	0	2333	2333	0	0	0	1.06068	11.0268	11.5639	0.840825	0.0766864	9.81974	1.28026
5	常州	2009	0	0	2333	2333	0	0	0	1.08477	11.1582	11.7398	0.997635	0.0848228	9.839	1.49445
5	常州	2010	0	0	2333	2333	0	0	0	1.11858	11.1173	11.5546	0.98909	0.0725915	9.99736	1.49446
5	常州	2011	0	0	2333	2333	0	0	0	1.14299	11.2578	11.5584	0.951232	0.0705639	10.1385	1.36894
5	常州	2012	0	0	2333	2333	0	0	0	1.16976	11.3509	11.3877	0.965472	0.0700816	10.2547	1.41186
5	常州	2013	0	0	2333	2333	0	0	0	1.15423	11.6881	11.574	0.990228	0.0670103	11.1117	1.45567
5	常州	2014	0	0	2333	2333	0	0	0	1.1803	11.5562	11.595	0.977125	0.040687	11.2707	1.37877
5	常州	2015	0	0	2333	2333	0	0	0	1.20011	11.6282	11.5424	1.01544	0.0270128	11.5404	1.41067
5	常州	2016	0	0	2333	2333	0	0	0	1.22544	11.7177	11.7265	1.04664	0.0358472	11.8041	1.47922
5	常州	2017	0	0	2333	2333	0	0	0	1.25366	11.8204	11.7906	1.00918	0.027719	11.9706	1.4918
5	常州	2018	0	0	2333	2333	0	0	0	1.26254	11.9136	11.8455	1.06853	0.0284377	12.1442	1.38981
5	常州	2019	0	0	2333	2333	0	0	0	1.27531	11.9601	11.8926	1.16112	0.0293969	12.3045	1.51019
5	常州	2020	0	0	2333	2333	0	0	0	1.27773	11.9046	11.933	1.30885	0.0296834	12.4775	1.56484
6	苏州	2006	1	0	2019	2019	0	0	1	1	11.2747	11.7613	0.918975	0.104842	10.4494	1.20283
6	苏州	2007	1	0	2019	2019	0	0	1	1.02097	11.4286	11.9347	0.937382	0.104041	10.6144	1.23996
6	苏州	2008	1	0	2019	2019	0	0	1	1.06031	11.5793	12.0247	0.940387	0.100466	10.6808	1.24465
6	苏州	2009	1	0	2019	2019	0	0	1	1.08951	11.7164	12.1425	1.09885	0.0879855	10.8552	1.41472
6	苏州	2010	1	0	2019	2019	0	0	1	1.10515	11.4408	12.0881	1.09798	0.0765606	11.0285	1.47042
6	苏州	2011	1	0	2019	2019	0	0	1	1.12693	11.534	12.0926	1.10795	0.0696464	11.8273	1.41652
6	苏州	2012	1	0	2019	2019	0	0	1	1.14815	11.6442	12.1663	1.13447	0.0631643	12.1898	1.47053
6	苏州	2013	1	0	2019	2019	0	0	1	1.09779	12.2011	12.2157	1.1905	0.0553224	12.4575	1.53949
6	苏州	2014	1	0	2019	2019	0	0	1	1.10658	11.7747	12.2524	1.2534	0.0488477	12.6471	1.55718
6	苏州	2015	1	0	2019	2019	0	0	1	1.12131	11.8256	12.2744	1.32377	0.0342471	12.9615	1.6312
6	苏州	2016	1	0	2019	2019	0	0	1	1.14542	11.8883	12.2981	1.41676	0.0321131	13.1726	1.67135
6	苏州	2017	1	0	2019	2019	0	0	1	1.17201	11.9808	12.3215	1.38495	0.0215279	13.338	1.5282
6	苏州	2018	1	0	2019	2019	0	0	1	1.19186	12.0655	12.3436	1.42741	0.0201423	13.4751	1.53572
6	苏州	2019	1	1	2019	2019	0	0	1	1.20389	12.0961	12.3643	1.56564	0.019863	13.8055	1.64546
6	苏州	2020	1	1	2019	2019	0	0	1	1.22026	11.9733	12.3839	1.69538	0.0189299	14.0195	1.74346
7	南通	2006	0	0	2333	2333	0	0	0	1	10.0357	11.0877	0.689139	0.121232	9.90504	1.20224
7	南通	2007	0	0	2333	2333	0	0	0	1.02742	10.2219	11.1999	0.690909	0.122202	10.1118	1.12925
7	南通	2008	0	0	2333	2333	0	0	0	1.06283	10.3986	11.3312	0.688498	0.0968655	10.1297	1.18166
7	南通	2009	0	0	2333	2333	0	0	0	1.08779	10.5359	11.4008	0.806071	0.0577715	10.1396	1.36677
7	南通	2010	0	0	2333	2333	0	0	0	1.12456	10.7668	11.3223	0.820372	0.0492203	10.1677	1.4017
7	南通	2011	0	0	2333	2333	0	0	0	1.15257	10.9332	11.2189	0.805199	0.0439551	10.4425	1.34848
7	南通	2012	0	0	2333	2333	0	0	0	1.16942	11.043	11.2306	0.841723	0.0400497	10.5819	1.38137
7	南通	2013	0	0	2333	2333	0	0	0	1.1153	11.0928	11.2421	0.894748	0.0375802	11.2597	1.45707
7	南通	2014	0	0	2333	2333	0	0	0	1.12472	11.2575	11.3009	0.907599	0.0337538	11.4159	1.47532
7	南通	2015	0	0	2333	2333	0	0	0	1.14284	11.3414	11.3292	0.975416	0.0311779	11.636	1.571
7	南通	2016	0	0	2333	2333	0	0	0	1.16178	11.4371	11.4599	1.00994	0.0291991	11.9029	1.63969
7	南通	2017	0	0	2333	2333	0	0	0	1.19682	11.5523	11.5962	1.01278	0.0259298	12.1038	1.48646
7	南通	2018	0	0	2333	2333	0	0	0	1.21586	11.6555	11.7048	1.04565	0.0253588	12.2893	1.42419
7	南通	2019	0	0	2333	2333	0	0	0	1.26604	11.7621	11.7914	1.08834	0.0235151	12.4574	1.46278
7	南通	2020	0	0	2333	2333	0	0	0	1.2794	11.7745	11.8604	1.20704	0.022475	12.636	1.52458
8	连云港	2006	1	0	2019	2019	0	0	1	1	9.31326	10.2434	0.61796	0.0542465	8.70544	0.959669
8	连云港	2007	1	0	2019	2019	0	0	1	1.00436	9.46164	10.3325	0.647433	0.0988124	8.92403	1.02548
8	连云港	2008	1	0	2019	2019	0	0	1	1.01743	9.64588	10.228	0.653897	0.103221	9.12041	1.06231
8	连云港	2009	1	0	2019	2019	0	0	1	1.03628	9.86417	10.2816	0.726529	0.0914738	9.37349	1.07101
8	连云港	2010	1	0	2019	2019	0	0	1	1.07076	10.2031	10.4498	0.792971	0.0763912	9.39772	1.04232
8	连云港	2011	1	0	2019	2019	0	0	1	1.10763	10.3772	10.43	0.716885	0.0357929	9.45324	0.969751
8	连云港	2012	1	0	2019	2019	0	0	1	1.13082	10.5042	10.4305	0.746268	0.0378724	9.93305	0.937785
8	连云港	2013	1	0	2019	2019	0	0	1	1.12723	10.4439	10.5345	0.765613	0.0403343	10.0413	0.936279
8	连云港	2014	1	0	2019	2019	0	0	1	1.13077	10.6982	10.5485	0.788109	0.0401891	10.3021	0.942406
8	连云港	2015	1	0	2019	2019	0	0	1	1.14548	10.7876	10.564	0.824315	0.030693	10.5459	0.984997
8	连云港	2016	1	0	2019	2019	0	0	1	1.1719	10.8778	10.5622	0.861329	0.0191744	10.7105	1.05275
8	连云港	2017	1	0	2019	2019	0	0	1	1.20078	10.9536	10.5816	0.921603	0.0222305	10.9263	1.10498
8	连云港	2018	1	0	2019	2019	0	0	1	1.21107	11.0241	10.6002	1.05399	0.0180236	11.1444	1.16131
8	连云港	2019	1	1	2019	2019	0	0	1	1.25452	11.1494	10.618	1.10233	0.0161934	11.3609	1.15373
8	连云港	2020	1	1	2019	2019	0	0	1	1.25272	11.1747	10.6351	1.28642	0.0153816	11.558	1.28543
9	淮安	2006	0	0	2333	2333	0	0	0	1	9.41556	10.9114	0.511136	0.0147103	8.72091	0.785442
9	淮安	2007	0	0	2333	2333	0	0	0	0.990713	9.5713	11.0729	0.517908	0.03098	8.87658	0.770979
9	淮安	2008	0	0	2333	2333	0	0	0	0.98754	9.74707	11.152	0.493256	0.0410969	8.8501	0.758364
9	淮安	2009	0	0	2333	2333	0	0	0	1.01774	9.9497	11.2831	0.58699	0.0453259	9.05218	0.832016
9	淮安	2010	0	0	2333	2333	0	0	0	1.05124	10.2702	11.139	6.07055	0.0627129	9.20341	0.857878
9	淮安	2011	0	0	2333	2333	0	0	0	1.1266	10.4683	11.1189	0.586798	0.0793531	9.43675	0.775148
9	淮安	2012	0	0	2333	2333	0	0	0	1.14545	10.5964	11.1141	0.610743	0.0914045	9.61023	0.782333
9	淮安	2013	0	0	2333	2333	0	0	0	1.13565	10.5709	11.1106	0.637865	0.0500035	10.0767	0.798427
9	淮安	2014	0	0	2333	2333	0	0	0	1.15276	10.8344	11.1168	0.658776	0.0404134	10.3507	0.816865
9	淮安	2015	0	0	2333	2333	0	0	0	1.1806	10.9413	11.1274	0.679306	0.0366065	10.6303	0.84829
9	淮安	2016	0	0	2333	2333	0	0	0	1.211	11.0421	11.1513	0.755976	0.0315424	10.9608	1.00591
9	淮安	2017	0	0	2333	2333	0	0	0	1.24145	11.1247	11.1617	0.837904	0.0293009	11.2051	1.03118
9	淮安	2018	0	0	2333	2333	0	0	0	1.28535	11.201	11.1714	0.917303	0.0271743	11.363	1.01021
9	淮安	2019	0	0	2333	2333	0	0	0	1.30394	11.2714	11.1804	0.997623	0.0224237	11.4849	1.06884
9	淮安	2020	0	0	2333	2333	0	0	0	1.31137	11.3795	11.1886	1.15051	0.0215942	11.6344	1.20547
10	盐城	2006	0	0	2333	2333	0	0	0	1	9.59199	10.5453	0.45484	0.0229276	9.67287	0.800274
10	盐城	2007	0	0	2333	2333	0	0	0	1.01793	9.7402	10.741	0.454999	0.048951	9.79241	0.78151
10	盐城	2008	0	0	2333	2333	0	0	0	1.04005	9.89217	10.9323	0.447254	0.0487401	9.58351	0.81216
10	盐城	2009	0	0	2333	2333	0	0	0	1.06978	10.0693	10.9272	0.53915	0.0450739	9.36004	0.85824
10	盐城	2010	0	0	2333	2333	0	0	0	1.10076	10.3622	10.9458	0.561738	0.0462598	9.69317	0.85563
10	盐城	2011	0	0	2333	2333	0	0	0	1.14981	10.5512	10.9205	0.562416	0.0504172	9.81932	0.837202
10	盐城	2012	0	0	2333	2333	0	0	0	1.17082	10.6729	10.9084	0.587002	0.0560127	9.9658	0.865168
10	盐城	2013	0	0	2333	2333	0	0	0	1.15102	10.6497	10.9131	0.627177	0.0369159	10.4083	0.919596
10	盐城	2014	0	0	2333	2333	0	0	0	1.16921	10.8802	10.9345	0.669509	0.0226043	10.5852	0.962751
10	盐城	2015	0	0	2333	2333	0	0	0	1.18534	10.9733	10.9558	0.722967	0.0156271	10.8031	1.03596
10	盐城	2016	0	0	2333	2333	0	0	0	1.20291	11.0553	11.1511	0.808403	0.0127844	11.0039	1.14838
10	盐城	2017	0	0	2333	2333	0	0	0	1.23125	11.151	11.2244	0.840561	0.0128446	11.1979	1.17669
10	盐城	2018	0	0	2333	2333	0	0	0	1.24957	11.2383	11.2939	0.890772	0.0137765	11.3348	1.12579
10	盐城	2019	0	0	2333	2333	0	0	0	1.27734	11.2791	11.3596	1.02965	0.0132573	11.4971	1.23434
10	盐城	2020	0	0	2333	2333	0	0	0	1.28087	11.3934	11.4218	1.167	0.0125906	11.6226	1.40603
11	扬州	2006	0	0	2333	2333	0	0	0	1	10.0878	11.154	0.542876	0.0572624	9.62463	0.986457
11	扬州	2007	0	0	2333	2333	0	0	0	1.01779	10.2606	11.2401	0.572282	0.0552245	9.77474	0.955754
11	扬州	2008	0	0	2333	2333	0	0	0	1.03803	10.4411	11.2711	0.565312	0.0905052	9.68506	0.986411
11	扬州	2009	0	0	2333	2333	0	0	0	1.07508	10.607	11.2389	0.653281	0.101033	9.55682	1.11352
11	扬州	2010	0	0	2333	2333	0	0	0	1.09829	10.8155	11.2586	0.666549	0.0954852	9.71611	1.09018
11	扬州	2011	0	0	2333	2333	0	0	0	1.13247	10.9844	11.2616	0.653167	0.0661768	9.84573	1.07148
11	扬州	2012	0	0	2333	2333	0	0	0	1.13811	11.0927	11.3367	0.684064	0.0603432	10.0161	1.12875
11	扬州	2013	0	0	2333	2333	0	0	0	1.08025	11.1661	11.311	0.720123	0.0498637	10.6333	1.17985
11	扬州	2014	0	0	2333	2333	0	0	0	1.09838	11.3224	11.3016	0.738909	0.0310674	10.8109	1.15464
11	扬州	2015	0	0	2333	2333	0	0	0	1.11584	11.4036	11.309	0.770697	0.0174851	11.0879	1.1749
11	扬州	2016	0	0	2333	2333	0	0	0	1.14189	11.5044	11.2954	0.788454	0.0223998	11.2398	1.20501
11	扬州	2017	0	0	2333	2333	0	0	0	1.18282	11.6087	11.3056	0.791277	0.0197464	11.4322	1.12556
11	扬州	2018	0	0	2333	2333	0	0	0	1.19192	11.7031	11.3153	0.847121	0.0184833	11.5983	1.09721
11	扬州	2019	0	0	2333	2333	0	0	0	1.2196	11.7665	11.3245	0.918778	0.0196355	11.7392	1.14538
11	扬州	2020	0	0	2333	2333	0	0	0	1.21697	11.7965	11.3332	1.03832	0.020035	11.8676	1.25436
12	镇江	2006	0	0	2333	2333	0	0	0	1	10.5477	11.197	0.653957	0.0591949	9.12903	0.908646
12	镇江	2007	0	0	2333	2333	0	0	0	1.02134	10.7121	11.2804	0.653873	0.0729635	9.25264	0.848263
12	镇江	2008	0	0	2333	2333	0	0	0	1.04486	10.8665	11.3323	0.654042	0.0706507	9.24836	0.896727
12	镇江	2009	0	0	2333	2333	0	0	0	1.05554	11.0362	11.3695	0.769488	0.0713341	9.43438	1.06771
12	镇江	2010	0	0	2333	2333	0	0	0	1.08029	11.0553	11.368	0.786531	0.0672479	9.25128	1.10846
12	镇江	2011	0	0	2333	2333	0	0	0	1.12398	11.2116	11.3852	0.773291	0.0647373	9.43272	1.05209
12	镇江	2012	0	0	2333	2333	0	0	0	1.14271	11.3344	11.3187	0.788198	0.0696817	9.58519	1.08367
12	镇江	2013	0	0	2333	2333	0	0	0	1.14486	11.5864	11.3272	0.807704	0.0875775	10.2622	1.12373
12	镇江	2014	0	0	2333	2333	0	0	0	1.15892	11.5391	11.3411	0.823944	0.0329635	10.3996	1.08727
12	镇江	2015	0	0	2333	2333	0	0	0	1.17186	11.6114	11.3544	0.851567	0.0308485	10.5717	1.13323
12	镇江	2016	0	0	2333	2333	0	0	0	1.1956	11.7003	11.3792	0.898409	0.0291652	10.8091	1.22749
12	镇江	2017	0	0	2333	2333	0	0	0	1.22422	11.7261	11.3949	0.963509	0.0279225	10.9791	1.21622
12	镇江	2018	0	0	2333	2333	0	0	0	1.23627	11.7512	11.4089	1.09891	0.017737	11.1338	1.24518
12	镇江	2019	0	0	2333	2333	0	0	0	1.24483	11.7674	11.4213	1.28049	0.0132304	11.4442	1.36018
12	镇江	2020	0	0	2333	2333	0	0	0	1.25273	11.7874	11.4324	1.44678	0.0113069	11.6248	1.49101
13	泰州	2006	0	0	2333	2333	0	0	0	1	9.90013	10.1511	0.544309	0.0543603	9.44472	0.9517
13	泰州	2007	0	0	2333	2333	0	0	0	1.02049	10.083	10.4482	0.544133	0.0517154	9.58293	0.937694
13	泰州	2008	0	0	2333	2333	0	0	0	1.0357	10.2343	10.5915	0.568633	0.0623311	9.45475	1.00555
13	泰州	2009	0	0	2333	2333	0	0	0	1.068	10.4093	10.6878	0.698633	0.0526464	9.80929	1.13515
13	泰州	2010	0	0	2333	2333	0	0	0	1.10546	10.6946	10.7582	0.712975	0.0550571	9.58719	1.13257
13	泰州	2011	0	0	2333	2333	0	0	0	1.17883	10.8666	10.7694	0.712183	0.0484298	9.70896	1.07031
13	泰州	2012	0	0	2333	2333	0	0	0	1.1943	10.9747	10.7895	0.743234	0.0444361	9.89917	1.1225
13	泰州	2013	0	0	2333	2333	0	0	0	1.13706	10.9885	10.8014	0.779629	0.0364126	10.4329	1.17876
13	泰州	2014	0	0	2333	2333	0	0	0	1.15097	11.1942	10.8058	0.816255	0.0230715	10.571	1.17353
13	泰州	2015	0	0	2333	2333	0	0	0	1.16572	11.2832	10.9369	0.875317	0.0239178	10.7959	1.2044
13	泰州	2016	0	0	2333	2333	0	0	0	1.18555	11.3888	10.9887	0.891514	0.0271349	10.9475	1.28618
13	泰州	2017	0	0	2333	2333	0	0	0	1.21781	11.5045	11.0501	0.879719	0.0297043	11.1088	1.20819
13	泰州	2018	0	0	2333	2333	0	0	0	1.22865	11.6081	11.1097	0.936645	0.0244303	11.2681	1.19809
13	泰州	2019	0	0	2333	2333	0	0	0	1.23171	11.6149	11.1675	1.07768	0.0236859	11.5041	1.35713
13	泰州	2020	0	0	2333	2333	0	0	0	1.23373	11.6746	11.2235	1.20179	0.0228635	11.6447	1.48502
14	宿迁	2006	0	0	2333	2333	0	0	0	1	9.06161	7.59136	0.430493	0.00885435	8.37687	0.62085
14	宿迁	2007	0	0	2333	2333	0	0	0	1.00021	9.23181	9.64141	0.474418	0.0112018	8.63184	0.656286
14	宿迁	2008	0	0	2333	2333	0	0	0	1.0138	9.41646	9.66466	0.493219	0.0119527	8.77628	0.683097
14	宿迁	2009	0	0	2333	2333	0	0	0	1.03403	9.64089	9.91111	0.563702	0.0111763	8.90786	0.734223
14	宿迁	2010	0	0	2333	2333	0	0	0	1.05919	10.0224	9.67866	0.587928	0.0140589	9.08221	0.761769
14	宿迁	2011	0	0	2333	2333	0	0	0	1.13832	10.2342	9.77435	0.575396	0.0118902	9.35733	0.755443
14	宿迁	2012	0	0	2333	2333	0	0	0	1.15058	10.3648	9.74847	0.658898	0.0245813	9.52318	0.806077
14	宿迁	2013	0	0	2333	2333	0	0	0	1.08716	10.3033	9.77173	0.751396	0.0246929	10.6334	0.864795
14	宿迁	2014	0	0	2333	2333	0	0	0	1.11742	10.5957	9.77656	0.768151	0.0285054	11.5043	0.828184
14	宿迁	2015	0	0	2333	2333	0	0	0	1.14261	10.6886	9.81148	0.798002	0.0116179	11.8821	0.855903
14	宿迁	2016	0	0	2333	2333	0	0	0	1.16892	10.7854	9.89606	0.833804	0.0158405	10.7232	0.938885
14	宿迁	2017	0	0	2333	2333	0	0	0	1.18526	10.8611	9.90628	0.851589	0.0115266	10.9803	0.963238
14	宿迁	2018	0	0	2333	2333	0	0	0	1.19444	10.9314	9.90379	0.931978	0.0113411	11.2282	0.998536
14	宿迁	2019	0	0	2333	2333	0	0	0	1.22315	11.0483	9.90439	0.995102	0.0119023	11.5838	1.00141
14	宿迁	2020	0	0	2333	2333	0	0	0	1.22944	11.0899	9.90424	1.15695	0.0125493	11.6707	1.1134
15	温州	2006	0	0	2333	2333	0	0	0	1	10.1019	10.9475	1.20035	0.0208471	9.92214	1.53405
15	温州	2007	0	0	2333	2333	0	0	0	1.01881	10.2537	11.0672	1.26044	0.0236794	10.0471	1.56383
15	温州	2008	0	0	2333	2333	0	0	0	1.05984	10.3595	11.1728	1.36332	0.00893816	10.1368	1.7002
15	温州	2009	0	0	2333	2333	0	0	0	1.00845	10.3917	11.215	1.77525	0.00768047	10.2022	2.11781
15	温州	2010	0	0	2333	2333	0	0	0	1.00606	10.5283	11.2191	1.88602	0.00497376	9.97314	2.22137
15	温州	2011	0	0	2333	2333	0	0	0	0.957662	10.672	11.2255	1.87067	0.00247369	10.0914	2.20726
15	温州	2012	0	0	2333	2333	0	0	0	0.953962	10.5992	11.2457	1.864	0.00898778	10.1926	2.02378
15	温州	2013	0	0	2333	2333	0	0	0	0.961095	10.812	11.2792	1.77137	0.010369	10.2884	1.94092
15	温州	2014	0	0	2333	2333	0	0	0	0.970823	10.7604	11.3097	1.67873	0.0102478	11.7657	1.84454
15	温州	2015	0	0	2333	2333	0	0	0	0.9802	10.8355	11.3361	1.62993	0.00539987	12.0453	1.97637
15	温州	2016	0	0	2333	2333	0	0	0	0.999141	10.9292	11.3653	1.5704	0.00394808	12.312	2.002
15	温州	2017	0	0	2333	2333	0	0	0	1.01272	10.9828	11.3924	1.58995	0.0054799	12.4564	2.00967
15	温州	2018	0	0	2333	2333	0	0	0	1.03991	11.083	11.416	1.66005	0.00720957	12.632	1.9541
15	温州	2019	0	0	2333	2333	0	0	0	1.06506	11.1736	11.4364	1.74532	0.00950424	12.7967	1.99159
15	温州	2020	0	0	2333	2333	0	0	0	1.22892	11.1812	11.4541	1.97429	0.0105943	12.9374	2.18774
16	嘉兴	2006	0	0	2333	2333	0	0	0	1	10.6018	10.148	0.850043	0.0751078	9.2433	1.17572
16	嘉兴	2007	0	0	2333	2333	0	0	0	1.03215	10.7612	10.3147	0.852536	0.0868031	9.39972	1.13296
16	嘉兴	2008	0	0	2333	2333	0	0	0	1.05916	10.672	10.5141	0.883515	0.0620094	9.5602	1.20434
16	嘉兴	2009	0	0	2333	2333	0	0	0	1.05196	10.7121	10.5696	1.18802	0.0576027	9.73689	1.51417
16	嘉兴	2010	0	0	2333	2333	0	0	0	1.08224	10.8617	10.8657	1.19713	0.0579415	9.76618	1.56109
16	嘉兴	2011	0	0	2333	2333	0	0	0	1.12542	10.9896	10.9477	1.20009	0.0532082	9.59145	1.55698
16	嘉兴	2012	0	0	2333	2333	0	0	0	1.1408	11.062	11.0146	1.18299	0.0510235	9.64683	1.54055
16	嘉兴	2013	0	0	2333	2333	0	0	0	1.1555	11.4183	11.0624	1.22631	0.0580381	9.75959	1.61157
16	嘉兴	2014	0	0	2333	2333	0	0	0	1.16556	11.2045	11.0932	1.31037	0.0616267	9.84026	1.64465
16	嘉兴	2015	0	0	2333	2333	0	0	0	1.17249	11.2496	10.8726	1.34127	0.0631685	9.8555	1.64177
16	嘉兴	2016	0	0	2333	2333	0	0	0	1.19305	11.3382	11.0889	1.34259	0.0577114	9.96311	1.71673
16	嘉兴	2017	0	0	2333	2333	0	0	0	1.22169	11.4565	11.1413	1.36374	0.0565911	10.0937	1.67667
16	嘉兴	2018	0	0	2333	2333	0	0	0	1.24908	11.5508	11.186	1.38972	0.053351	10.2097	1.66345
16	嘉兴	2019	0	0	2333	2333	0	0	0	1.27197	11.6329	11.224	1.49058	0.0635974	10.3949	1.73528
16	嘉兴	2020	0	0	2333	2333	0	0	0	1.27239	11.538	11.2565	1.81963	0.0868825	10.5313	1.90364
17	湖州	2006	0	0	2333	2333	0	0	0	1	10.2931	9.84135	0.721084	0.0823494	8.60827	0.927983
17	湖州	2007	0	0	2333	2333	0	0	0	1.02657	10.4515	9.95684	0.735303	0.0782928	8.75346	0.898276
17	湖州	2008	0	0	2333	2333	0	0	0	1.03798	10.5989	10.0634	0.749683	0.0641589	8.77611	0.968022
17	湖州	2009	0	0	2333	2333	0	0	0	1.0256	10.5678	10.1027	1.04437	0.0609295	8.84004	1.26852
17	湖州	2010	0	0	2333	2333	0	0	0	1.05267	10.7216	10.1173	1.1226	0.0584474	9.00166	1.38709
17	湖州	2011	0	0	2333	2333	0	0	0	1.07986	10.8681	10.1397	1.12639	0.0512142	9.19784	1.38288
17	湖州	2012	0	0	2333	2333	0	0	0	1.07102	10.9569	10.1717	1.11295	0.0510337	9.29541	1.34191
17	湖州	2013	0	0	2333	2333	0	0	0	1.08044	11.1393	10.1914	1.18982	0.0486011	9.2189	1.42968
17	湖州	2014	0	0	2333	2333	0	0	0	1.09017	11.1112	10.2031	1.18863	0.041654	9.13834	1.40903
17	湖州	2015	0	0	2333	2333	0	0	0	1.10153	11.1689	10.3797	1.20418	0.0374101	9.33747	1.45597
17	湖州	2016	0	0	2333	2333	0	0	0	1.11769	11.253	10.1912	1.19961	0.0362867	9.55697	1.52199
17	湖州	2017	0	0	2333	2333	0	0	0	1.13	11.326	9.98989	1.31933	0.0352114	9.83944	1.6005
17	湖州	2018	0	0	2333	2333	0	0	0	1.15273	11.4109	9.84321	1.42385	0.0387096	10.0042	1.66016
17	湖州	2019	0	0	2333	2333	0	0	0	1.18281	11.5385	9.73637	1.54339	0.0503495	11.735	1.65399
17	湖州	2020	0	0	2333	2333	0	0	0	1.17631	11.4677	9.65855	1.85051	0.062591	12.6216	1.82965
18	绍兴	2006	0	0	2333	2333	0	0	0	1	10.5595	10.554	1.03289	0.0479583	9.4924	1.35141
18	绍兴	2007	0	0	2333	2333	0	0	0	1.0266	10.7198	10.6943	1.04951	0.0463763	9.61475	1.33834
18	绍兴	2008	0	0	2333	2333	0	0	0	1.03932	10.8378	10.8249	1.10722	0.0312937	9.72495	1.45403
18	绍兴	2009	0	0	2333	2333	0	0	0	1.0312	10.9026	10.8761	1.41587	0.0282653	9.7685	1.7424
18	绍兴	2010	0	0	2333	2333	0	0	0	1.04741	11.063	10.8943	1.40751	0.0282325	9.55364	1.77029
18	绍兴	2011	0	0	2333	2333	0	0	0	1.06859	11.2361	10.9412	1.33946	0.0199924	9.67724	1.6537
18	绍兴	2012	0	0	2333	2333	0	0	0	1.07546	11.3262	10.9981	1.35034	0.0216134	9.778	1.59986
18	绍兴	2013	0	0	2333	2333	0	0	0	1.08314	11.4049	11.2584	1.37319	0.0168565	9.88193	1.60448
18	绍兴	2014	0	0	2333	2333	0	0	0	1.09159	11.3637	11.2941	1.36511	0.0130273	9.96493	1.53643
18	绍兴	2015	0	0	2333	2333	0	0	0	1.097	11.4076	11.3366	1.33167	0.0174526	9.98443	1.52732
18	绍兴	2016	0	0	2333	2333	0	0	0	1.1053	11.4742	11.4106	1.27608	0.0138343	10.1067	1.51666
18	绍兴	2017	0	0	2333	2333	0	0	0	1.12594	11.5287	11.4719	1.31474	0.0209742	10.1877	1.50788
18	绍兴	2018	0	0	2333	2333	0	0	0	1.13773	11.5885	11.5246	1.37871	0.020653	10.3206	1.51876
18	绍兴	2019	0	0	2333	2333	0	0	0	1.15872	11.6489	11.57	1.47509	0.00941383	10.4961	1.62743
18	绍兴	2020	0	0	2333	2333	0	0	0	1.16295	11.6417	11.6091	1.68233	0.00611879	10.5839	1.78728
19	衢州	2006	0	0	2333	2333	0	0	0	1	9.66396	9.125	0.918899	0.0085156	8.4279	1.10985
19	衢州	2007	0	0	2333	2333	0	0	0	0.995553	9.98036	9.1717	0.849134	0.00701718	8.51495	1.0229
19	衢州	2008	0	0	2333	2333	0	0	0	0.994652	10.0589	9.23122	0.816646	0.00829624	8.57506	0.990483
19	衢州	2009	0	0	2333	2333	0	0	0	0.968991	10.1317	9.22877	1.00068	0.00842969	8.45619	1.20515
19	衢州	2010	0	0	2333	2333	0	0	0	0.995892	10.314	9.23142	1.04334	0.00683436	8.45359	1.2616
19	衢州	2011	0	0	2333	2333	0	0	0	1.0183	10.5053	9.29808	1.01619	0.00408779	8.55016	1.25838
19	衢州	2012	0	0	2333	2333	0	0	0	1.00944	10.5578	9.36623	1.09476	0.00431441	8.73342	1.32602
19	衢州	2013	0	0	2333	2333	0	0	0	0.998025	10.6358	9.46785	1.17078	0.00518374	8.8361	1.40214
19	衢州	2014	0	0	2333	2333	0	0	0	0.909588	10.686	9.52252	1.30434	0.00520343	8.86198	1.45663
19	衢州	2015	0	0	2333	2333	0	0	0	0.916294	10.8939	9.52376	1.38205	0.00433807	8.87067	1.50256
19	衢州	2016	0	0	2333	2333	0	0	0	0.946774	10.973	9.51215	1.32028	0.00404069	9.0636	1.51538
19	衢州	2017	0	0	2333	2333	0	0	0	1.02578	11.0227	9.50807	1.44372	0.00459915	10.1734	1.5867
19	衢州	2018	0	0	2333	2333	0	0	0	1.0342	11.1115	9.5074	1.52328	0.00418316	10.3291	1.63788
19	衢州	2019	0	0	2333	2333	0	0	0	1.02799	11.1717	9.50733	1.6231	0.00409134	10.51	1.75675
19	衢州	2020	0	0	2333	2333	0	0	0	1.04537	11.1871	9.50733	1.84877	0.00403313	10.7009	1.89641
20	舟山	2006	1	0	2017	2017	0	0	1	1	10.454	9.7591	1.11352	0.0123559	8.33701	1.34697
20	舟山	2007	1	0	2017	2017	0	0	1	0.995553	10.6516	9.94314	1.18606	0.0152363	8.29522	1.3755
20	舟山	2008	1	0	2017	2017	0	0	1	0.994652	10.8333	10.0299	1.29614	0.0267729	8.36429	1.49075
20	舟山	2009	1	0	2017	2017	0	0	1	0.968991	10.9207	10.0163	1.59559	0.0163871	8.2759	1.76358
20	舟山	2010	1	0	2017	2017	0	0	1	0.995892	11.1062	10.0136	1.57954	0.0086328	8.43232	1.77436
20	舟山	2011	1	0	2017	2017	0	0	1	1.0183	11.2868	10.0404	1.50457	0.011557	8.51078	1.70166
20	舟山	2012	1	0	2017	2017	0	0	1	1.00944	11.3838	10.0428	1.45037	0.0177944	8.61798	1.58244
20	舟山	2013	1	0	2017	2017	0	0	1	0.998025	11.4717	10.0563	1.40127	0.0186139	8.6744	1.57947
20	舟山	2014	1	0	2017	2017	0	0	1	0.909588	11.3935	10.0315	1.39475	0.016277	9.27007	1.57862
20	舟山	2015	1	0	2017	2017	0	0	1	0.916294	11.4628	10.0634	1.33448	0.00590251	8.64852	1.55032
20	舟山	2016	1	0	2017	2017	0	0	1	0.946774	11.5849	10.1073	1.19563	0.0140177	8.77291	1.45652
20	舟山	2017	1	1	2017	2017	0	0	1	1.02578	11.5606	10.1277	1.38852	0.0274987	8.78503	1.59346
20	舟山	2018	1	1	2017	2017	0	0	1	1.0342	11.6306	10.1456	1.52174	0.0262568	8.91312	1.50897
20	舟山	2019	1	1	2017	2017	0	0	1	1.02799	11.6681	10.1613	1.76817	0.0302252	8.97465	1.61903
20	舟山	2020	1	1	2017	2017	0	0	1	1.04537	11.7763	10.1752	1.78786	0.0288359	8.89995	1.63975
21	台州	2006	0	0	2333	2333	0	0	0	1	10.1669	9.95603	0.88476	0.0233953	9.46295	1.12757
21	台州	2007	0	0	2333	2333	0	0	0	1.01434	10.3211	10.0985	0.915902	0.0149765	9.61327	1.11584
21	台州	2008	0	0	2333	2333	0	0	0	1.04187	10.4451	10.213	0.963267	0.0100633	9.73316	1.19749
21	台州	2009	0	0	2333	2333	0	0	0	1.02531	10.477	10.2807	1.23407	0.00762985	9.46326	1.4387
21	台州	2010	0	0	2333	2333	0	0	0	1.05282	10.6255	10.3006	1.25938	0.00450553	9.81527	1.4789
21	台州	2011	0	0	2333	2333	0	0	0	1.06442	10.7366	10.3396	1.26007	0.00429817	10.0335	1.45182
21	台州	2012	0	0	2333	2333	0	0	0	1.0421	10.7894	10.346	1.29977	0.0135127	9.90106	1.53107
21	台州	2013	0	0	2333	2333	0	0	0	1.01168	10.8797	10.3741	1.3764	0.0105014	10.2042	1.63449
21	台州	2014	0	0	2333	2333	0	0	0	1.03959	10.9368	10.393	1.45016	0.00677081	10.0692	1.65587
21	台州	2015	0	0	2333	2333	0	0	0	1.05114	10.9839	10.4213	1.52781	0.00271027	10.0007	1.74139
21	台州	2016	0	0	2333	2333	0	0	0	1.06783	11.0711	10.4401	1.47715	0.00715224	10.1163	1.7758
21	台州	2017	0	0	2333	2333	0	0	0	1.09104	11.1837	10.4521	1.45086	0.00836326	10.2629	1.693
21	台州	2018	0	0	2333	2333	0	0	0	1.12533	11.284	10.4602	1.49523	0.00490675	10.4738	1.72027
21	台州	2019	0	0	2333	2333	0	0	0	1.14774	11.3333	10.4658	1.65654	0.0100411	10.6903	1.82031
21	台州	2020	0	0	2333	2333	0	0	0	1.15403	11.2884	10.4695	1.86822	0.010206	10.6818	1.98596
22	丽水	2006	0	0	2333	2333	0	0	0	1	9.55421	10.0001	0.939254	0.00448664	8.52907	1.31824
22	丽水	2007	0	0	2333	2333	0	0	0	1.02634	9.74876	10.4095	0.943579	0.00425854	8.64062	1.21631
22	丽水	2008	0	0	2333	2333	0	0	0	1.03852	10.0012	10.4838	0.930491	0.0132638	8.61591	1.25052
22	丽水	2009	0	0	2333	2333	0	0	0	1.03958	10.0739	10.4459	1.23009	0.00441223	9.09406	1.71445
22	丽水	2010	0	0	2333	2333	0	0	0	1.05938	10.3512	10.4797	1.23845	0.00468153	8.80636	1.70095
22	丽水	2011	0	0	2333	2333	0	0	0	1.08846	10.5376	10.5078	1.20142	0.0045944	8.73971	1.62056
22	丽水	2012	0	0	2333	2333	0	0	0	1.06446	10.6512	10.5483	1.23145	0.00961626	8.94354	1.51967
22	丽水	2013	0	0	2333	2333	0	0	0	1.07897	10.5251	10.5904	1.30896	0.0107653	9.04017	1.61241
22	丽水	2014	0	0	2333	2333	0	0	0	1.07852	10.8089	10.5901	1.33539	0.0140404	10.0095	1.6561
22	丽水	2015	0	0	2333	2333	0	0	0	1.07375	10.8527	10.5351	1.35214	0.0164219	10.2997	1.66607
22	丽水	2016	0	0	2333	2333	0	0	0	1.09503	10.9373	10.5112	1.27532	0.0151376	10.4656	1.68385
22	丽水	2017	0	0	2333	2333	0	0	0	1.09566	10.9595	10.4982	1.37664	0.0143376	10.5901	1.76945
22	丽水	2018	0	0	2333	2333	0	0	0	1.11463	11.0605	10.4861	1.37838	0.00634592	10.7641	1.7841
22	丽水	2019	0	0	2333	2333	0	0	0	1.11524	11.1115	10.4749	1.51174	0.00677013	10.911	2.00066
22	丽水	2020	0	0	2333	2333	0	0	0	1.1098	11.0318	10.4646	1.79462	0.00664745	11.0545	2.25596
23	淮南	2006	0	0	2333	2333	0	0	0	1	9.46312	10.8045	0.956242	0.0489001	8.14465	1.31424
23	淮南	2007	0	0	2333	2333	0	0	0	0.996275	9.66135	10.8611	1.06003	0.0402485	8.25135	1.30956
23	淮南	2008	0	0	2333	2333	0	0	0	1.07009	9.89389	10.9373	0.838648	0.0190143	8.16846	1.23265
23	淮南	2009	0	0	2333	2333	0	0	0	1.06724	10.0065	10.9975	1.00532	0.0195614	8.35133	1.41333
23	淮南	2010	0	0	2333	2333	0	0	0	1.06659	10.1677	11.0485	1.06808	0.0135969	8.46023	1.43068
23	淮南	2011	0	0	2333	2333	0	0	0	1.05788	10.3222	11.078	1.01034	0.0189034	8.62769	1.35225
23	淮南	2012	0	0	2333	2333	0	0	0	1.07416	10.419	11.1097	1.00008	0.0230143	8.71595	1.4254
23	淮南	2013	0	0	2333	2333	0	0	0	1.05129	10.4258	11.2984	1.07296	0.0249163	8.66137	1.47654
23	淮南	2014	0	0	2333	2333	0	0	0	1.05523	10.4151	11.2796	1.13546	0.0210757	8.78016	1.55672
23	淮南	2015	0	0	2333	2333	0	0	0	1.0654	10.181	11.2623	1.07709	0.0191066	9.03334	1.55551
23	淮南	2016	0	0	2333	2333	0	0	0	1.09171	10.2396	11.2889	1.21695	0.0191517	9.8877	1.83827
23	淮南	2017	0	0	2333	2333	0	0	0	1.1141	10.3268	11.309	1.21939	0.0186303	10.0433	1.93634
23	淮南	2018	0	0	2333	2333	0	0	0	1.13687	10.3886	11.3261	1.26638	0.0208365	10.189	1.82993
23	淮南	2019	0	0	2333	2333	0	0	0	1.18172	10.5224	11.3408	1.20767	0.0198784	10.3159	1.66131
23	淮南	2020	0	0	2333	2333	0	0	0	1.20512	10.6818	11.3533	1.28237	0.017776	10.368	1.76687
24	马鞍山	2006	0	0	2333	2333	0	0	0	1	10.4344	10.1576	0.624514	0.0166726	7.88451	0.856961
24	马鞍山	2007	0	0	2333	2333	0	0	0	1.02388	10.6434	10.3013	0.571265	0.0517894	8.00377	0.82211
24	马鞍山	2008	0	0	2333	2333	0	0	0	1.03587	10.8163	10.6367	0.515372	0.0542123	7.92815	0.842475
24	马鞍山	2009	0	0	2333	2333	0	0	0	1.01773	10.8567	10.5949	0.616205	0.0711587	8.26512	1.01921
24	马鞍山	2010	0	0	2333	2333	0	0	0	1.03718	11.05	10.655	0.64501	0.0719524	8.39074	0.986952
24	马鞍山	2011	0	0	2333	2333	0	0	0	1.0595	10.859	10.7366	0.704654	0.0717531	8.49079	0.956169
24	马鞍山	2012	0	0	2333	2333	0	0	0	1.06714	10.937	10.8171	0.695763	0.0900027	8.91759	1.01455
24	马鞍山	2013	0	0	2333	2333	0	0	0	1.04121	10.9456	10.837	0.772349	0.111839	9.03898	1.11993
24	马鞍山	2014	0	0	2333	2333	0	0	0	1.04081	11.0036	10.8996	0.827638	0.109374	8.8644	1.10689
24	马鞍山	2015	0	0	2333	2333	0	0	0	1.03969	11.0154	10.9364	0.867352	0.117631	8.86143	1.17901
24	马鞍山	2016	0	0	2333	2333	0	0	0	1.06403	11.0949	10.8914	0.898038	0.116122	8.98968	1.23316
24	马鞍山	2017	0	0	2333	2333	0	0	0	1.0926	11.2214	10.9147	0.867452	0.1102	9.20328	1.15125
24	马鞍山	2018	0	0	2333	2333	0	0	0	1.08576	11.3229	10.9365	0.844801	0.107247	9.95218	1.13804
24	马鞍山	2019	0	0	2333	2333	0	0	0	1.10753	11.4061	10.9569	0.869232	0.104267	10.1045	1.15466
24	马鞍山	2020	0	0	2333	2333	0	0	0	1.11521	11.523	10.976	1.02582	0.0997099	10.3097	1.26081
25	淮北	2006	0	0	2333	2333	0	0	0	1	9.30701	10.0608	0.584755	0.0124552	7.99083	1.23608
25	淮北	2007	0	0	2333	2333	0	0	0	1.01087	9.44731	10.2063	0.565633	0.0195851	8.10875	1.12582
25	淮北	2008	0	0	2333	2333	0	0	0	1.02643	9.74267	10.2797	0.503207	0.0211958	8.80306	1.07534
25	淮北	2009	0	0	2333	2333	0	0	0	0.993028	9.80345	10.2984	0.650706	0.0298569	8.01946	1.26682
25	淮北	2010	0	0	2333	2333	0	0	0	1.01541	10.0127	10.3153	0.660221	0.0344852	8.28777	1.2317
25	淮北	2011	0	0	2333	2333	0	0	0	1.02516	10.175	10.3558	0.732717	0.0449384	7.79626	1.25578
25	淮北	2012	0	0	2333	2333	0	0	0	1.02292	10.2846	10.3781	0.819664	0.050409	8.41957	1.26939
25	淮北	2013	0	0	2333	2333	0	0	0	1.00435	10.396	10.4093	0.869889	0.05404	8.57348	1.22773
25	淮北	2014	0	0	2333	2333	0	0	0	1.01145	10.4723	10.4555	0.875837	0.059318	8.78668	1.24819
25	淮北	2015	0	0	2333	2333	0	0	0	1.0138	10.4647	10.5593	0.922865	0.0652994	8.84819	1.36221
25	淮北	2016	0	0	2333	2333	0	0	0	1.03513	10.5031	10.5916	0.99558	0.0671154	8.9643	1.65427
25	淮北	2017	0	0	2333	2333	0	0	0	1.05732	10.6373	10.6269	0.939702	0.0610373	9.16146	1.51576
25	淮北	2018	0	0	2333	2333	0	0	0	1.0659	10.6911	10.6565	0.951203	0.0215928	9.69895	1.49758
25	淮北	2019	0	0	2333	2333	0	0	0	1.08236	10.7717	10.6812	1.00175	0.0221021	9.80704	1.45724
25	淮北	2020	0	0	2333	2333	0	0	0	1.08909	10.9448	10.7018	1.14255	0.0221852	9.89987	1.49428
26	铜陵	2006	0	0	2333	2333	0	0	0	1	10.4201	9.90788	0.708119	0.0339896	7.60638	0.781009
26	铜陵	2007	0	0	2333	2333	0	0	0	0.989908	10.5995	10.0495	0.731097	0.0331944	7.6988	0.803535
26	铜陵	2008	0	0	2333	2333	0	0	0	0.969655	10.6942	10.1014	0.766627	0.0511067	7.52282	0.804989
26	铜陵	2009	0	0	2333	2333	0	0	0	0.913404	10.7529	10.1138	0.910267	0.0626811	7.92677	1.01141
26	铜陵	2010	0	0	2333	2333	0	0	0	0.956609	11.0744	10.1631	0.832416	0.0564748	8.01702	0.871036
26	铜陵	2011	0	0	2333	2333	0	0	0	0.99836	11.2861	10.2534	0.789296	0.0340146	8.19693	0.831218
26	铜陵	2012	0	0	2333	2333	0	0	0	0.979433	11.3483	10.3205	0.828589	0.0444605	8.29037	0.911032
26	铜陵	2013	0	0	2333	2333	0	0	0	0.939849	11.4293	10.3908	0.844822	0.0490306	8.38805	0.93768
26	铜陵	2014	0	0	2333	2333	0	0	0	0.938664	11.4845	10.4333	0.890932	0.0226252	8.04803	0.944131
26	铜陵	2015	0	0	2333	2333	0	0	0	0.944417	10.9576	10.4817	0.841066	0.0202728	8.16921	0.888489
26	铜陵	2016	0	0	2333	2333	0	0	0	0.949501	11.0014	10.4979	0.986825	0.0210164	8.99485	1.2737
26	铜陵	2017	0	0	2333	2333	0	0	0	0.988844	11.1553	10.5124	0.865922	0.019938	9.18694	1.23669
26	铜陵	2018	0	0	2333	2333	0	0	0	0.987732	11.2322	10.5251	0.903245	0.0222178	9.18809	1.18586
26	铜陵	2019	0	0	2333	2333	0	0	0	0.901615	10.9806	10.536	1.26177	0.0344933	9.75874	1.49615
26	铜陵	2020	0	0	2333	2333	0	0	0	0.920759	11.2352	10.5456	1.33071	0.0316641	9.93844	1.63341
27	安庆	2006	0	0	2333	2333	0	0	0	1	9.07211	9.77809	0.615608	0.00968362	9.27469	1.01818
27	安庆	2007	0	0	2333	2333	0	0	0	0.994375	9.2577	10.0472	0.581373	0.0199134	9.43294	1.03439
27	安庆	2008	0	0	2333	2333	0	0	0	0.994336	9.44106	10.2221	0.479131	0.0206256	9.62272	1.06823
27	安庆	2009	0	0	2333	2333	0	0	0	0.983582	9.53322	10.2456	0.571396	0.0177436	9.90091	1.22184
27	安庆	2010	0	0	2333	2333	0	0	0	1.00665	9.83113	10.5024	0.553658	0.019752	9.86769	1.16628
27	安庆	2011	0	0	2333	2333	0	0	0	1.04979	10.0386	10.545	0.565531	0.0185834	9.64455	1.15535
27	安庆	2012	0	0	2333	2333	0	0	0	1.06769	10.15	10.6126	0.627062	0.0198889	9.76802	1.24995
27	安庆	2013	0	0	2333	2333	0	0	0	1.03732	10.0346	10.6188	0.752584	0.026371	9.90886	1.39306
27	安庆	2014	0	0	2333	2333	0	0	0	1.05198	10.2684	10.6405	0.815694	0.0142945	9.9481	1.44894
27	安庆	2015	0	0	2333	2333	0	0	0	1.04088	10.345	10.6334	1.00771	0.0106605	10.0363	1.78693
27	安庆	2016	0	0	2333	2333	0	0	0	1.05481	10.4131	10.5992	0.967502	0.00977181	9.85156	1.72272
27	安庆	2017	0	0	2333	2333	0	0	0	1.09086	10.5167	10.5956	0.997978	0.00936875	10.2091	1.71443
27	安庆	2018	0	0	2333	2333	0	0	0	1.10028	10.6235	10.5924	1.02685	0.011006	10.9007	1.64218
27	安庆	2019	0	0	2333	2333	0	0	0	1.16868	10.8312	10.5893	0.938859	0.0107783	11.0197	1.41433
27	安庆	2020	0	0	2333	2333	0	0	0	1.18539	10.9799	10.5866	1.05929	0.0101444	10.9292	1.51934
28	黄山	2006	0	0	2333	2333	0	0	0	1	9.45195	9.37314	0.597195	0.0290446	8.36374	1.14235
28	黄山	2007	0	0	2333	2333	0	0	0	0.982308	9.57706	9.49371	0.62584	0.0399416	8.38004	1.17141
28	黄山	2008	0	0	2333	2333	0	0	0	0.981114	9.73311	9.51399	0.619232	0.0429622	8.44304	1.20025
28	黄山	2009	0	0	2333	2333	0	0	0	0.996178	9.79685	9.5557	0.790817	0.0447354	8.53568	1.39735
28	黄山	2010	0	0	2333	2333	0	0	0	0.985	9.94492	9.62258	0.908478	0.0466055	8.29638	1.52716
28	黄山	2011	0	0	2333	2333	0	0	0	1.02545	10.1496	9.70198	0.921255	0.0457545	8.23248	1.47656
28	黄山	2012	0	0	2333	2333	0	0	0	1.03	10.2672	9.75754	0.980902	0.0427279	8.41094	1.55073
28	黄山	2013	0	0	2333	2333	0	0	0	1.00829	10.3733	9.84829	1.00352	0.0445361	8.52069	1.57627
28	黄山	2014	0	0	2333	2333	0	0	0	1.03481	10.5269	9.94999	1.03753	0.0454376	8.492	1.61973
28	黄山	2015	0	0	2333	2333	0	0	0	1.04485	10.566	10.0068	1.0667	0.0249428	8.50267	1.72586
28	黄山	2016	0	0	2333	2333	0	0	0	1.05151	10.6432	10.0237	1.05603	0.0230376	8.68674	1.7784
28	黄山	2017	0	0	2333	2333	0	0	0	1.0696	10.6976	10.0432	1.17186	0.0234558	8.85299	1.89041
28	黄山	2018	0	0	2333	2333	0	0	0	1.05819	10.7909	10.0589	1.22301	0.0244402	8.94099	1.86859
28	黄山	2019	0	0	2333	2333	0	0	0	1.08243	10.9657	10.0716	1.16436	0.0216726	9.06635	1.63747
28	黄山	2020	0	0	2333	2333	0	0	0	1.12115	11.0657	10.082	1.28161	0.0199159	9.07965	1.79345
29	滁州	2006	0	0	2333	2333	0	0	0	1	9.04817	10.3874	0.627517	0.0289251	8.56425	0.873033
29	滁州	2007	0	0	2333	2333	0	0	0	0.978715	9.26965	10.3367	0.59547	0.0366941	8.42994	0.864085
29	滁州	2008	0	0	2333	2333	0	0	0	0.984898	9.361	10.4356	0.528318	0.018137	8.3847	0.903994
29	滁州	2009	0	0	2333	2333	0	0	0	0.959619	9.54696	10.5299	0.661055	0.0134064	8.53682	1.06647
29	滁州	2010	0	0	2333	2333	0	0	0	0.972886	9.76423	10.5876	0.681029	0.0139768	8.57838	1.11613
29	滁州	2011	0	0	2333	2333	0	0	0	1.00703	9.98202	10.6429	0.677756	0.0353138	8.77482	1.07518
29	滁州	2012	0	0	2333	2333	0	0	0	1.00722	10.1126	10.7576	0.729505	0.0458282	8.92066	1.14508
29	滁州	2013	0	0	2333	2333	0	0	0	0.998116	10.0937	10.6859	0.821883	0.0553315	9.0753	1.18281
29	滁州	2014	0	0	2333	2333	0	0	0	1.02195	10.3275	10.7482	0.854621	0.0629558	9.1981	1.17081
29	滁州	2015	0	0	2333	2333	0	0	0	1.0292	10.3931	10.802	0.920845	0.067134	9.25174	1.27613
29	滁州	2016	0	0	2333	2333	0	0	0	1.04777	10.4717	10.8473	1.00366	0.0665414	9.54361	1.38826
29	滁州	2017	0	0	2333	2333	0	0	0	1.07908	10.5845	10.9224	1.0591	0.0631333	9.66332	1.41627
29	滁州	2018	0	0	2333	2333	0	0	0	1.07188	10.6919	10.9962	1.13516	0.0639712	10.2705	1.41902
29	滁州	2019	0	0	2333	2333	0	0	0	1.20052	11.1624	11.0687	0.832285	0.042398	10.7028	0.960813
29	滁州	2020	0	0	2333	2333	0	0	0	1.20889	11.2396	11.1399	0.995286	0.0407935	11.113	1.0323
30	阜阳	2006	0	0	2333	2333	0	0	0	1	8.2963	9.78622	0.724	0.0124714	9.11818	1.36521
30	阜阳	2007	0	0	2333	2333	0	0	0	0.949319	8.61523	9.82509	0.672524	0.0119134	9.05548	1.33529
30	阜阳	2008	0	0	2333	2333	0	0	0	0.988421	8.7757	9.99186	0.571203	0.0127372	9.11581	1.34312
30	阜阳	2009	0	0	2333	2333	0	0	0	0.952022	8.89398	10.2946	0.613648	0.00659494	9.76749	1.41576
30	阜阳	2010	0	0	2333	2333	0	0	0	0.942752	9.11251	10.2003	0.61164	0.0101867	9.8491	1.4445
30	阜阳	2011	0	0	2333	2333	0	0	0	0.950884	9.32385	10.265	0.625445	0.00629522	9.67876	1.46604
30	阜阳	2012	0	0	2333	2333	0	0	0	0.948491	9.44272	10.4994	0.665615	0.00904132	9.78771	1.5476
30	阜阳	2013	0	0	2333	2333	0	0	0	0.946642	9.2193	10.4734	0.738434	0.0104665	10.0836	1.64628
30	阜阳	2014	0	0	2333	2333	0	0	0	0.952798	9.6358	10.4585	0.808445	0.0114613	10.154	1.72211
30	阜阳	2015	0	0	2333	2333	0	0	0	0.951925	9.68788	10.4965	0.936491	0.0120592	10.2332	1.93518
30	阜阳	2016	0	0	2333	2333	0	0	0	0.96112	9.77804	10.5171	1.11981	0.0119931	10.4011	2.13931
30	阜阳	2017	0	0	2333	2333	0	0	0	0.981803	9.88001	10.5358	1.30825	0.0115573	10.6625	2.22852
30	阜阳	2018	0	0	2333	2333	0	0	0	0.98802	9.97994	10.5522	1.50216	0.0193904	11.102	2.30379
30	阜阳	2019	0	0	2333	2333	0	0	0	1.09934	10.3999	10.5664	1.18121	0.0138744	11.2364	1.60527
30	阜阳	2020	0	0	2333	2333	0	0	0	1.11046	10.4458	10.5789	1.33527	0.0132918	11.2151	1.6436
31	宿州	2006	0	0	2333	2333	0	0	0	1	8.74449	9.86838	0.440169	0.00566328	8.46745	0.913657
31	宿州	2007	0	0	2333	2333	0	0	0	1.03097	8.91328	9.91245	0.440981	0.010679	8.67861	0.891717
31	宿州	2008	0	0	2333	2333	0	0	0	0.953244	9.10298	10.1221	0.389882	0.0116733	8.7833	0.929759
31	宿州	2009	0	0	2333	2333	0	0	0	0.92343	9.05088	9.90329	0.473961	0.0168753	9.32855	1.04619
31	宿州	2010	0	0	2333	2333	0	0	0	0.931374	9.20483	9.9957	0.472944	0.0170513	9.15022	1.07594
31	宿州	2011	0	0	2333	2333	0	0	0	0.932678	9.61387	10.3867	0.472486	0.0288816	9.29277	1.06108
31	宿州	2012	0	0	2333	2333	0	0	0	0.927968	9.75892	10.4217	0.506391	0.0335216	9.52344	1.1091
31	宿州	2013	0	0	2333	2333	0	0	0	0.90355	9.66777	9.92554	0.550705	0.0398524	9.70792	1.13955
31	宿州	2014	0	0	2333	2333	0	0	0	0.923644	9.94727	9.89782	0.602088	0.0427998	9.94638	1.15262
31	宿州	2015	0	0	2333	2333	0	0	0	0.866369	10.0175	10.0259	0.654171	0.0452985	9.87366	1.20403
31	宿州	2016	0	0	2333	2333	0	0	0	0.885815	10.097	10.0759	0.72447	0.0447249	10.0316	1.29248
31	宿州	2017	0	0	2333	2333	0	0	0	0.819477	10.168	10.0792	0.851234	0.0443204	10.2007	1.37077
31	宿州	2018	0	0	2333	2333	0	0	0	0.979303	10.2666	10.0787	0.952175	0.0466193	10.719	1.40591
31	宿州	2019	0	0	2333	2333	0	0	0	1.02312	10.4566	10.0788	0.957995	0.0410912	10.8556	1.26307
31	宿州	2020	0	0	2333	2333	0	0	0	1.01934	10.555	10.0788	1.14036	0.0504679	11.016	1.33012
32	六安	2006	0	0	2333	2333	0	0	0	1	8.66974	9.97873	0.636831	0.00809139	8.80082	1.00872
32	六安	2007	0	0	2333	2333	0	0	0	1.03119	8.88406	10.1227	0.608387	0.0110153	8.9189	0.978434
32	六安	2008	0	0	2333	2333	0	0	0	1.04587	8.91905	10.2066	0.512375	0.0170639	9.21697	1.01077
32	六安	2009	0	0	2333	2333	0	0	0	1.02951	9.17337	10.3322	0.646278	0.0162188	9.34221	1.16518
32	六安	2010	0	0	2333	2333	0	0	0	1.02732	9.39657	10.4419	0.717701	0.0167791	9.2615	1.24753
32	六安	2011	0	0	2333	2333	0	0	0	0.954687	9.58782	10.5956	0.704704	0.0224308	9.22287	1.28486
32	六安	2012	0	0	2333	2333	0	0	0	0.951977	9.69573	10.5802	0.747111	0.0269729	9.38875	1.38062
32	六安	2013	0	0	2333	2333	0	0	0	0.950822	9.55315	10.5985	0.815938	0.0249144	9.52019	1.50784
32	六安	2014	0	0	2333	2333	0	0	0	1.06139	9.86324	10.6269	0.874375	0.0265854	9.5578	1.56558
32	六安	2015	0	0	2333	2333	0	0	0	0.926734	9.97692	10.6715	1.06441	0.031534	9.7897	1.92778
32	六安	2016	0	0	2333	2333	0	0	0	0.95207	10.0561	10.6166	1.07639	0.0283946	9.72892	1.87159
32	六安	2017	0	0	2333	2333	0	0	0	0.946032	10.1026	10.6684	1.31623	0.0310327	9.90063	2.07922
32	六安	2018	0	0	2333	2333	0	0	0	0.951787	10.1936	10.7189	1.43387	0.032332	10.595	2.08124
32	六安	2019	0	0	2333	2333	0	0	0	1.00508	10.4154	10.768	1.35809	0.0280392	10.7557	1.8174
32	六安	2020	0	0	2333	2333	0	0	0	1.13747	10.5427	10.8159	1.55897	0.0261022	10.9609	1.9075
33	亳州	2006	0	0	2333	2333	0	0	0	1	8.67163	8.42945	0.429197	0.003464	8.30891	0.780635
33	亳州	2007	0	0	2333	2333	0	0	0	0.97872	8.81255	8.71062	0.418177	0.0150635	8.50064	0.844669
33	亳州	2008	0	0	2333	2333	0	0	0	1.01479	8.97689	8.88336	0.363235	0.0175267	8.51329	0.855747
33	亳州	2009	0	0	2333	2333	0	0	0	0.97511	9.04511	9.08364	0.468235	0.0223305	8.75517	1.00428
33	亳州	2010	0	0	2333	2333	0	0	0	0.976742	9.24165	9.18215	0.47735	0.026738	8.8643	1.06235
33	亳州	2011	0	0	2333	2333	0	0	0	0.997184	9.4625	9.28508	0.520721	0.0353156	9.13036	1.07699
33	亳州	2012	0	0	2333	2333	0	0	0	0.984523	9.59165	9.30656	0.596902	0.0419474	9.27269	1.13615
33	亳州	2013	0	0	2333	2333	0	0	0	0.950825	9.43332	9.37763	0.659397	0.0500024	9.6125	1.17252
33	亳州	2014	0	0	2333	2333	0	0	0	0.951223	9.78521	9.38698	0.726259	0.0559185	9.51756	1.2005
33	亳州	2015	0	0	2333	2333	0	0	0	0.944996	9.84007	9.39674	0.830684	0.0576619	10.1003	1.33682
33	亳州	2016	0	0	2333	2333	0	0	0	0.957087	9.93358	9.32536	0.990826	0.0571984	10.262	1.51982
33	亳州	2017	0	0	2333	2333	0	0	0	0.975025	10.0161	9.30719	1.16301	0.0562055	9.94095	1.60321
33	亳州	2018	0	0	2333	2333	0	0	0	0.993013	10.1083	9.29137	1.30195	0.0584054	10.7653	1.65419
33	亳州	2019	0	0	2333	2333	0	0	0	1.09056	10.4137	9.27772	1.13777	0.0456358	10.9433	1.30826
33	亳州	2020	0	0	2333	2333	0	0	0	1.11658	10.4956	9.26578	1.31803	0.0447767	10.9294	1.38522
34	池州	2006	0	0	2333	2333	0	0	0	1	9.21104	8.97576	0.741623	0.035197	7.72996	1.21864
34	池州	2007	0	0	2333	2333	0	0	0	0.977835	9.301	8.95235	0.690217	0.0425999	7.92738	1.15649
34	池州	2008	0	0	2333	2333	0	0	0	0.998625	9.55726	9.43779	0.63879	0.0456431	7.90008	1.17673
34	池州	2009	0	0	2333	2333	0	0	0	1.03421	9.75817	9.86084	0.690124	0.0402207	8.09362	1.17071
34	池州	2010	0	0	2333	2333	0	0	0	1.28944	9.97287	10.1123	0.823313	0.0444872	8.19483	1.21548
34	池州	2011	0	0	2333	2333	0	0	0	1.03035	10.179	10.2149	0.846359	0.0401754	8.37822	1.16947
34	池州	2012	0	0	2333	2333	0	0	0	1.28944	10.2912	10.3021	0.883677	0.0416789	8.46731	1.24124
34	池州	2013	0	0	2333	2333	0	0	0	0.90615	10.2589	9.96923	0.866194	0.0469362	8.64127	1.28938
34	池州	2014	0	0	2333	2333	0	0	0	0.91801	10.4987	9.95342	0.893018	0.0484376	10.4567	1.29276
34	池州	2015	0	0	2333	2333	0	0	0	0.93528	10.5457	10.038	0.878304	0.052738	8.18047	1.37363
34	池州	2016	0	0	2333	2333	0	0	0	0.948701	10.6193	10.0932	0.857967	0.0507819	8.17919	1.48636
34	池州	2017	0	0	2333	2333	0	0	0	0.970194	10.6731	10.1236	0.897714	0.051719	8.57363	1.52175
34	池州	2018	0	0	2333	2333	0	0	0	0.959653	10.755	10.1405	0.890234	0.0478483	9.63672	1.47244
34	池州	2019	0	0	2333	2333	0	0	0	1.02136	10.937	10.1498	0.824148	0.0400219	9.76975	1.30943
34	池州	2020	0	0	2333	2333	0	0	0	1.02637	11.0797	10.1549	0.98536	0.0404356	9.31218	1.4146
35	宣城	2006	0	0	2333	2333	0	0	0	1	9.32385	7.81116	0.523343	0.0242503	8.21966	0.842573
35	宣城	2007	0	0	2333	2333	0	0	0	0.989454	9.47861	8.01202	0.581007	0.0265961	8.32637	0.8655
35	宣城	2008	0	0	2333	2333	0	0	0	1.00631	9.6774	8.16052	0.49266	0.0258845	8.22297	0.83658
35	宣城	2009	0	0	2333	2333	0	0	0	0.977714	9.72759	8.31728	0.65491	0.0281367	8.45165	1.00941
35	宣城	2010	0	0	2333	2333	0	0	0	0.998744	9.94049	8.51599	0.733413	0.0332191	8.4888	1.09779
35	宣城	2011	0	0	2333	2333	0	0	0	0.90155	10.1796	8.70599	0.717833	0.0384636	8.63043	1.0074
35	宣城	2012	0	0	2333	2333	0	0	0	0.909338	10.2967	9.04582	0.782413	0.0476778	8.64952	1.06778
35	宣城	2013	0	0	2333	2333	0	0	0	0.906223	10.3123	9.32946	0.848135	0.0562855	8.84662	1.08749
35	宣城	2014	0	0	2333	2333	0	0	0	1.03429	10.4836	8.65277	0.905346	0.0622502	9.27266	1.12975
35	宣城	2015	0	0	2333	2333	0	0	0	1.05244	10.535	8.80282	0.926766	0.0678373	9.44354	1.24451
35	宣城	2016	0	0	2333	2333	0	0	0	1.07306	10.615	8.82497	0.984431	0.0672837	10.1662	1.36905
35	宣城	2017	0	0	2333	2333	0	0	0	1.08567	10.7247	8.8301	1.0343	0.0645103	9.29317	1.41314
35	宣城	2018	0	0	2333	2333	0	0	0	1.06994	10.8211	8.83127	1.04855	0.0706395	10.242	1.36744
35	宣城	2019	0	0	2333	2333	0	0	0	1.11704	10.9822	8.83142	0.96377	0.0637797	10.4329	1.24422
35	宣城	2020	0	0	2333	2333	0	0	0	1.10773	11.0713	8.83157	1.09602	0.0767455	10.5164	1.35515
36	南昌	2006	0	0	2333	2333	0	0	0	1	10.1709	13.1335	1.03212	0.07348	9.69073	1.51285
36	南昌	2007	0	0	2333	2333	0	0	0	1.01703	10.3242	13.0838	1.31227	0.0733011	9.7381	1.46582
36	南昌	2008	0	0	2333	2333	0	0	0	1.0474	10.4942	13.0123	1.27224	0.0703389	9.84199	1.48858
36	南昌	2009	0	0	2333	2333	0	0	0	1.05583	10.5883	13.0917	1.57495	0.0713159	9.76809	1.77627
36	南昌	2010	0	0	2333	2333	0	0	0	1.08609	10.6867	13.1027	1.57334	0.0759319	9.80085	1.8943
36	南昌	2011	0	0	2333	2333	0	0	0	1.11945	10.8785	13.0999	1.5119	0.0704227	10.3647	1.89046
36	南昌	2012	0	0	2333	2333	0	0	0	1.13463	10.9805	13.1407	1.57573	0.0728339	10.2211	1.90738
36	南昌	2013	0	0	2333	2333	0	0	0	1.13648	11.0885	13.1619	1.63794	0.0735613	10.7468	1.98577
36	南昌	2014	0	0	2333	2333	0	0	0	1.15761	11.1616	13.2256	1.72555	0.0725423	11.0862	1.98918
36	南昌	2015	0	0	2333	2333	0	0	0	1.16745	11.2369	13.2834	1.84401	0.0560046	11.3296	2.08565
36	南昌	2016	0	0	2333	2333	0	0	0	1.17658	11.3096	13.3242	1.97579	0.0582534	11.7288	2.18209
36	南昌	2017	0	0	2333	2333	0	0	0	1.19828	11.3932	13.3542	2.12038	0.0664389	12.0416	2.07928
36	南昌	2018	0	0	2333	2333	0	0	0	1.2228	11.4703	13.3766	2.2656	0.0547584	11.9161	2.0107
36	南昌	2019	0	0	2333	2333	0	0	0	1.21913	11.5171	13.3934	2.47761	0.0557943	12.185	2.14082
36	南昌	2020	0	0	2333	2333	0	0	0	1.21172	11.4371	13.4059	2.75227	0.0554837	12.3536	2.35412
37	景德镇	2006	0	0	2333	2333	0	0	0	1	9.58754	10.0779	0.60108	0.0218694	7.87713	0.909077
37	景德镇	2007	0	0	2333	2333	0	0	0	0.988859	9.73501	10.5613	0.502567	0.0246944	8.01511	0.834585
37	景德镇	2008	0	0	2333	2333	0	0	0	0.964463	9.93528	10.1548	0.426124	0.0225359	8.12709	0.7754
37	景德镇	2009	0	0	2333	2333	0	0	0	0.961228	10.0508	10.1882	0.491965	0.0229045	8.02031	0.876472
37	景德镇	2010	0	0	2333	2333	0	0	0	0.980444	10.2804	10.2122	0.491864	0.0217696	8.06878	0.868734
37	景德镇	2011	0	0	2333	2333	0	0	0	1.005	10.4751	10.1335	0.478606	0.0107865	10.0174	0.878449
37	景德镇	2012	0	0	2333	2333	0	0	0	1.01125	10.5752	10.081	0.489499	0.0154986	10.0267	0.926883
37	景德镇	2013	0	0	2333	2333	0	0	0	1.01071	10.6209	10.0505	0.530005	0.0170877	8.13274	0.98502
37	景德镇	2014	0	0	2333	2333	0	0	0	1.01747	10.7241	10.1721	0.574028	0.0173897	8.4785	1.00817
37	景德镇	2015	0	0	2333	2333	0	0	0	1.01945	10.7625	10.286	0.646432	0.0188942	8.47727	1.05034
37	景德镇	2016	0	0	2333	2333	0	0	0	1.03403	10.8394	10.38	0.683598	0.018497	8.71109	1.11941
37	景德镇	2017	0	0	2333	2333	0	0	0	1.02679	10.8368	10.4234	0.815626	0.0200861	8.71932	1.27571
37	景德镇	2018	0	0	2333	2333	0	0	0	1.04071	10.8341	10.4639	0.96599	0.0218147	9.41564	1.34734
37	景德镇	2019	0	0	2333	2333	0	0	0	1.11552	10.9192	10.5018	1.02814	0.0211653	10.7047	1.38461
37	景德镇	2020	0	0	2333	2333	0	0	0	1.11397	10.9876	10.5373	1.17431	0.0228672	10.6329	1.53989
38	萍乡	2006	0	0	2333	2333	0	0	0	1	9.58493	8.88184	0.379472	0.019906	8.11183	0.645308
38	萍乡	2007	0	0	2333	2333	0	0	0	0.988041	9.75505	9.04853	0.372975	0.0252899	8.07911	0.587154
38	萍乡	2008	0	0	2333	2333	0	0	0	0.97931	9.95237	9.12946	0.353615	0.0277351	8.18678	0.610001
38	萍乡	2009	0	0	2333	2333	0	0	0	0.975886	10.0295	9.14772	0.42222	0.0273776	8.5105	0.717767
38	萍乡	2010	0	0	2333	2333	0	0	0	0.985771	10.2437	9.10186	0.438063	0.0244634	9.02236	0.749705
38	萍乡	2011	0	0	2333	2333	0	0	0	1.02869	10.4731	8.91878	0.386371	0.0226282	8.41259	0.710271
38	萍乡	2012	0	0	2333	2333	0	0	0	1.03816	10.5761	9.32848	0.427626	0.025347	8.58176	0.738097
38	萍乡	2013	0	0	2333	2333	0	0	0	1.00231	10.625	9.246	0.474445	0.0264281	8.51334	0.778767
38	萍乡	2014	0	0	2333	2333	0	0	0	1.01247	10.7335	9.3283	0.522238	0.0268101	8.6067	0.787996
38	萍乡	2015	0	0	2333	2333	0	0	0	1.0143	10.7817	9.33256	0.591072	0.0279078	8.68404	0.866228
38	萍乡	2016	0	0	2333	2333	0	0	0	1.01805	10.8653	9.36152	0.618993	0.0279166	8.81606	0.943205
38	萍乡	2017	0	0	2333	2333	0	0	0	1.03681	10.8651	9.36005	0.721223	0.0302742	8.99846	1.11336
38	萍乡	2018	0	0	2333	2333	0	0	0	1.06295	10.8649	9.35971	0.840246	0.0329077	9.58429	1.19291
38	萍乡	2019	0	0	2333	2333	0	0	0	1.03781	10.7791	9.35962	1.07159	0.0379222	9.73121	1.43118
38	萍乡	2020	0	0	2333	2333	0	0	0	1.05068	10.8837	9.35962	1.24025	0.0384941	9.78954	1.49569
39	九江	2006	0	0	2333	2333	0	0	0	1	9.28573	11.3408	0.506845	0.0558353	9.02458	0.864387
39	九江	2007	0	0	2333	2333	0	0	0	1.01111	9.44066	11.3231	0.52026	0.057757	9.0742	0.85395
39	九江	2008	0	0	2333	2333	0	0	0	1.0298	9.60137	11.2572	0.483572	0.0515765	9.16153	0.899902
39	九江	2009	0	0	2333	2333	0	0	0	1.04144	9.76537	11.3096	0.60248	0.0518513	9.24962	1.03331
39	九江	2010	0	0	2333	2333	0	0	0	1.04938	9.99251	11.3149	0.618194	0.0533691	8.92298	1.05267
39	九江	2011	0	0	2333	2333	0	0	0	1.08243	10.1835	11.3508	0.620055	0.0509046	9.04955	0.993766
39	九江	2012	0	0	2333	2333	0	0	0	1.09641	10.3018	11.2657	0.651476	0.0576099	9.18516	1.05252
39	九江	2013	0	0	2333	2333	0	0	0	1.11224	10.3587	11.2847	0.659318	0.0636267	9.20473	1.09821
39	九江	2014	0	0	2333	2333	0	0	0	1.12289	10.5213	11.3287	0.691352	0.0674407	9.25293	1.05541
39	九江	2015	0	0	2333	2333	0	0	0	1.11935	10.5842	11.394	0.76308	0.0709283	9.40214	1.14225
39	九江	2016	0	0	2333	2333	0	0	0	1.15596	10.6768	11.4342	0.837056	0.0712122	9.53617	1.23743
39	九江	2017	0	0	2333	2333	0	0	0	1.18089	10.8058	11.4701	0.864625	0.0684997	9.67587	1.21601
39	九江	2018	0	0	2333	2333	0	0	0	1.2102	10.9201	11.5024	0.930713	0.0665976	9.73011	1.24857
39	九江	2019	0	0	2333	2333	0	0	0	1.23925	11.0601	11.5316	0.939823	0.062253	9.7504	1.22045
39	九江	2020	0	0	2333	2333	0	0	0	1.22914	11.1611	11.5579	1.08084	0.0608323	9.76026	1.28262
40	新余	2006	0	0	2333	2333	0	0	0	1	9.86131	9.29863	0.58202	0.048039	8.06968	0.881221
40	新余	2007	0	0	2333	2333	0	0	0	1.01698	10.1272	9.3375	0.547777	0.0873891	8.17652	0.792816
40	新余	2008	0	0	2333	2333	0	0	0	1.08642	10.4809	9.99058	0.47497	0.0927489	7.77739	0.741329
40	新余	2009	0	0	2333	2333	0	0	0	1.29949	10.6598	9.38497	0.566166	0.0732323	8.20765	0.765725
40	新余	2010	0	0	2333	2333	0	0	0	1.36281	10.924	9.47447	0.558172	0.069648	8.27425	0.682007
40	新余	2011	0	0	2333	2333	0	0	0	1.50163	11.1295	10.237	0.530408	0.0630888	8.3382	0.670179
40	新余	2012	0	0	2333	2333	0	0	0	1.45393	11.1881	10.304	0.578375	0.05434	8.45873	0.712555
40	新余	2013	0	0	2333	2333	0	0	0	1.33616	11.154	10.2801	0.641139	0.0307735	8.77633	0.775273
40	新余	2014	0	0	2333	2333	0	0	0	1.35296	11.261	10.3888	0.665081	0.0317805	8.84843	0.776148
40	新余	2015	0	0	2333	2333	0	0	0	1.3541	11.3066	10.5585	0.701932	0.0319683	8.97079	0.953433
40	新余	2016	0	0	2333	2333	0	0	0	1.38479	11.3913	10.5908	0.689423	0.0318516	9.26645	0.925706
40	新余	2017	0	0	2333	2333	0	0	0	1.40159	11.3813	10.7589	0.74287	0.0349023	9.36817	1.0431
40	新余	2018	0	0	2333	2333	0	0	0	1.50232	11.3712	10.927	0.799622	0.0382822	9.45972	1.1087
40	新余	2019	0	0	2333	2333	0	0	0	1.3837	11.3101	11.0951	0.995391	0.0433884	9.56875	1.30858
40	新余	2020	0	0	2333	2333	0	0	0	1.37623	11.3336	11.2632	1.12273	0.0443056	9.76548	1.38014
41	鹰潭	2006	0	0	2333	2333	0	0	0	1	9.48926	7.91571	0.857914	0.0466154	8.09227	1.00711
41	鹰潭	2007	0	0	2333	2333	0	0	0	1.18492	9.91126	8.38023	0.679387	0.0301772	8.21399	0.80782
41	鹰潭	2008	0	0	2333	2333	0	0	0	1.1484	10.0529	8.37862	0.507097	0.0328527	8.31037	0.884414
41	鹰潭	2009	0	0	2333	2333	0	0	0	1.05	10.0478	8.36451	0.722424	0.0357148	8.43905	1.01143
41	鹰潭	2010	0	0	2333	2333	0	0	0	1.02056	10.3343	8.35137	0.637975	0.0287463	8.32344	1.05746
41	鹰潭	2011	0	0	2333	2333	0	0	0	1.08122	10.541	8.47512	0.53782	0.0281364	8.13015	0.839195
41	鹰潭	2012	0	0	2333	2333	0	0	0	1.10571	10.6561	8.54636	0.560304	0.0289381	8.18377	0.882321
41	鹰潭	2013	0	0	2333	2333	0	0	0	1.03689	10.6982	8.53169	0.567337	0.0287464	8.57115	0.869132
41	鹰潭	2014	0	0	2333	2333	0	0	0	1.04082	10.8783	8.70583	0.622377	0.0294131	8.77361	0.906334
41	鹰潭	2015	0	0	2333	2333	0	0	0	1.02429	10.9254	8.99739	0.706615	0.0310941	8.84282	0.921924
41	鹰潭	2016	0	0	2333	2333	0	0	0	1.04328	11.0044	9.06033	0.764708	0.0315017	9.09705	0.979717
41	鹰潭	2017	0	0	2333	2333	0	0	0	1.03592	11.0826	9.10665	0.78903	0.0315987	9.24375	0.957011
41	鹰潭	2018	0	0	2333	2333	0	0	0	1.04461	11.1551	9.13486	0.828161	0.0319308	9.31294	0.947539
41	鹰潭	2019	0	0	2333	2333	0	0	0	1.09717	11.2883	9.15197	0.824949	0.0300204	9.52359	0.949744
41	鹰潭	2020	0	0	2333	2333	0	0	0	1.17495	11.3402	9.16241	0.982478	0.026597	9.65311	1.03324
42	赣州	2006	0	0	2333	2333	0	0	0	1	8.86757	11.0568	0.503648	0.0960892	9.50532	1.08805
42	赣州	2007	0	0	2333	2333	0	0	0	1.02726	9.04629	11.2151	0.511263	0.0882247	9.63552	1.03429
42	赣州	2008	0	0	2333	2333	0	0	0	1.00346	9.21194	11.215	0.509496	0.0823032	9.78845	1.05671
42	赣州	2009	0	0	2333	2333	0	0	0	0.988907	9.32376	11.2523	0.674777	0.0774472	9.92927	1.19397
42	赣州	2010	0	0	2333	2333	0	0	0	0.994168	9.49717	11.2685	0.755863	0.0617771	9.8284	1.34502
42	赣州	2011	0	0	2333	2333	0	0	0	1.03273	9.67376	11.3304	0.775019	0.0575412	9.66667	1.38293
42	赣州	2012	0	0	2333	2333	0	0	0	1.04126	9.79105	11.356	0.850644	0.0562207	9.93013	1.50399
42	赣州	2013	0	0	2333	2333	0	0	0	1.04362	9.79879	11.3481	0.951955	0.0547736	9.85245	1.56834
42	赣州	2014	0	0	2333	2333	0	0	0	1.05286	9.98544	11.3786	1.0436	0.054874	9.89085	1.56313
42	赣州	2015	0	0	2333	2333	0	0	0	1.05728	10.0497	11.4241	1.16398	0.0574632	10.058	1.70017
42	赣州	2016	0	0	2333	2333	0	0	0	1.0824	10.1566	11.829	1.28769	0.0568383	10.2737	1.87652
42	赣州	2017	0	0	2333	2333	0	0	0	1.11812	10.2783	12.0781	1.36246	0.055054	11.0223	1.89595
42	赣州	2018	0	0	2333	2333	0	0	0	1.14002	10.3868	12.3048	1.4417	0.0543845	11.2356	1.8034
42	赣州	2019	0	0	2333	2333	0	0	0	1.18424	10.5958	12.5111	1.3887	0.0479408	11.3353	1.56301
42	赣州	2020	0	0	2333	2333	0	0	0	1.18331	10.6153	12.6988	1.58146	0.0489298	11.4348	1.64865
43	吉安	2006	0	0	2333	2333	0	0	0	1	8.92359	9.71914	0.496036	0.051184	9.06055	1.16086
43	吉安	2007	0	0	2333	2333	0	0	0	1.00215	9.05474	9.84649	0.473995	0.0516863	9.26118	1.10939
43	吉安	2008	0	0	2333	2333	0	0	0	0.991278	9.26587	9.86319	0.430613	0.049265	9.05966	1.09169
43	吉安	2009	0	0	2333	2333	0	0	0	0.989037	9.40401	9.83333	0.533583	0.0488689	9.32248	1.19473
43	吉安	2010	0	0	2333	2333	0	0	0	1.01091	9.61374	9.80698	0.519044	0.0505591	9.34724	1.1918
43	吉安	2011	0	0	2333	2333	0	0	0	1.03462	9.73092	9.81864	0.509783	0.0473182	9.46543	1.19295
43	吉安	2012	0	0	2333	2333	0	0	0	1.03908	9.83414	9.77622	0.563986	0.0464803	9.70892	1.27713
43	吉安	2013	0	0	2333	2333	0	0	0	1.01785	10.0025	9.78194	0.635941	0.0504018	9.78399	1.32817
43	吉安	2014	0	0	2333	2333	0	0	0	1.03205	10.1459	9.85414	0.705942	0.0523752	9.95078	1.36569
43	吉安	2015	0	0	2333	2333	0	0	0	1.03154	10.2098	9.83868	0.794384	0.0550361	9.96519	1.45924
43	吉安	2016	0	0	2333	2333	0	0	0	1.04948	10.3013	10.4583	0.871235	0.0552166	10.3676	1.5685
43	吉安	2017	0	0	2333	2333	0	0	0	1.05751	10.3886	10.6184	0.974271	0.0553177	10.5247	1.63501
43	吉安	2018	0	0	2333	2333	0	0	0	1.07073	10.4689	10.7578	1.07393	0.0557008	9.22167	1.61856
43	吉安	2019	0	0	2333	2333	0	0	0	1.1027	10.6469	10.879	1.06565	0.0502807	10.7108	1.50668
43	吉安	2020	0	0	2333	2333	0	0	0	1.10598	10.7853	10.9845	1.20342	0.0555539	9.62058	1.59694
44	宜春	2006	0	0	2333	2333	0	0	0	1	9.02099	10.0903	0.549805	0.0444306	9.24927	1.0133
44	宜春	2007	0	0	2333	2333	0	0	0	1.00814	9.15673	10.1032	0.534368	0.0434633	9.33894	0.992862
44	宜春	2008	0	0	2333	2333	0	0	0	1.00559	9.33574	10.1911	0.481666	0.0395223	9.4434	1.01325
44	宜春	2009	0	0	2333	2333	0	0	0	1.00467	9.45478	10.3345	0.577865	0.0385569	9.63038	1.11505
44	宜春	2010	0	0	2333	2333	0	0	0	1.02039	9.68502	10.4251	0.584683	0.0343991	9.38742	1.13692
44	宜春	2011	0	0	2333	2333	0	0	0	1.02479	9.8946	10.459	0.528092	0.0330811	9.40908	1.12063
44	宜春	2012	0	0	2333	2333	0	0	0	1.06984	10.0369	10.4775	0.587843	0.0316292	9.32542	1.16298
44	宜春	2013	0	0	2333	2333	0	0	0	1.04546	10.0857	10.6918	0.660702	0.0317559	9.65936	1.23216
44	宜春	2014	0	0	2333	2333	0	0	0	1.05594	10.2315	10.7081	0.721486	0.0322332	9.77667	1.25798
44	宜春	2015	0	0	2333	2333	0	0	0	1.05565	10.2907	10.704	0.813438	0.0334196	9.96426	1.32052
44	宜春	2016	0	0	2333	2333	0	0	0	1.07995	10.3819	10.6736	0.878907	0.03297	9.82446	1.36399
44	宜春	2017	0	0	2333	2333	0	0	0	1.09744	10.4839	10.6642	0.965175	0.0322445	10.475	1.45303
44	宜春	2018	0	0	2333	2333	0	0	0	1.11341	10.5764	10.6592	1.0633	0.0320647	10.4004	1.49535
44	宜春	2019	0	0	2333	2333	0	0	0	1.16797	10.7827	10.6566	1.00412	0.0279528	10.6773	1.34186
44	宜春	2020	0	0	2333	2333	0	0	0	1.16355	10.9233	10.6551	1.13418	0.0264609	10.5801	1.459
45	抚州	2006	0	0	2333	2333	0	0	0	1	9.0114	10.3674	0.531118	0.030966	8.95198	1.0234
45	抚州	2007	0	0	2333	2333	0	0	0	0.983639	9.16639	10.3798	0.518496	0.0330823	9.03773	0.975398
45	抚州	2008	0	0	2333	2333	0	0	0	0.973692	9.32661	10.4463	0.442175	0.0289215	8.95718	0.995492
45	抚州	2009	0	0	2333	2333	0	0	0	0.976715	9.46676	10.593	0.502324	0.0223853	9.32588	1.07201
45	抚州	2010	0	0	2333	2333	0	0	0	1.01184	9.68552	10.735	0.516315	0.0199203	8.91554	1.04136
45	抚州	2011	0	0	2333	2333	0	0	0	1.02474	9.84729	10.7731	0.51184	0.0196561	8.97437	1.05989
45	抚州	2012	0	0	2333	2333	0	0	0	1.00543	9.94856	10.1062	0.575419	0.0196916	9.07817	1.13645
45	抚州	2013	0	0	2333	2333	0	0	0	0.992163	10.0166	10.1235	0.636888	0.0194401	9.26549	1.18137
45	抚州	2014	0	0	2333	2333	0	0	0	0.995161	10.1704	10.2656	0.729113	0.020045	9.3245	1.21952
45	抚州	2015	0	0	2333	2333	0	0	0	1.00048	10.2305	10.3129	0.728941	0.0293356	9.37902	1.29577
45	抚州	2016	0	0	2333	2333	0	0	0	1.01653	10.3175	10.2763	0.934683	0.0291291	9.47968	1.35901
45	抚州	2017	0	0	2333	2333	0	0	0	1.0284	10.3811	10.2712	1.0557	0.0225428	10.0475	1.46909
45	抚州	2018	0	0	2333	2333	0	0	0	1.0376	10.4407	10.2723	1.16375	0.0230578	10.182	1.49542
45	抚州	2019	0	0	2333	2333	0	0	0	1.04689	10.526	10.272	1.24553	0.0225681	10.3493	1.48639
45	抚州	2020	0	0	2333	2333	0	0	0	1.04086	10.676	10.2721	1.44055	0.0241374	10.4286	1.62585
46	上饶	2006	0	0	2333	2333	0	0	0	1	8.86531	9.69412	0.719092	0.0340945	9.11619	1.00518
46	上饶	2007	0	0	2333	2333	0	0	0	0.990513	9.0153	9.78487	0.650226	0.0407553	9.23238	0.976854
46	上饶	2008	0	0	2333	2333	0	0	0	1.03671	9.18174	9.87102	0.581141	0.0396161	9.33361	0.972041
46	上饶	2009	0	0	2333	2333	0	0	0	1.06003	9.32224	9.9118	0.686014	0.0396487	9.37953	1.07319
46	上饶	2010	0	0	2333	2333	0	0	0	1.06033	9.52814	9.92206	0.640641	0.0463304	9.37442	1.08374
46	上饶	2011	0	0	2333	2333	0	0	0	1.10476	9.72991	9.93595	0.623214	0.0442521	9.76675	1.04954
46	上饶	2012	0	0	2333	2333	0	0	0	1.10676	9.85624	9.98327	0.654197	0.0441701	9.44847	1.11073
46	上饶	2013	0	0	2333	2333	0	0	0	1.12365	9.82217	10.0328	0.717134	0.04474	9.5043	1.18833
46	上饶	2014	0	0	2333	2333	0	0	0	1.13977	10.0528	10.1041	0.79607	0.0448098	9.54949	1.22973
46	上饶	2015	0	0	2333	2333	0	0	0	1.13974	10.1118	10.1722	0.893072	0.0471944	10.0454	1.36807
46	上饶	2016	0	0	2333	2333	0	0	0	1.16407	10.2034	10.2688	0.958388	0.0472981	10.3115	1.49428
46	上饶	2017	0	0	2333	2333	0	0	0	1.18035	10.3015	10.3358	1.09238	0.0467936	10.4872	1.59148
46	上饶	2018	0	0	2333	2333	0	0	0	1.20312	10.3907	10.3969	1.2056	0.046631	10.7067	1.61154
46	上饶	2019	0	0	2333	2333	0	0	0	1.22356	10.5143	10.4526	1.2469	0.044451	10.8584	1.55604
46	上饶	2020	0	0	2333	2333	0	0	0	1.21898	10.6073	10.5035	1.38876	0.0485116	10.6408	1.7015
47	武汉	2006	1	0	2017	2017	0	1	0	1	10.3056	13.5241	1.41799	0.0639529	10.0707	1.80809
47	武汉	2007	1	0	2017	2017	0	1	0	1.0301	10.4796	13.565	1.40515	0.0592838	10.1961	1.74142
47	武汉	2008	1	0	2017	2017	0	1	0	1.06983	10.6985	13.6044	1.3071	0.0537955	10.2995	1.64086
47	武汉	2009	1	0	2017	2017	0	1	0	1.08996	10.8424	13.6486	1.63072	0.0525815	10.3268	1.8961
47	武汉	2010	1	0	2017	2017	0	1	0	1.11886	10.9846	13.6893	1.63382	0.0489727	10.2527	1.96387
47	武汉	2011	1	0	2017	2017	0	1	0	1.15609	11.1319	13.7325	1.5021	0.0460324	10.3895	1.70353
47	武汉	2012	1	0	2017	2017	0	1	0	1.1944	11.2833	13.761	1.44629	0.045967	10.5473	1.64066
47	武汉	2013	1	0	2017	2017	0	1	0	1.221	11.6093	13.7814	1.41459	0.0480181	10.6607	1.64791
47	武汉	2014	1	0	2017	2017	0	1	0	1.24075	11.4927	13.7769	1.43636	0.0509603	11.9783	1.61565
47	武汉	2015	1	0	2017	2017	0	1	0	1.2583	11.5534	13.7713	1.57128	0.0557407	12.2885	1.77828
47	武汉	2016	1	0	2017	2017	0	1	0	1.28853	11.6215	13.7629	1.62738	0.0592255	12.5833	1.82939
47	武汉	2017	1	1	2017	2017	0	1	0	1.32271	11.7224	13.7503	1.68214	0.0595517	12.898	1.78725
47	武汉	2018	1	1	2017	2017	0	1	0	1.35346	11.814	13.739	1.8077	0.0609248	13.0337	1.73233
47	武汉	2019	1	1	2017	2017	0	1	0	1.37794	11.8882	13.729	1.88433	0.0628111	13.214	1.72474
47	武汉	2020	1	1	2017	2017	0	1	0	1.39532	11.7863	13.7201	2.27279	0.0726569	13.3542	1.94218
48	黄石	2006	0	0	2333	2333	0	0	0	1	9.67017	10.2945	0.408668	0.0495428	8.4042	0.802318
48	黄石	2007	0	0	2333	2333	0	0	0	0.994804	9.87349	10.3273	0.451277	0.0469638	8.50968	0.805689
48	黄石	2008	0	0	2333	2333	0	0	0	1.01186	10.0424	10.2219	0.413623	0.0458118	8.76079	0.856065
48	黄石	2009	0	0	2333	2333	0	0	0	0.980324	10.0673	10.381	0.622929	0.0499667	8.79893	1.00801
48	黄石	2010	0	0	2333	2333	0	0	0	0.927537	10.2551	10.6181	0.694001	0.0395855	8.88975	1.02073
48	黄石	2011	0	0	2333	2333	0	0	0	0.990989	10.5473	10.4416	0.594669	0.0291491	8.98151	0.901216
48	黄石	2012	0	0	2333	2333	0	0	0	1.00282	10.662	10.6862	0.60074	0.033621	9.07301	0.955973
48	黄石	2013	0	0	2333	2333	0	0	0	1.00867	10.6826	10.5094	0.645649	0.0355193	9.14973	0.997259
48	黄石	2014	0	0	2333	2333	0	0	0	1.01705	10.8157	10.5172	0.688486	0.0373648	9.44938	1.02213
48	黄石	2015	0	0	2333	2333	0	0	0	1.01466	10.8208	10.6706	0.754552	0.00855612	9.74237	1.09259
48	黄石	2016	0	0	2333	2333	0	0	0	1.04001	10.8787	10.6503	0.775918	0.00925776	10.0444	1.18111
48	黄石	2017	0	0	2333	2333	0	0	0	1.06396	10.9792	10.7138	0.744976	0.00883574	10.2624	1.10966
48	黄石	2018	0	0	2333	2333	0	0	0	1.0733	11.0705	10.7764	0.764638	0.00946316	10.3783	1.09116
48	黄石	2019	0	0	2333	2333	0	0	0	1.09353	11.1776	10.8381	0.780834	0.0102227	10.4682	1.06119
48	黄石	2020	0	0	2333	2333	0	0	0	1.06525	11.1041	10.8991	0.955953	0.0102756	10.5486	1.22264
49	十堰	2006	0	0	2333	2333	0	0	0	1	9.18595	10.4981	0.73086	0.00846813	8.44368	1.50976
49	十堰	2007	0	0	2333	2333	0	0	0	1.0712	9.45289	10.2191	0.503775	0.00827397	8.57063	1.15401
49	十堰	2008	0	0	2333	2333	0	0	0	1.02837	9.53907	10.3021	0.482188	0.00856458	8.49474	1.1859
49	十堰	2009	0	0	2333	2333	0	0	0	1.01554	9.74185	10.3883	0.562976	0.00861407	8.66578	1.2608
49	十堰	2010	0	0	2333	2333	0	0	0	0.9538	9.96491	10.7033	0.54928	0.00704604	8.81867	1.16404
49	十堰	2011	0	0	2333	2333	0	0	0	0.959918	10.1436	11.0004	0.557927	0.0104301	9.03585	1.19411
49	十堰	2012	0	0	2333	2333	0	0	0	0.949838	10.2566	10.7524	0.61706	0.0114005	8.97219	1.27381
49	十堰	2013	0	0	2333	2333	0	0	0	0.953012	10.3463	10.798	0.676958	0.0119627	9.08499	1.32944
49	十堰	2014	0	0	2333	2333	0	0	0	0.978538	10.4802	10.8133	0.734674	0.0124415	9.18167	1.37556
49	十堰	2015	0	0	2333	2333	0	0	0	0.994889	10.5566	10.8452	0.792942	0.0151576	9.50126	1.40895
49	十堰	2016	0	0	2333	2333	0	0	0	1.02511	10.6474	10.8684	0.795077	0.0160754	9.69498	1.42036
49	十堰	2017	0	0	2333	2333	0	0	0	1.05896	10.7505	10.8585	0.791487	0.0155103	9.67758	1.38414
49	十堰	2018	0	0	2333	2333	0	0	0	1.06724	10.844	10.8614	0.807012	0.0156581	9.79367	1.35077
49	十堰	2019	0	0	2333	2333	0	0	0	1.0988	10.9881	10.8605	0.755298	0.00357538	9.85895	1.2586
49	十堰	2020	0	0	2333	2333	0	0	0	1.13585	10.9734	10.8608	0.898124	0.00427278	9.92444	1.46737
50	宜昌	2006	1	0	2017	2017	0	1	0	1	9.75208	10.5824	0.787715	0.0236233	8.66862	1.02632
50	宜昌	2007	1	0	2017	2017	0	1	0	1.02168	9.92108	10.7262	0.821865	0.0142313	8.73754	1.07598
50	宜昌	2008	1	0	2017	2017	0	1	0	1.04401	10.1443	10.7393	0.680342	0.0129132	8.83599	0.976467
50	宜昌	2009	1	0	2017	2017	0	1	0	1.03551	10.357	10.8008	0.989908	0.0118002	8.7483	1.25916
50	宜昌	2010	1	0	2017	2017	0	1	0	0.999898	10.5501	10.8257	0.915042	0.0110491	8.87928	1.23918
50	宜昌	2011	1	0	2017	2017	0	1	0	1.06594	10.8719	10.884	0.560731	0.00716199	9.08166	0.814273
50	宜昌	2012	1	0	2017	2017	0	1	0	1.08529	11.0271	10.9436	0.576186	0.00754823	9.28718	0.799352
50	宜昌	2013	1	0	2017	2017	0	1	0	1.09024	11.1627	10.9984	0.611904	0.00793214	9.38026	0.841219
50	宜昌	2014	1	0	2017	2017	0	1	0	1.10751	11.2433	10.9882	0.628154	0.00823318	9.363	0.824736
50	宜昌	2015	1	0	2017	2017	0	1	0	1.12136	11.3189	10.9703	0.630226	0.00867021	9.45248	0.833873
50	宜昌	2016	1	0	2017	2017	0	1	0	1.16237	11.4073	10.9702	0.634452	0.00873712	9.65197	0.843819
50	宜昌	2017	1	1	2017	2017	0	1	0	1.17202	11.4524	10.9686	0.711663	0.00550166	9.78296	0.90588
50	宜昌	2018	1	1	2017	2017	0	1	0	1.17837	11.4955	10.9676	0.763983	0.00564145	9.89149	0.908113
50	宜昌	2019	1	1	2017	2017	0	1	0	1.19512	11.5883	10.967	0.790295	0.00560263	9.9821	0.865976
50	宜昌	2020	1	1	2017	2017	0	1	0	1.23571	11.5599	10.9666	0.935822	0.00622755	10.0483	1.02354
51	襄阳	2006	1	0	2017	2017	0	1	0	1	9.36572	10.0297	0.453999	0.0113831	9.40064	0.955889
51	襄阳	2007	1	0	2017	2017	0	1	0	0.981491	9.58039	10.0603	0.439035	0.0112775	9.47308	0.870349
51	襄阳	2008	1	0	2017	2017	0	1	0	0.979787	9.82325	10.125	0.372434	0.0139793	9.57605	0.829629
51	襄阳	2009	1	0	2017	2017	0	1	0	0.940601	10.002	10.5136	0.431523	0.0172825	9.05453	0.87579
51	襄阳	2010	1	0	2017	2017	0	1	0	0.905905	10.2389	10.5339	0.447416	0.0175473	9.23433	0.84128
51	襄阳	2011	1	0	2017	2017	0	1	0	0.968077	10.5628	10.9429	0.38472	0.0121484	9.36659	0.714567
51	襄阳	2012	1	0	2017	2017	0	1	0	0.965013	10.7181	11.034	0.399389	0.0144719	9.44647	0.725478
51	襄阳	2013	1	0	2017	2017	0	1	0	0.974691	10.7641	11.0764	0.442352	0.0158112	9.62453	0.775389
51	襄阳	2014	1	0	2017	2017	0	1	0	0.978572	10.9317	10.8697	0.481775	0.015065	9.6664	0.793785
51	襄阳	2015	1	0	2017	2017	0	1	0	0.991629	11.0074	10.8387	0.497795	0.0178143	9.84735	0.796958
51	襄阳	2016	1	0	2017	2017	0	1	0	1.01338	11.0923	10.824	0.487898	0.0184694	10.0545	0.828765
51	襄阳	2017	1	1	2017	2017	0	1	0	1.02758	11.1689	10.8107	0.497968	0.0186467	10.273	0.821464
51	襄阳	2018	1	1	2017	2017	0	1	0	1.02723	11.2401	10.8093	0.515129	0.0169062	10.3743	0.813868
51	襄阳	2019	1	1	2017	2017	0	1	0	1.08274	11.3482	10.8092	0.51988	0.0164772	10.5298	0.786738
51	襄阳	2020	1	1	2017	2017	0	1	0	1.09622	11.3477	10.8092	0.612315	0.0200583	10.5273	0.92962
52	鄂州	2006	0	0	2333	2333	0	0	0	1	9.70302	9.08953	0.429989	0.0326208	7.75809	0.680271
52	鄂州	2007	0	0	2333	2333	0	0	0	1.00876	9.91655	9.14131	0.360984	0.0320296	7.85725	0.609849
52	鄂州	2008	0	0	2333	2333	0	0	0	1.02504	10.1713	9.38429	0.290537	0.0286471	8.05617	0.585557
52	鄂州	2009	0	0	2333	2333	0	0	0	1.00917	10.3517	9.1412	0.307557	0.0268878	8.1303	0.625587
52	鄂州	2010	0	0	2333	2333	0	0	0	0.99504	10.5438	9.21811	0.358488	0.0259688	7.7879	0.64925
52	鄂州	2011	0	0	2333	2333	0	0	0	1.02216	10.7527	9.34732	0.351331	0.0232724	7.85584	0.604486
52	鄂州	2012	0	0	2333	2333	0	0	0	1.02873	10.8817	9.44145	0.402062	0.0243009	8.02035	0.619968
52	鄂州	2013	0	0	2333	2333	0	0	0	1.03066	10.9571	9.48159	0.429502	0.0212556	9.00493	0.63052
52	鄂州	2014	0	0	2333	2333	0	0	0	1.03176	11.0798	9.60238	0.442022	0.0254318	9.36306	0.6542
52	鄂州	2015	0	0	2333	2333	0	0	0	1.03216	11.1407	9.63266	0.461761	0.0277266	9.28191	0.698319
52	鄂州	2016	0	0	2333	2333	0	0	0	1.04615	11.225	9.764	0.490675	0.0281062	8.50355	0.728911
52	鄂州	2017	0	0	2333	2333	0	0	0	1.06367	11.3404	9.88001	0.500345	0.0267345	9.30347	0.724412
52	鄂州	2018	0	0	2333	2333	0	0	0	1.0711	11.4438	9.99607	0.515309	0.00317615	9.76322	0.722461
52	鄂州	2019	0	0	2333	2333	0	0	0	1.09746	11.5776	10.112	0.523333	0.00319517	9.91689	0.677316
52	鄂州	2020	0	0	2333	2333	0	0	0	1.60043	11.4509	10.228	0.705264	0.00387479	9.98285	0.893313
53	荆门	2006	0	0	2333	2333	0	0	0	1	9.38455	9.86662	0.496396	0.0211037	8.33209	0.877671
53	荆门	2007	0	0	2333	2333	0	0	0	0.997444	9.55796	9.9311	0.480647	0.020298	8.45532	0.819983
53	荆门	2008	0	0	2333	2333	0	0	0	0.991196	9.81515	9.88186	0.396663	0.018946	8.60954	0.817656
53	荆门	2009	0	0	2333	2333	0	0	0	0.996692	9.9558	9.81853	0.444	0.0191642	8.62887	0.875705
53	荆门	2010	0	0	2333	2333	0	0	0	0.914075	10.1468	9.85933	0.434492	0.0184931	8.70247	0.938539
53	荆门	2011	0	0	2333	2333	0	0	0	0.930043	10.3971	9.89953	0.386548	0.0164121	8.88373	0.834257
53	荆门	2012	0	0	2333	2333	0	0	0	0.942209	10.5361	9.96195	0.402982	0.0165193	9.02278	0.915043
53	荆门	2013	0	0	2333	2333	0	0	0	0.956054	10.5955	9.96284	0.465999	0.0180869	9.11379	0.932351
53	荆门	2014	0	0	2333	2333	0	0	0	0.969217	10.7228	9.92373	0.498443	0.0186711	9.17164	0.959114
53	荆门	2015	0	0	2333	2333	0	0	0	0.977044	10.779	9.55237	0.571785	0.0202718	9.64775	1.03032
53	荆门	2016	0	0	2333	2333	0	0	0	1.00285	10.868	9.44731	0.573412	0.020481	9.868	1.09154
53	荆门	2017	0	0	2333	2333	0	0	0	1.0183	10.97	9.39333	0.594517	0.0208605	10.1018	1.13236
53	荆门	2018	0	0	2333	2333	0	0	0	1.0322	11.0626	9.34233	0.599288	0.0206368	10.2618	1.08977
53	荆门	2019	0	0	2333	2333	0	0	0	1.04545	11.1591	9.29395	0.617139	0.0200802	10.4048	1.06179
53	荆门	2020	0	0	2333	2333	0	0	0	1.08039	11.1586	9.24812	0.748906	0.02022	10.5562	1.28511
54	孝感	2006	0	0	2333	2333	0	0	0	1	9.0667	10.0908	0.590496	0.019533	8.61347	0.909118
54	孝感	2007	0	0	2333	2333	0	0	0	0.981099	9.08568	10.2466	0.502427	0.0194511	8.78811	0.839109
54	孝感	2008	0	0	2333	2333	0	0	0	0.974613	9.4492	10.2964	0.411102	0.0193762	8.96377	0.848267
54	孝感	2009	0	0	2333	2333	0	0	0	1.25917	9.57262	10.3631	0.473766	0.0193008	9.05473	0.932065
54	孝感	2010	0	0	2333	2333	0	0	0	0.760079	9.71896	10.2	0.486597	0.0178757	9.0015	0.980664
54	孝感	2011	0	0	2333	2333	0	0	0	0.76375	9.89747	10.2212	0.487885	0.0173178	11.5441	1.00556
54	孝感	2012	0	0	2333	2333	0	0	0	0.775686	9.94913	10.2212	0.500159	0.0178076	9.471	1.06782
54	孝感	2013	0	0	2333	2333	0	0	0	0.776616	10.0651	10.5374	0.531988	0.022534	9.62309	1.13333
54	孝感	2014	0	0	2333	2333	0	0	0	0.788464	10.2361	10.5772	0.579871	0.0189807	9.7145	1.19105
54	孝感	2015	0	0	2333	2333	0	0	0	0.799126	10.3064	10.6875	0.628106	0.0196001	9.89656	1.27409
54	孝感	2016	0	0	2333	2333	0	0	0	0.811302	10.3808	10.6851	0.648965	0.0195681	10.0606	1.31859
54	孝感	2017	0	0	2333	2333	0	0	0	0.824084	10.4792	10.6975	0.653322	0.0149747	10.4796	1.31322
54	孝感	2018	0	0	2333	2333	0	0	0	0.83191	10.5687	10.7062	0.657156	0.0151378	10.8373	1.2776
54	孝感	2019	0	0	2333	2333	0	0	0	0.864167	10.753	10.7123	0.598232	0.0138797	10.8767	1.12747
54	孝感	2020	0	0	2333	2333	0	0	0	0.901689	10.8468	10.7165	0.730034	0.0146238	10.7544	1.30366
55	荆州	2006	0	0	2333	2333	0	0	0	1	8.82497	11.6716	0.592378	0.0165126	9.01259	1.19003
55	荆州	2007	0	0	2333	2333	0	0	0	0.962424	8.98732	11.6257	0.576795	0.0159489	9.17175	1.12925
55	荆州	2008	0	0	2333	2333	0	0	0	0.967742	9.16472	11.7119	0.489188	0.0155039	9.33075	1.16988
55	荆州	2009	0	0	2333	2333	0	0	0	1.00281	9.30219	11.6736	0.546342	0.0152704	9.28538	1.21933
55	荆州	2010	0	0	2333	2333	0	0	0	0.918628	9.59608	11.6771	0.550797	0.00553805	9.34798	1.23777
55	荆州	2011	0	0	2333	2333	0	0	0	0.94984	9.814	11.6209	0.523499	0.00589585	9.50972	1.1721
55	荆州	2012	0	0	2333	2333	0	0	0	0.968476	9.94808	11.6408	0.540472	0.0062433	9.49993	1.21983
55	荆州	2013	0	0	2333	2333	0	0	0	0.969005	9.91324	11.6393	0.600915	0.00671237	9.78553	1.30262
55	荆州	2014	0	0	2333	2333	0	0	0	0.984853	10.1571	11.6247	0.64472	0.00682183	9.69749	1.32863
55	荆州	2015	0	0	2333	2333	0	0	0	0.996201	10.2355	11.4872	0.673137	0.00691992	10.0209	1.40464
55	荆州	2016	0	0	2333	2333	0	0	0	1.02223	10.3191	11.4272	0.68664	0.00688448	10.1665	1.47305
55	荆州	2017	0	0	2333	2333	0	0	0	1.05546	10.4275	11.3781	0.722629	0.00128256	10.7068	1.50751
55	荆州	2018	0	0	2333	2333	0	0	0	1.07503	10.5253	11.3351	0.768001	0.00115339	10.7198	1.5125
55	荆州	2019	0	0	2333	2333	0	0	0	1.127	10.7166	11.2974	0.75621	0.00163166	11.0714	1.34947
55	荆州	2020	0	0	2333	2333	0	0	0	1.10442	10.6952	11.2645	0.925157	0.00195516	11.2433	1.5625
56	黄冈	2006	0	0	2333	2333	0	0	0	1	8.5897	10.3641	0.574324	0.0199389	8.73246	1.1363
56	黄冈	2007	0	0	2333	2333	0	0	0	0.997371	8.68118	10.2647	0.55389	0.0205623	9.20301	1.06252
56	黄冈	2008	0	0	2333	2333	0	0	0	1.05053	8.78263	10.44	0.420308	0.0184185	9.35751	1.06117
56	黄冈	2009	0	0	2333	2333	0	0	0	1.11815	9.29908	10.5532	0.434394	0.0174357	9.41894	1.05924
56	黄冈	2010	0	0	2333	2333	0	0	0	0.741687	9.50458	10.7371	0.454804	0.0130402	9.19096	1.11349
56	黄冈	2011	0	0	2333	2333	0	0	0	0.768547	9.73554	10.6486	0.447395	0.00182819	9.09945	1.1163
56	黄冈	2012	0	0	2333	2333	0	0	0	0.776993	9.86371	10.7733	0.464269	0.00253165	9.28317	1.20118
56	黄冈	2013	0	0	2333	2333	0	0	0	0.774888	9.7851	10.7847	0.490949	0.00419278	9.37199	1.29033
56	黄冈	2014	0	0	2333	2333	0	0	0	0.766558	10.0488	10.7443	0.555873	0.00493022	9.83235	1.36658
56	黄冈	2015	0	0	2333	2333	0	0	0	0.779691	10.1371	10.6176	0.623764	0.00539499	10.021	1.46225
56	黄冈	2016	0	0	2333	2333	0	0	0	0.800326	10.2173	10.6087	0.672356	0.00620099	10.267	1.55315
56	黄冈	2017	0	0	2333	2333	0	0	0	0.805039	10.3006	10.571	0.732565	0.00177685	10.6032	1.5824
56	黄冈	2018	0	0	2333	2333	0	0	0	0.798966	10.3774	10.6074	0.778979	0.00218024	10.8376	1.63267
56	黄冈	2019	0	0	2333	2333	0	0	0	0.812038	10.5101	10.5723	0.800473	0.00208225	10.7112	1.55226
56	黄冈	2020	0	0	2333	2333	0	0	0	0.810723	10.4853	10.6062	0.999194	0.00225997	10.6675	1.84103
57	咸宁	2006	0	0	2333	2333	0	0	0	1	9.0342	10.2907	0.391025	0.0218389	8.17724	0.81653
57	咸宁	2007	0	0	2333	2333	0	0	0	0.960088	9.22019	10.2493	0.401832	0.0176747	8.31195	0.785596
57	咸宁	2008	0	0	2333	2333	0	0	0	0.997216	9.56794	10.332	0.339744	0.02222	8.56472	0.776565
57	咸宁	2009	0	0	2333	2333	0	0	0	0.961453	9.68664	10.1433	0.423351	0.0229564	8.73238	0.856951
57	咸宁	2010	0	0	2333	2333	0	0	0	0.86551	9.9584	10.3417	0.436026	0.0245633	8.95568	0.831248
57	咸宁	2011	0	0	2333	2333	0	0	0	0.880688	10.1829	10.6029	0.419197	0.0217216	8.46816	0.822504
57	咸宁	2012	0	0	2333	2333	0	0	0	0.88883	10.335	10.5853	0.470055	0.0230014	8.57105	0.845618
57	咸宁	2013	0	0	2333	2333	0	0	0	0.88734	10.2742	10.5702	0.507485	0.0234215	8.68053	0.890501
57	咸宁	2014	0	0	2333	2333	0	0	0	0.895639	10.5654	10.6014	0.553075	0.00504817	8.86093	0.924785
57	咸宁	2015	0	0	2333	2333	0	0	0	0.899361	10.627	10.6014	0.610609	0.00520298	9.42371	1.00521
57	咸宁	2016	0	0	2333	2333	0	0	0	0.915963	10.6926	10.6213	0.650613	0.00522887	9.72235	1.08942
57	咸宁	2017	0	0	2333	2333	0	0	0	0.939546	10.7963	10.629	0.686411	0.00212782	9.92087	1.12553
57	咸宁	2018	0	0	2333	2333	0	0	0	0.964894	10.8903	10.6337	0.705333	0.00244934	10.1048	1.10032
57	咸宁	2019	0	0	2333	2333	0	0	0	1.00303	11.0453	10.6365	0.694345	0.00191882	10.2245	0.999812
57	咸宁	2020	0	0	2333	2333	0	0	0	0.996719	10.9737	10.6383	0.845115	0.00207801	10.2624	1.17844
58	随州	2006	0	0	2333	2333	0	0	0	1	9.19034	8.76608	0.323377	0.00780709	8.12257	0.920091
58	随州	2007	0	0	2333	2333	0	0	0	0.853852	9.32215	8.99541	0.305904	0.0102669	8.31587	0.962923
58	随州	2008	0	0	2333	2333	0	0	0	0.840663	9.55208	8.80986	0.260207	0.0104241	8.75116	0.900245
58	随州	2009	0	0	2333	2333	0	0	0	0.794258	9.65059	8.80057	0.362907	0.0106582	8.38944	1.02482
58	随州	2010	0	0	2333	2333	0	0	0	0.739964	9.81907	9.03563	0.429521	0.00989302	8.98898	1.07203
58	随州	2011	0	0	2333	2333	0	0	0	0.741202	10.0822	8.96047	0.406155	0.00992948	8.69615	0.989997
58	随州	2012	0	0	2333	2333	0	0	0	0.743618	10.2096	9.0531	0.437796	0.0101146	8.80076	1.02571
58	随州	2013	0	0	2333	2333	0	0	0	0.726574	10.1526	8.82468	0.489331	0.010973	8.82914	1.09438
58	随州	2014	0	0	2333	2333	0	0	0	0.73373	10.409	8.72421	0.548182	0.0113949	8.92304	1.16921
58	随州	2015	0	0	2333	2333	0	0	0	0.754664	10.4885	8.70417	0.581807	0.012016	9.07833	1.23409
58	随州	2016	0	0	2333	2333	0	0	0	0.761368	10.5662	8.71785	0.618944	0.0124907	9.29358	1.29315
58	随州	2017	0	0	2333	2333	0	0	0	0.784886	10.6511	8.71785	0.64382	0.0124567	9.75862	1.32139
58	随州	2018	0	0	2333	2333	0	0	0	0.854527	10.7294	8.71801	0.682613	0.0124628	9.91842	1.34263
58	随州	2019	0	0	2333	2333	0	0	0	0.88714	10.8663	8.71801	0.660463	0.0119296	10.1045	1.26096
58	随州	2020	0	0	2333	2333	0	0	0	0.832302	10.9055	8.71801	0.807147	0.014031	10.0404	1.49025
59	株洲	2006	0	0	2333	2333	0	0	0	1	9.71269	11.1207	0.420415	0.0265121	8.70656	0.912728
59	株洲	2007	0	0	2333	2333	0	0	0	0.987016	9.92265	10.9203	0.404332	0.0264133	8.75201	0.849267
59	株洲	2008	0	0	2333	2333	0	0	0	0.982447	10.109	11.0214	0.384078	0.0273071	8.69552	0.830545
59	株洲	2009	0	0	2333	2333	0	0	0	0.948114	10.2232	11.2106	0.473247	0.02921	9.09863	0.922015
59	株洲	2010	0	0	2333	2333	0	0	0	0.970774	10.4224	11.138	0.431701	0.0261051	8.95623	0.885226
59	株洲	2011	0	0	2333	2333	0	0	0	1.02672	10.6074	11.1731	0.428623	0.0260059	9.16149	0.86374
59	株洲	2012	0	0	2333	2333	0	0	0	1.03777	10.7196	11.1962	0.461236	0.0273673	9.54833	0.902074
59	株洲	2013	0	0	2333	2333	0	0	0	1.02921	10.7942	11.2119	0.481308	0.0294355	9.69069	0.946115
59	株洲	2014	0	0	2333	2333	0	0	0	1.05593	10.9104	11.3996	0.513309	0.0315669	9.71932	0.952129
59	株洲	2015	0	0	2333	2333	0	0	0	1.08122	10.9795	11.3237	0.497871	0.0333868	9.42807	0.92355
59	株洲	2016	0	0	2333	2333	0	0	0	1.11104	11.0362	11.4515	0.536655	0.0349738	9.28871	1.02513
59	株洲	2017	0	0	2333	2333	0	0	0	1.07958	11.0501	11.5046	0.622407	0.0368247	10.566	1.20125
59	株洲	2018	0	0	2333	2333	0	0	0	1.09044	11.0889	11.55	0.697183	0.0425984	10.7581	1.19951
59	株洲	2019	0	0	2333	2333	0	0	0	1.12346	11.2201	11.5886	0.720811	0.0423406	10.7872	1.0843
59	株洲	2020	0	0	2333	2333	0	0	0	1.1278	11.2845	11.6216	0.813812	0.0459414	10.8423	1.14385
60	湘潭	2006	0	0	2333	2333	0	0	0	1	9.64569	11.5077	0.525429	0.0365398	8.62616	0.915186
60	湘潭	2007	0	0	2333	2333	0	0	0	1.00756	9.86115	11.6559	0.466726	0.0355455	8.40083	0.755218
60	湘潭	2008	0	0	2333	2333	0	0	0	1.01868	10.0721	11.7951	0.488135	0.0361589	7.1371	0.86731
60	湘潭	2009	0	0	2333	2333	0	0	0	1.00821	10.189	11.5976	0.59263	0.0392176	8.97909	0.934408
60	湘潭	2010	0	0	2333	2333	0	0	0	1.00843	10.3835	11.6224	0.610639	0.0373211	9.03908	0.873572
60	湘潭	2011	0	0	2333	2333	0	0	0	1.06852	10.6153	11.8997	0.585027	0.0356404	7.95691	0.825714
60	湘潭	2012	0	0	2333	2333	0	0	0	1.08179	10.7418	11.6839	0.634749	0.0378037	8.80391	0.876173
60	湘潭	2013	0	0	2333	2333	0	0	0	1.09725	10.815	11.7135	0.675436	0.0399806	8.94812	0.963974
60	湘潭	2014	0	0	2333	2333	0	0	0	1.08068	10.9325	11.7176	0.70854	0.0436559	8.89496	0.980127
60	湘潭	2015	0	0	2333	2333	0	0	0	1.10815	11.0092	11.7142	0.737519	0.0447193	9.03608	1.03994
60	湘潭	2016	0	0	2333	2333	0	0	0	1.15261	11.0966	11.7736	0.742533	0.0467861	9.25873	1.08608
60	湘潭	2017	0	0	2333	2333	0	0	0	1.17539	11.1631	11.7945	0.80062	0.050044	9.83103	1.1159
60	湘潭	2018	0	0	2333	2333	0	0	0	1.19128	11.2333	11.8141	0.829208	0.05211	9.93905	0.986598
60	湘潭	2019	0	0	2333	2333	0	0	0	1.21599	11.2718	11.8325	0.897212	0.0566147	10.0294	0.972598
60	湘潭	2020	0	0	2333	2333	0	0	0	1.23587	11.3611	11.8498	1.02765	0.0628844	9.75475	1.00501
61	衡阳	2006	0	0	2333	2333	0	0	0	1	9.21602	10.5493	0.444493	0.0251418	8.83933	1.00992
61	衡阳	2007	0	0	2333	2333	0	0	0	0.977744	9.41181	10.5501	0.410671	0.0255755	8.99316	0.957265
61	衡阳	2008	0	0	2333	2333	0	0	0	0.93919	9.60629	10.5767	0.362773	0.028361	9.06145	0.928734
61	衡阳	2009	0	0	2333	2333	0	0	0	0.868706	9.7584	11.4019	0.392161	0.025633	9.60178	0.949169
61	衡阳	2010	0	0	2333	2333	0	0	0	0.871894	9.92422	11.4562	0.373649	0.0236875	9.68364	0.915203
61	衡阳	2011	0	0	2333	2333	0	0	0	0.896397	10.0954	11.6796	0.35263	0.0237226	9.51788	0.88015
61	衡阳	2012	0	0	2333	2333	0	0	0	0.909188	10.2131	11.7396	0.355381	0.0255329	9.78551	0.912621
61	衡阳	2013	0	0	2333	2333	0	0	0	0.906016	10.2256	11.5271	0.394086	0.029083	9.91745	0.966176
61	衡阳	2014	0	0	2333	2333	0	0	0	0.928477	10.4023	11.5642	0.398717	0.0310749	10.0997	0.997595
61	衡阳	2015	0	0	2333	2333	0	0	0	0.953462	10.4784	11.5993	0.423147	0.0329672	10.1023	1.06089
61	衡阳	2016	0	0	2333	2333	0	0	0	0.95894	10.5718	11.684	0.457474	0.0332408	10.2453	1.13776
61	衡阳	2017	0	0	2333	2333	0	0	0	0.927093	10.6046	11.7755	0.556388	0.036359	10.7232	1.21676
61	衡阳	2018	0	0	2333	2333	0	0	0	0.934446	10.6493	11.8669	0.604091	0.038741	10.9418	1.2043
61	衡阳	2019	0	0	2333	2333	0	0	0	0.941952	10.7446	11.9584	0.647429	0.038786	11.028	1.1539
61	衡阳	2020	0	0	2333	2333	0	0	0	0.940412	10.8695	12.0498	0.730738	0.0409534	11.1772	1.21158
62	邵阳	2006	0	0	2333	2333	0	0	0	1	8.71703	9.88186	0.421969	0.0131399	9.07173	1.17736
62	邵阳	2007	0	0	2333	2333	0	0	0	0.993246	8.86418	9.94439	0.435556	0.0125644	9.09197	1.17438
62	邵阳	2008	0	0	2333	2333	0	0	0	1.00963	9.02786	9.99566	0.411703	0.0109957	9.20405	1.18888
62	邵阳	2009	0	0	2333	2333	0	0	0	0.962493	9.08896	10.0921	0.46062	0.00968004	9.21354	1.33684
62	邵阳	2010	0	0	2333	2333	0	0	0	0.977608	9.25608	10.1631	0.479232	0.00894099	9.41635	1.30362
62	邵阳	2011	0	0	2333	2333	0	0	0	1.01878	9.45697	10.2967	0.468896	0.00831283	9.87784	1.23033
62	邵阳	2012	0	0	2333	2333	0	0	0	1.08495	9.5754	10.2259	0.508719	0.0133625	9.7098	1.28111
62	邵阳	2013	0	0	2333	2333	0	0	0	1.06524	9.54581	10.2075	0.567815	0.0100634	9.77316	1.33475
62	邵阳	2014	0	0	2333	2333	0	0	0	1.0727	9.76984	10.2239	0.59606	0.0120914	9.83497	1.37614
62	邵阳	2015	0	0	2333	2333	0	0	0	1.05685	9.86037	10.2481	0.642726	0.0114597	9.97255	1.48411
62	邵阳	2016	0	0	2333	2333	0	0	0	1.14105	9.95166	10.2822	0.688117	0.0121975	10.1527	1.59916
62	邵阳	2017	0	0	2333	2333	0	0	0	0.908227	10.0055	10.3047	0.780071	0.0135412	10.3562	1.71736
62	邵阳	2018	0	0	2333	2333	0	0	0	0.920741	10.0932	10.3256	0.796117	0.0140408	10.7919	1.60084
62	邵阳	2019	0	0	2333	2333	0	0	0	0.950333	10.2867	10.345	0.756077	0.0131008	10.8437	1.39763
62	邵阳	2020	0	0	2333	2333	0	0	0	0.942982	10.4427	10.3631	0.871394	0.0141443	10.9632	1.46522
63	常德	2006	0	0	2333	2333	0	0	0	1	9.49837	9.85927	0.37809	0.0173188	8.75893	0.631087
63	常德	2007	0	0	2333	2333	0	0	0	1.0175	9.67414	10.1581	0.356799	0.0182222	8.88307	0.589372
63	常德	2008	0	0	2333	2333	0	0	0	1.03579	9.86272	10.2829	0.306917	0.0167225	8.82906	0.585116
63	常德	2009	0	0	2333	2333	0	0	0	0.913601	10.0211	10.4527	0.326192	0.0157902	8.89346	0.639208
63	常德	2010	0	0	2333	2333	0	0	0	0.900025	10.1868	10.5009	0.322281	0.0139131	9.09327	0.645683
63	常德	2011	0	0	2333	2333	0	0	0	0.945022	10.3623	10.5378	0.300849	0.0140778	9.29051	0.637179
63	常德	2012	0	0	2333	2333	0	0	0	0.926839	10.4766	10.5739	0.314545	0.0166656	9.4021	0.682961
63	常德	2013	0	0	2333	2333	0	0	0	0.921902	10.5271	10.5846	0.352645	0.0185617	9.54105	0.720238
63	常德	2014	0	0	2333	2333	0	0	0	0.940779	10.6739	10.6397	0.367532	0.01997	9.59127	0.765131
63	常德	2015	0	0	2333	2333	0	0	0	0.962372	10.7452	10.7083	0.398837	0.0226489	9.76349	0.829635
63	常德	2016	0	0	2333	2333	0	0	0	0.980209	10.8306	10.7562	0.43424	0.0249121	9.89271	0.918744
63	常德	2017	0	0	2333	2333	0	0	0	0.983419	10.8788	10.8088	0.511125	0.0286233	10.0089	0.972936
63	常德	2018	0	0	2333	2333	0	0	0	0.983611	10.971	10.8595	0.532507	0.0304875	10.4972	0.907509
63	常德	2019	0	0	2333	2333	0	0	0	1.02379	11.0428	10.9084	0.580217	0.0324212	10.6381	0.90935
63	常德	2020	0	0	2333	2333	0	0	0	1.03618	11.1633	10.9555	0.670061	0.0377155	10.8166	0.962675
64	张家界	2006	0	0	2333	2333	0	0	0	1	9.06843	9.58555	0.694383	0.00800297	7.41688	0.831192
64	张家界	2007	0	0	2333	2333	0	0	0	0.84231	9.23024	9.62437	0.676095	0.0104377	7.57892	0.854164
64	张家界	2008	0	0	2333	2333	0	0	0	0.925074	9.42044	9.60549	0.609212	0.0103808	7.4006	0.810363
64	张家界	2009	0	0	2333	2333	0	0	0	0.768866	9.5117	9.46382	0.770287	0.0118207	7.48147	0.950078
64	张家界	2010	0	0	2333	2333	0	0	0	0.819365	9.69511	9.43899	0.775453	0.0124136	7.67203	0.968268
64	张家界	2011	0	0	2333	2333	0	0	0	0.841673	9.90758	9.92113	0.731651	0.0118214	7.95089	0.980757
64	张家界	2012	0	0	2333	2333	0	0	0	0.931276	10.0283	9.40426	0.728195	0.0129749	8.23603	1.01412
64	张家界	2013	0	0	2333	2333	0	0	0	0.828445	9.97035	9.38748	0.792571	0.0151712	8.42598	1.09481
64	张家界	2014	0	0	2333	2333	0	0	0	0.829438	10.2055	9.38597	0.826696	0.0163541	8.41361	1.12653
64	张家界	2015	0	0	2333	2333	0	0	0	0.871149	10.2896	9.44209	0.829172	0.0171041	8.59323	1.20728
64	张家界	2016	0	0	2333	2333	0	0	0	0.929933	10.3828	9.97259	0.847383	0.017089	8.89397	1.38535
64	张家界	2017	0	0	2333	2333	0	0	0	0.884494	10.4679	9.81934	1.03525	0.018149	9.05701	1.47549
64	张家界	2018	0	0	2333	2333	0	0	0	0.925956	10.5379	9.80245	1.1431	0.0186785	9.1949	1.47559
64	张家界	2019	0	0	2333	2333	0	0	0	0.757994	10.4848	9.80057	1.41403	0.0220292	9.2735	1.5744
64	张家界	2020	0	0	2333	2333	0	0	0	0.766841	10.5107	9.8004	1.64494	0.0254888	9.33443	1.68886
65	益阳	2006	0	0	2333	2333	0	0	0	1	8.99739	9.82304	0.506153	0.0101716	8.42109	0.880629
65	益阳	2007	0	0	2333	2333	0	0	0	0.993486	9.21234	10.0359	0.461327	0.0118896	8.5776	0.817124
65	益阳	2008	0	0	2333	2333	0	0	0	1.00691	9.41107	10.0724	0.405887	0.0129533	8.49691	0.831293
65	益阳	2009	0	0	2333	2333	0	0	0	0.999191	9.55187	10.2237	0.45204	0.012858	8.66488	0.871459
65	益阳	2010	0	0	2333	2333	0	0	0	1.01957	9.73145	10.2605	0.439543	0.0117213	8.85056	0.853149
65	益阳	2011	0	0	2333	2333	0	0	0	1.06645	9.92799	10.2826	0.406351	0.0114859	9.02418	0.823573
65	益阳	2012	0	0	2333	2333	0	0	0	1.08432	10.0678	10.2594	0.415297	0.011615	9.34434	0.856304
65	益阳	2013	0	0	2333	2333	0	0	0	1.06905	10.0604	10.2906	0.449334	0.0125304	9.49855	0.909804
65	益阳	2014	0	0	2333	2333	0	0	0	1.11597	10.261	10.3599	0.438278	0.0137578	9.58696	0.922862
65	益阳	2015	0	0	2333	2333	0	0	0	1.14394	10.3345	10.3911	0.455382	0.0135275	9.82648	1.00455
65	益阳	2016	0	0	2333	2333	0	0	0	1.18257	10.4274	10.4458	0.487295	0.0132766	10.1032	1.10879
65	益阳	2017	0	0	2333	2333	0	0	0	0.882799	10.5049	10.503	0.56809	0.0141269	10.3009	1.13724
65	益阳	2018	0	0	2333	2333	0	0	0	0.90296	10.5951	10.5591	0.606939	0.0146851	10.5054	1.09592
65	益阳	2019	0	0	2333	2333	0	0	0	0.903193	10.611	10.6142	0.704734	0.0163194	10.591	1.14211
65	益阳	2020	0	0	2333	2333	0	0	0	0.907255	10.7744	10.6681	0.83083	0.0186079	10.7388	1.23771
66	永州	2006	0	0	2333	2333	0	0	0	1	8.99999	9.94203	0.432997	0.044844	8.62746	0.901458
66	永州	2007	0	0	2333	2333	0	0	0	0.956049	9.19898	9.98539	0.424932	0.0450496	8.74796	0.857878
66	永州	2008	0	0	2333	2333	0	0	0	0.958464	9.35453	10.0533	0.411478	0.0424462	8.65706	0.889004
66	永州	2009	0	0	2333	2333	0	0	0	0.933268	9.43116	10.0962	0.500224	0.0433298	8.73063	0.985113
66	永州	2010	0	0	2333	2333	0	0	0	0.936816	9.60737	10.1307	0.472814	0.0424651	8.88759	0.946424
66	永州	2011	0	0	2333	2333	0	0	0	0.969242	9.80742	10.1314	0.424777	0.0402801	9.09285	0.893798
66	永州	2012	0	0	2333	2333	0	0	0	1.01207	9.91537	10.1249	0.436974	0.042361	9.26101	0.943971
66	永州	2013	0	0	2333	2333	0	0	0	1.02067	9.84522	10.1191	0.47139	0.0440265	9.36073	0.995307
66	永州	2014	0	0	2333	2333	0	0	0	1.01933	10.098	10.1233	0.491711	0.0477449	9.37344	1.02698
66	永州	2015	0	0	2333	2333	0	0	0	1.04351	10.1744	10.162	0.559606	0.0485435	9.56354	1.10924
66	永州	2016	0	0	2333	2333	0	0	0	1.09305	10.2662	10.2299	0.616632	0.050385	9.89794	1.22141
66	永州	2017	0	0	2333	2333	0	0	0	1.01247	10.3156	10.2515	0.718226	0.0541942	9.85359	1.35895
66	永州	2018	0	0	2333	2333	0	0	0	1.03948	10.4053	10.2698	0.749362	0.0555884	9.9741	1.25479
66	永州	2019	0	0	2333	2333	0	0	0	1.04358	10.519	10.2851	0.771559	0.0561712	10.049	1.1453
66	永州	2020	0	0	2333	2333	0	0	0	1.03796	10.5457	10.298	0.859151	0.0567864	10.1307	1.17797
67	怀化	2006	0	0	2333	2333	0	0	0	1	8.90314	10.2464	0.519348	0.00474775	8.48467	0.989316
67	怀化	2007	0	0	2333	2333	0	0	0	0.728673	9.10997	10.2192	0.491911	0.00533293	8.57622	0.967232
67	怀化	2008	0	0	2333	2333	0	0	0	0.742332	9.30109	10.2628	0.50181	0.00671263	8.54862	0.914151
67	怀化	2009	0	0	2333	2333	0	0	0	0.682406	9.39607	10.2984	0.503544	0.00750626	8.62873	1.00112
67	怀化	2010	0	0	2333	2333	0	0	0	0.709452	9.57297	10.3783	0.527583	0.00769795	8.82203	1.00064
67	怀化	2011	0	0	2333	2333	0	0	0	0.732522	9.78785	10.4669	0.504439	0.00696237	9.01858	0.962446
67	怀化	2012	0	0	2333	2333	0	0	0	0.731046	9.95313	10.5676	0.5222	0.00676368	9.18069	0.978681
67	怀化	2013	0	0	2333	2333	0	0	0	0.746312	9.98516	10.5491	0.554189	0.00697355	9.27471	1.00959
67	怀化	2014	0	0	2333	2333	0	0	0	0.738632	10.101	10.5082	0.588944	0.0076432	9.44061	1.05512
67	怀化	2015	0	0	2333	2333	0	0	0	0.759529	10.1682	10.534	0.653875	0.00740815	9.56057	1.16111
67	怀化	2016	0	0	2333	2333	0	0	0	0.791588	10.2582	10.282	0.654034	0.00242085	9.84273	1.2544
67	怀化	2017	0	0	2333	2333	0	0	0	0.67428	10.2529	10.2435	0.734544	0.00297809	10.1212	1.38775
67	怀化	2018	0	0	2333	2333	0	0	0	0.68847	10.3238	10.2097	0.744148	0.00308539	10.3328	1.3225
67	怀化	2019	0	0	2333	2333	0	0	0	0.693074	10.3875	10.1802	0.791383	0.00333184	10.4503	1.29893
67	怀化	2020	0	0	2333	2333	0	0	0	0.697339	10.5014	10.1542	0.907974	0.00328116	10.5989	1.37307
68	娄底	2006	0	0	2333	2333	0	0	0	1	9.14099	9.14995	0.515409	0.0208115	8.72515	0.913426
68	娄底	2007	0	0	2333	2333	0	0	0	1.1	9.34949	10.164	0.435547	0.0125363	8.80013	0.78454
68	娄底	2008	0	0	2333	2333	0	0	0	1.41354	9.51111	10.1722	0.462817	0.00988889	8.29497	0.921572
68	娄底	2009	0	0	2333	2333	0	0	0	0.96616	9.57873	10.1009	0.594839	0.0131231	8.92405	1.0279
68	娄底	2010	0	0	2333	2333	0	0	0	0.983806	9.77389	10.153	0.588354	0.0147368	8.66893	0.966178
68	娄底	2011	0	0	2333	2333	0	0	0	0.986115	10.0151	10.173	0.534411	0.0164129	8.70305	0.911272
68	娄底	2012	0	0	2333	2333	0	0	0	0.975431	10.1799	10.1048	0.528946	0.0163479	8.7966	0.900781
68	娄底	2013	0	0	2333	2333	0	0	0	0.957001	10.1453	10.2468	0.555451	0.0208039	9.1125	0.909921
68	娄底	2014	0	0	2333	2333	0	0	0	0.972422	10.358	10.2512	0.581537	0.0199539	9.10048	0.930005
68	娄底	2015	0	0	2333	2333	0	0	0	0.997386	10.4176	10.2317	0.60284	0.022112	9.27906	0.992661
68	娄底	2016	0	0	2333	2333	0	0	0	1.01588	10.4929	10.2656	0.592532	0.023532	9.41234	1.07543
68	娄底	2017	0	0	2333	2333	0	0	0	0.976688	10.4953	10.1786	0.630559	0.0270902	9.99223	1.21559
68	娄底	2018	0	0	2333	2333	0	0	0	0.986273	10.5777	10.2202	0.644087	0.0289666	10.1558	1.23806
68	娄底	2019	0	0	2333	2333	0	0	0	0.987303	10.6377	10.2003	0.712018	0.0307779	10.2669	1.19774
68	娄底	2020	0	0	2333	2333	0	0	0	0.980961	10.69	10.2098	0.795162	0.0351477	10.147	1.31169
69	重庆	2006	1	0	2017	2017	1	0	0	1	9.43004	12.8377	1.25682	0.0165019	10.6756	1.58088
69	重庆	2007	1	0	2017	2017	1	0	0	1.03292	9.59288	12.9328	1.2448	0.0217947	10.882	1.59531
69	重庆	2008	1	0	2017	2017	1	0	0	1.06933	9.79951	13.0919	1.24019	0.0443287	10.9068	1.57396
69	重庆	2009	1	0	2017	2017	1	0	0	1.11317	10.0398	13.1679	1.34243	0.0509182	11.1416	1.67427
69	重庆	2010	1	0	2017	2017	1	0	0	1.14729	10.2254	13.2461	1.3738	0.0662638	11.3436	1.69767
69	重庆	2011	1	0	2017	2017	1	0	0	1.19218	10.4487	13.3262	1.29866	0.0870683	11.5878	1.58148
69	重庆	2012	1	0	2017	2017	1	0	0	1.15831	10.5691	13.4153	1.32618	0.0764271	11.7877	1.65955
69	重庆	2013	1	0	2017	2017	1	0	0	1.1648	10.5372	13.4696	1.37331	0.0693131	11.9924	1.75418
69	重庆	2014	1	0	2017	2017	1	0	0	1.18248	10.7758	13.5151	1.40308	0.0616963	12.193	1.71789
69	重庆	2015	1	0	2017	2017	1	0	0	1.1992	10.8652	13.5504	1.4248	0.0567003	12.4197	1.78748
69	重庆	2016	1	0	2017	2017	1	0	0	1.28571	10.9665	13.5042	1.39709	0.0529251	12.6495	1.75961
69	重庆	2017	1	1	2017	2017	1	0	0	1.31617	11.0579	13.467	1.42931	0.0432277	12.8319	1.72915
69	重庆	2018	1	1	2017	2017	1	0	0	1.32191	11.0964	13.4338	1.54327	0.0417654	13.0169	1.75079
69	重庆	2019	1	1	2017	2017	1	0	0	1.36653	11.2362	13.4043	1.53491	0.0361577	13.1547	1.60777
69	重庆	2020	1	1	2017	2017	1	0	0	1.38763	11.2667	13.3779	1.63823	0.0340639	13.3249	1.65061
70	成都	2006	1	0	2017	2017	1	0	0	1	10.1334	13.15	1.32027	0.0555694	10.0459	1.99432
70	成都	2007	1	0	2017	2017	1	0	0	1.01459	10.1858	13.2005	1.23917	0.0283339	10.1783	1.92326
70	成都	2008	1	0	2017	2017	1	0	0	1.04114	10.3371	13.251	1.38676	0.0476463	10.3431	2.13205
70	成都	2009	1	0	2017	2017	1	0	0	1.05226	10.4692	13.2867	2.19193	0.0514251	10.5588	2.7575
70	成都	2010	1	0	2017	2017	1	0	0	1.10138	10.7895	13.3334	2.18676	0.0724111	10.6164	2.752
70	成都	2011	1	0	2017	2017	1	0	0	1.13412	10.7946	13.3803	2.00842	0.0791417	10.6355	2.49439
70	成都	2012	1	0	2017	2017	1	0	0	1.16806	10.9617	13.4381	1.92045	0.0873718	10.7891	2.50084
70	成都	2013	1	0	2017	2017	1	0	0	1.13698	11.2473	13.4613	1.9341	0.101934	10.7348	2.5977
70	成都	2014	1	0	2017	2017	1	0	0	1.19977	11.1565	13.4999	1.96676	0.0721107	10.5913	2.66467
70	成都	2015	1	0	2017	2017	1	0	0	1.17294	11.2155	13.5355	2.0341	0.057636	12.3394	2.72887
70	成都	2016	1	0	2017	2017	1	0	0	1.19175	11.251	13.5818	2.05493	0.0408438	12.683	2.58286
70	成都	2017	1	1	2017	2017	1	0	0	1.22378	11.3726	13.6238	2.0418	0.0598467	12.8989	2.47839
70	成都	2018	1	1	2017	2017	1	0	0	1.23928	11.4593	13.6595	2.04806	0.0662314	13.1377	2.38915
70	成都	2019	1	1	2017	2017	1	0	0	1.25137	11.5462	13.6898	2.06497	0.0640794	13.3544	2.26843
70	成都	2020	1	1	2017	2017	1	0	0	1.25047	11.3584	13.7157	2.24001	0.072112	13.5431	2.38559
71	自贡	2006	0	0	2333	2333	0	0	0	1	9.33961	10.3275	0.390642	0.00173071	8.14199	0.925753
71	自贡	2007	0	0	2333	2333	0	0	0	0.851599	9.5586	10.3392	0.353601	0.00533475	10.4719	0.864861
71	自贡	2008	0	0	2333	2333	0	0	0	0.758547	9.76123	10.4186	0.326016	0.0025693	10.5577	0.862788
71	自贡	2009	0	0	2333	2333	0	0	0	0.715217	9.86558	10.4274	0.370759	0.000368746	8.61529	0.905376
71	自贡	2010	0	0	2333	2333	0	0	0	0.747371	10.0456	10.3371	0.383257	0.00192222	8.73031	0.863521
71	自贡	2011	0	0	2333	2333	0	0	0	0.806423	10.2785	10.2967	0.388709	0.00218746	8.87916	0.867293
71	自贡	2012	0	0	2333	2333	0	0	0	0.807813	10.3978	10.3291	0.41952	0.00193301	8.99858	0.928477
71	自贡	2013	0	0	2333	2333	0	0	0	0.764109	10.3206	10.3617	0.448608	0.0018828	9.22798	0.97341
71	自贡	2014	0	0	2333	2333	0	0	0	0.768037	10.575	10.6922	0.485198	0.00171058	9.1137	1.00167
71	自贡	2015	0	0	2333	2333	0	0	0	0.791697	10.6322	10.5163	0.538486	0.00161786	9.45914	1.1562
71	自贡	2016	0	0	2333	2333	0	0	0	0.864381	10.7028	10.4533	0.573765	0.000690669	9.35468	1.23449
71	自贡	2017	0	0	2333	2333	0	0	0	0.90705	10.7403	10.4566	0.629525	0.000315471	9.46583	1.31371
71	自贡	2018	0	0	2333	2333	0	0	0	0.962436	10.7858	10.4597	0.718273	0.000645576	10.017	1.21472
71	自贡	2019	0	0	2333	2333	0	0	0	0.95377	10.7976	10.4627	0.839237	0.000587836	10.0696	1.44852
71	自贡	2020	0	0	2333	2333	0	0	0	0.943655	10.9692	10.4656	0.961459	0.00057063	9.9024	1.62908
72	攀枝花	2006	0	0	2333	2333	0	0	0	1	10.148	9.65708	0.705331	0.00220893	8.02635	0.940701
72	攀枝花	2007	0	0	2333	2333	0	0	0	1.01193	10.3173	9.72197	0.638666	0.00772315	8.05311	0.899384
72	攀枝花	2008	0	0	2333	2333	0	0	0	1.0374	10.5262	9.82973	0.623104	0.0319626	8.05158	0.917425
72	攀枝花	2009	0	0	2333	2333	0	0	0	0.994412	10.5068	9.91294	0.780721	0.0349564	8.19675	1.15941
72	攀枝花	2010	0	0	2333	2333	0	0	0	1.01185	10.6572	9.97353	0.725799	0.0329153	8.41415	1.08918
72	攀枝花	2011	0	0	2333	2333	0	0	0	1.02123	10.8787	9.95817	0.690323	0.019458	8.32058	1.02415
72	攀枝花	2012	0	0	2333	2333	0	0	0	1.03287	11.0086	9.98258	0.719142	0.0116138	8.46014	1.03467
72	攀枝花	2013	0	0	2333	2333	0	0	0	1.01379	11.1776	9.99164	0.76032	0.0115046	8.49048	0.979142
72	攀枝花	2014	0	0	2333	2333	0	0	0	1.02255	11.1654	10.278	0.759464	0.0105889	8.77808	0.92322
72	攀枝花	2015	0	0	2333	2333	0	0	0	1.0179	11.2263	10.0775	0.753521	0.00895858	8.93284	0.926102
72	攀枝花	2016	0	0	2333	2333	0	0	0	1.0376	11.3172	10.1317	0.727939	0.00252509	9.12604	0.925005
72	攀枝花	2017	0	0	2333	2333	0	0	0	1.04864	11.4359	10.1708	0.695248	2.17043e-06	9.49541	0.857649
72	攀枝花	2018	0	0	2333	2333	0	0	0	1.04727	11.461	10.2077	0.685709	0.00959386	9.76923	0.887747
72	攀枝花	2019	0	0	2333	2333	0	0	0	0.993346	11.3201	10.2426	0.818152	0.00604077	9.98451	1.06994
72	攀枝花	2020	0	0	2333	2333	0	0	0	1.00447	11.3598	10.2756	0.677804	0.00279048	10.1688	1.06918
73	泸州	2006	1	0	2017	2017	1	0	0	1	8.96431	10.2001	0.494164	0.00494031	8.44208	1.12016
73	泸州	2007	1	0	2017	2017	1	0	0	1.01281	9.15631	10.4081	0.469535	0.00242472	8.60012	1.06162
73	泸州	2008	1	0	2017	2017	1	0	0	1.04692	9.37848	10.4352	0.440584	0.00253519	8.76809	1.02522
73	泸州	2009	1	0	2017	2017	1	0	0	1.04731	9.51716	10.6145	0.527415	0.00275006	8.88717	1.14598
73	泸州	2010	1	0	2017	2017	1	0	0	1.06628	9.72304	10.4771	0.568988	0.00353345	9.03896	1.15727
73	泸州	2011	1	0	2017	2017	1	0	0	1.09543	9.96829	10.5314	0.56374	0.00354894	9.263	1.11057
73	泸州	2012	1	0	2017	2017	1	0	0	1.12544	10.0989	10.6261	0.610982	0.00413979	9.39217	1.1768
73	泸州	2013	1	0	2017	2017	1	0	0	1.11891	10.019	10.6731	0.672258	0.00384202	9.47429	1.23585
73	泸州	2014	1	0	2017	2017	1	0	0	1.14712	10.2974	10.7074	0.730932	0.0041414	9.77347	1.28042
73	泸州	2015	1	0	2017	2017	1	0	0	1.17464	10.3645	10.6952	0.807558	0.00430614	9.93569	1.35563
73	泸州	2016	1	0	2017	2017	1	0	0	1.17071	10.4486	10.7525	0.864857	0.00458133	10.1361	1.47055
73	泸州	2017	1	1	2017	2017	1	0	0	1.23867	10.5192	10.7418	0.909217	0.0064647	10.3401	1.54064
73	泸州	2018	1	1	2017	2017	1	0	0	1.22185	10.5772	10.7503	1.01132	0.00779892	10.4967	1.55448
73	泸州	2019	1	1	2017	2017	1	0	0	1.26649	10.7811	10.7435	0.961599	0.00636494	10.6583	1.34686
73	泸州	2020	1	1	2017	2017	1	0	0	1.2824	10.8348	10.7489	1.09744	0.0054771	10.8005	1.44069
74	德阳	2006	0	0	2333	2333	0	0	0	1	9.55216	10.8396	0.455288	0.00932696	8.61277	0.966996
74	德阳	2007	0	0	2333	2333	0	0	0	0.89618	9.78634	10.5699	0.422642	0.0138923	8.72976	0.908948
74	德阳	2008	0	0	2333	2333	0	0	0	0.764782	9.85661	10.8838	0.471086	0.0165272	8.40343	1.38252
74	德阳	2009	0	0	2333	2333	0	0	0	0.644368	9.9689	10.8555	0.638658	0.012897	8.87936	1.55691
74	德阳	2010	0	0	2333	2333	0	0	0	0.661306	10.1399	10.7488	0.643017	0.0135983	8.94673	1.50665
74	德阳	2011	0	0	2333	2333	0	0	0	0.704755	10.3597	10.7811	0.631218	0.0139513	9.1074	1.32747
74	德阳	2012	0	0	2333	2333	0	0	0	0.722879	10.4897	10.9096	0.66339	0.01251	9.25919	1.29924
74	德阳	2013	0	0	2333	2333	0	0	0	0.709848	10.4804	10.9331	0.685128	0.012035	9.45538	1.28468
74	德阳	2014	0	0	2333	2333	0	0	0	0.721659	10.6711	11.1147	0.703202	0.0113062	9.18005	1.26582
74	德阳	2015	0	0	2333	2333	0	0	0	0.738018	10.7299	11.1994	0.670327	0.0104448	9.30427	1.28736
74	德阳	2016	0	0	2333	2333	0	0	0	0.748777	10.8165	11.3943	0.67907	0.00573575	9.42114	1.31685
74	德阳	2017	0	0	2333	2333	0	0	0	0.768886	10.9261	11.5032	0.659276	0.00350298	10.0054	1.25237
74	德阳	2018	0	0	2333	2333	0	0	0	0.783249	11.044	11.5907	0.65149	0.00334596	10.2863	1.21704
74	德阳	2019	0	0	2333	2333	0	0	0	0.790831	11.0935	11.661	0.706373	0.00439436	10.6549	1.24649
74	德阳	2020	0	0	2333	2333	0	0	0	0.777794	11.1483	11.7173	0.794928	0.00391778	10.7915	1.36792
75	绵阳	2006	0	0	2333	2333	0	0	0	1	9.26312	11.1727	0.613906	0.021406	8.54774	1.12234
75	绵阳	2007	0	0	2333	2333	0	0	0	0.999308	9.52076	11.2239	0.559182	0.0258641	8.70882	1.05567
75	绵阳	2008	0	0	2333	2333	0	0	0	0.942724	9.61661	11.321	0.613626	0.0125541	8.82534	1.55394
75	绵阳	2009	0	0	2333	2333	0	0	0	0.891952	9.71336	11.5454	0.829405	0.0260697	9.11182	1.85896
75	绵阳	2010	0	0	2333	2333	0	0	0	0.908097	9.90613	11.3382	0.913629	0.0129864	9.14325	1.85841
75	绵阳	2011	0	0	2333	2333	0	0	0	0.959971	10.1564	11.415	0.814875	0.0221261	9.32431	1.62529
75	绵阳	2012	0	0	2333	2333	0	0	0	0.980906	10.2057	11.5422	0.807164	0.012924	9.49061	1.57925
75	绵阳	2013	0	0	2333	2333	0	0	0	0.978169	10.1887	11.6198	0.860947	0.0137302	9.55417	1.6564
75	绵阳	2014	0	0	2333	2333	0	0	0	0.987069	10.421	11.6891	0.88519	0.0120422	9.58012	1.65943
75	绵阳	2015	0	0	2333	2333	0	0	0	1.01957	10.4844	11.7275	0.901501	0.0113056	9.68444	1.6955
75	绵阳	2016	0	0	2333	2333	0	0	0	1.03611	10.5506	11.7677	0.910956	0.00824936	9.82733	1.73823
75	绵阳	2017	0	0	2333	2333	0	0	0	1.07809	10.6693	11.8764	0.898765	0.00412174	9.94848	1.72961
75	绵阳	2018	0	0	2333	2333	0	0	0	1.09794	10.7693	11.9851	0.940718	0.0104117	10.0308	1.67061
75	绵阳	2019	0	0	2333	2333	0	0	0	1.18122	10.9799	12.0937	0.867009	0.00520328	10.0789	1.56085
75	绵阳	2020	0	0	2333	2333	0	0	0	1.19297	11.1046	12.2023	0.93444	0.00539719	10.1712	1.68847
76	广元	2006	0	0	2333	2333	0	0	0	1	8.71604	8.85495	0.780553	0.000571845	7.77207	1.18173
76	广元	2007	0	0	2333	2333	0	0	0	1.01456	8.83826	8.85367	0.661033	0.00635396	8.12613	1.11534
76	广元	2008	0	0	2333	2333	0	0	0	1.00623	9.05369	8.1682	0.568266	0.00121575	8.53918	1.93855
76	广元	2009	0	0	2333	2333	0	0	0	0.956167	4.59512	8.27512	0.725932	0.00329324	8.4969	2.25567
76	广元	2010	0	0	2333	2333	0	0	0	0.993829	9.37161	8.21284	0.742316	0.0046553	8.60518	2.22809
76	广元	2011	0	0	2333	2333	0	0	0	1.04904	9.69431	8.30028	0.695464	0.00474093	8.78302	1.85866
76	广元	2012	0	0	2333	2333	0	0	0	1.09999	9.83237	8.68355	0.708003	0.00654984	8.86625	1.77809
76	广元	2013	0	0	2333	2333	0	0	0	1.08237	9.7252	9.05334	0.80142	0.00746532	8.94212	1.80041
76	广元	2014	0	0	2333	2333	0	0	0	1.09241	10.0041	9.59261	0.858944	0.00819956	9.16625	1.77792
76	广元	2015	0	0	2333	2333	0	0	0	1.10443	10.0546	9.4757	0.909748	0.00516315	9.3048	1.87531
76	广元	2016	0	0	2333	2333	0	0	0	1.12055	10.1295	9.48128	0.955643	0.0021072	9.51036	1.97527
76	广元	2017	0	0	2333	2333	0	0	0	1.09443	10.2275	9.48258	0.989327	0.00398022	9.65117	1.93758
76	广元	2018	0	0	2333	2333	0	0	0	1.09648	10.3124	9.48273	1.01582	0.00237971	9.72062	1.8458
76	广元	2019	0	0	2333	2333	0	0	0	1.11998	10.4706	9.48273	0.977568	0.00218648	9.8182	1.65649
76	广元	2020	0	0	2333	2333	0	0	0	1.37782	10.6768	9.48273	1.00939	0.00208192	9.92502	1.67232
77	遂宁	2006	0	0	2333	2333	0	0	0	1	8.81907	8.98944	0.52919	0.0115755	8.32558	1.02262
77	遂宁	2007	0	0	2333	2333	0	0	0	1.00111	9.05544	9.06751	0.481738	0.0137283	8.12069	0.947756
77	遂宁	2008	0	0	2333	2333	0	0	0	1.02394	9.25474	9.1582	0.434745	0.00319877	8.19116	0.993067
77	遂宁	2009	0	0	2333	2333	0	0	0	0.991057	9.35323	9.17316	0.531904	0.00203911	8.28504	1.08039
77	遂宁	2010	0	0	2333	2333	0	0	0	1.05989	9.58177	9.20964	0.558058	0.00382636	8.48264	1.0564
77	遂宁	2011	0	0	2333	2333	0	0	0	1.08193	9.82704	9.2688	0.54607	0.00467735	8.75475	1.03731
77	遂宁	2012	0	0	2333	2333	0	0	0	1.08349	9.94789	9.42666	0.585968	0.00612258	8.86054	1.09124
77	遂宁	2013	0	0	2333	2333	0	0	0	1.0619	9.87488	9.5911	0.677455	0.00618789	8.91773	1.2127
77	遂宁	2014	0	0	2333	2333	0	0	0	1.08659	10.1142	9.54767	0.759691	0.00614371	8.95357	1.2222
77	遂宁	2015	0	0	2333	2333	0	0	0	1.11902	10.2352	9.55938	0.80891	0.00656352	9.07202	1.29625
77	遂宁	2016	0	0	2333	2333	0	0	0	1.15785	10.3292	9.53394	0.813331	0.00456586	9.24046	1.36522
77	遂宁	2017	0	0	2333	2333	0	0	0	1.12601	10.4584	9.53597	0.810787	0.00298821	9.33048	1.3662
77	遂宁	2018	0	0	2333	2333	0	0	0	1.15532	10.5319	9.53647	0.852037	0.0027396	9.40565	1.28704
77	遂宁	2019	0	0	2333	2333	0	0	0	0.912143	10.6481	9.53655	0.870696	0.0175433	10.3214	1.22624
77	遂宁	2020	0	0	2333	2333	0	0	0	0.919483	10.8096	9.53655	0.932919	0.0402503	10.4956	1.33551
78	内江	2006	0	0	2333	2333	0	0	0	1	8.93564	9.61006	0.52222	0.00158815	8.1758	0.960919
78	内江	2007	0	0	2333	2333	0	0	0	1.00171	9.15186	9.70504	0.460408	0.00161983	8.33457	0.858014
78	内江	2008	0	0	2333	2333	0	0	0	1.00144	9.41809	9.87673	0.364091	0.00593398	8.36195	0.833234
78	内江	2009	0	0	2333	2333	0	0	0	0.980636	9.55924	9.91556	0.42555	0.00103317	8.38499	0.905193
78	内江	2010	0	0	2333	2333	0	0	0	1.00094	9.79935	9.95228	0.386655	0.00556108	8.60401	0.869015
78	内江	2011	0	0	2333	2333	0	0	0	0.961368	10.0459	9.95655	0.367021	0.0120076	8.82287	0.850763
78	内江	2012	0	0	2333	2333	0	0	0	1.00365	10.1789	10.0091	0.415141	0.0126083	8.8585	0.908475
78	内江	2013	0	0	2333	2333	0	0	0	0.972237	10.1283	10.0617	0.480776	0.00772609	8.95887	1.00771
78	内江	2014	0	0	2333	2333	0	0	0	1.00031	10.3425	10.191	0.525665	0.00509182	9.21619	0.980621
78	内江	2015	0	0	2333	2333	0	0	0	0.998319	10.376	10.1951	0.574136	0.00491008	9.45583	1.00302
78	内江	2016	0	0	2333	2333	0	0	0	1.00236	10.4535	10.2812	0.563821	0.00301428	9.58797	1.05335
78	内江	2017	0	0	2333	2333	0	0	0	0.868459	10.4779	10.2548	0.58757	0.00169534	10.0758	1.13575
78	内江	2018	0	0	2333	2333	0	0	0	0.80952	10.5423	10.2523	0.638702	0.00259948	9.62384	1.16831
78	内江	2019	0	0	2333	2333	0	0	0	0.802881	10.5647	10.252	0.712282	0.00262563	10.2892	1.25546
78	内江	2020	0	0	2333	2333	0	0	0	0.799373	10.7413	10.252	0.804724	0.00256258	10.2129	1.37757
79	乐山	2006	0	0	2333	2333	0	0	0	1	9.29459	9.33441	0.658548	0.00963537	8.38843	1.02911
79	乐山	2007	0	0	2333	2333	0	0	0	1.01833	9.50859	9.3688	0.622492	0.0103002	8.53628	0.919066
79	乐山	2008	0	0	2333	2333	0	0	0	1.04791	9.72538	9.38631	0.588335	0.0109281	8.68202	0.92169
79	乐山	2009	0	0	2333	2333	0	0	0	1.00384	9.81896	9.50829	0.707574	0.0111401	8.92488	1.08134
79	乐山	2010	0	0	2333	2333	0	0	0	1.0081	10.0428	10.5127	0.787552	0.0102368	8.91767	1.166
79	乐山	2011	0	0	2333	2333	0	0	0	1.08482	10.252	10.5791	0.757079	0.010928	8.85274	1.12542
79	乐山	2012	0	0	2333	2333	0	0	0	1.0917	10.3217	10.6622	0.778074	0.0101774	8.97429	1.21858
79	乐山	2013	0	0	2333	2333	0	0	0	1.08072	10.3696	10.686	0.821074	0.00772769	9.0436	1.34347
79	乐山	2014	0	0	2333	2333	0	0	0	1.11852	10.522	10.7935	0.901476	0.00728308	9.00991	1.41892
79	乐山	2015	0	0	2333	2333	0	0	0	1.1336	10.596	10.8011	0.951636	0.00735316	9.53314	1.32767
79	乐山	2016	0	0	2333	2333	0	0	0	1.1698	10.6715	10.6407	0.93217	0.0029492	9.75339	1.32578
79	乐山	2017	0	0	2333	2333	0	0	0	1.13985	10.7392	10.612	0.951321	0.00177011	9.92797	1.3837
79	乐山	2018	0	0	2333	2333	0	0	0	1.21893	10.8076	10.5901	0.965196	0.00295493	10.0375	1.37301
79	乐山	2019	0	0	2333	2333	0	0	0	1.27034	10.9508	10.5734	0.926655	0.0031234	10.1651	1.33004
79	乐山	2020	0	0	2333	2333	0	0	0	1.38277	11.055	10.5606	0.957405	0.00305594	10.2539	1.36348
80	南充	2006	0	0	2333	2333	0	0	0	1	8.76155	10.7097	0.594913	0.00633313	9.08092	1.26329
80	南充	2007	0	0	2333	2333	0	0	0	1.00121	9.01603	11.0696	0.515455	0.00492342	8.93737	1.16103
80	南充	2008	0	0	2333	2333	0	0	0	0.868842	9.17854	11.0789	0.468306	0.00435135	9.22423	1.26877
80	南充	2009	0	0	2333	2333	0	0	0	0.852717	9.30401	11.1714	0.510523	0.00122558	9.08468	1.3426
80	南充	2010	0	0	2333	2333	0	0	0	0.866756	9.48888	10.9073	0.513179	0.00184204	9.27398	1.32939
80	南充	2011	0	0	2333	2333	0	0	0	0.893025	9.70418	10.9599	0.504747	0.00675473	9.53331	1.32335
80	南充	2012	0	0	2333	2333	0	0	0	0.917787	9.83932	11.0391	0.553745	0.00389527	9.72803	1.41379
80	南充	2013	0	0	2333	2333	0	0	0	0.933384	9.77018	11.1065	0.620718	0.00367263	9.85112	1.4426
80	南充	2014	0	0	2333	2333	0	0	0	0.966646	10.0274	11.1572	0.724896	0.00464324	9.89478	1.50449
80	南充	2015	0	0	2333	2333	0	0	0	1.01193	10.0808	11.1801	0.853376	0.00395192	9.98722	1.68937
80	南充	2016	0	0	2333	2333	0	0	0	0.954428	10.1609	11.2032	0.896016	0.00260674	10.4507	1.84528
80	南充	2017	0	0	2333	2333	0	0	0	0.960425	10.2582	11.223	0.921494	0.00323694	10.724	1.7595
80	南充	2018	0	0	2333	2333	0	0	0	0.892318	10.3483	11.205	0.977637	0.00350774	10.267	1.64138
80	南充	2019	0	0	2333	2333	0	0	0	0.926907	10.4933	11.2213	0.977009	0.0029773	10.9519	1.52486
80	南充	2020	0	0	2333	2333	0	0	0	0.925781	10.6568	11.2065	1.08568	0.00276004	10.669	1.64548
81	眉山	2006	0	0	2333	2333	0	0	0	1	9.12718	8.52536	0.508817	0.00542994	7.9477	0.935958
81	眉山	2007	0	0	2333	2333	0	0	0	0.980079	9.33609	9.07486	0.467372	0.0255782	8.08083	0.899522
81	眉山	2008	0	0	2333	2333	0	0	0	1.04003	9.52632	9.07727	0.412101	0.0311571	8.09906	0.999555
81	眉山	2009	0	0	2333	2333	0	0	0	0.976934	9.64918	9.55016	0.492324	0.0198293	8.21344	1.09371
81	眉山	2010	0	0	2333	2333	0	0	0	0.983794	9.83016	9.67048	0.509871	0.0204198	8.41353	1.11406
81	眉山	2011	0	0	2333	2333	0	0	0	1.02864	10.0342	9.81591	0.51114	0.0204213	8.69374	1.13153
81	眉山	2012	0	0	2333	2333	0	0	0	1.0223	10.1723	9.93329	0.551621	0.0214666	8.84332	1.20105
81	眉山	2013	0	0	2333	2333	0	0	0	1.0052	10.1037	10.0097	0.619018	0.0195438	8.944	1.29763
81	眉山	2014	0	0	2333	2333	0	0	0	1.00034	10.3629	10.0545	0.663061	0.0179728	9.28512	1.32843
81	眉山	2015	0	0	2333	2333	0	0	0	1.01607	10.4452	10.0642	0.66393	0.0112955	9.42084	1.39056
81	眉山	2016	0	0	2333	2333	0	0	0	1.02427	10.5248	10.0779	0.66879	0.00816183	9.78125	1.49508
81	眉山	2017	0	0	2333	2333	0	0	0	1.02402	10.5867	10.1034	0.730394	0.00720001	10.2146	1.65728
81	眉山	2018	0	0	2333	2333	0	0	0	0.98549	10.6491	10.1258	0.830314	0.00674718	10.4783	1.66178
81	眉山	2019	0	0	2333	2333	0	0	0	0.979532	10.74	10.1455	0.911008	0.0687473	10.4982	1.6833
81	眉山	2020	0	0	2333	2333	0	0	0	0.99018	10.7817	10.1627	1.08	0.0448644	10.4902	1.85765
82	宜宾	2006	0	0	2333	2333	0	0	0	1	9.16534	9.72848	0.482461	0.00228393	8.68863	0.944474
82	宜宾	2007	0	0	2333	2333	0	0	0	1.03624	9.38211	9.81782	0.427394	0.00213436	8.8446	0.890706
82	宜宾	2008	0	0	2333	2333	0	0	0	1.04055	9.58115	9.92334	0.373061	0.00226743	8.99761	0.904603
82	宜宾	2009	0	0	2333	2333	0	0	0	1.00601	9.69048	9.96637	0.478919	0.00228099	9.11284	1.02982
82	宜宾	2010	0	0	2333	2333	0	0	0	1.00834	9.87812	9.9988	0.514258	0.00387566	9.01388	1.08638
82	宜宾	2011	0	0	2333	2333	0	0	0	1.07734	10.1033	10.0116	0.479375	0.00380091	8.98592	1.09956
82	宜宾	2012	0	0	2333	2333	0	0	0	1.08718	10.2351	10.065	0.503263	0.00302157	9.0826	1.17833
82	宜宾	2013	0	0	2333	2333	0	0	0	1.09428	10.103	10.0866	0.566422	0.00280428	9.35816	1.17185
82	宜宾	2014	0	0	2333	2333	0	0	0	1.1267	10.3834	10.1077	0.623896	0.00289839	9.47463	1.16721
82	宜宾	2015	0	0	2333	2333	0	0	0	1.14705	10.4359	10.1429	0.691054	0.00298443	9.62179	1.25254
82	宜宾	2016	0	0	2333	2333	0	0	0	1.16957	10.5115	10.1537	0.740337	0.00207079	9.84517	1.40496
82	宜宾	2017	0	0	2333	2333	0	0	0	1.1935	10.6181	10.1686	0.752803	0.00174824	10.0899	1.43276
82	宜宾	2018	0	0	2333	2333	0	0	0	1.12228	10.7056	10.1813	0.807805	0.00163822	10.3218	1.46869
82	宜宾	2019	0	0	2333	2333	0	0	0	1.23124	10.9509	10.1921	0.757759	0.00209505	10.3644	1.29393
82	宜宾	2020	0	0	2333	2333	0	0	0	1.27919	11.0216	10.2013	0.895875	0.00224746	10.3756	1.32479
83	广安	2006	0	0	2333	2333	0	0	0	1	8.92039	8.26719	0.489668	0.000603705	8.3389	1.08362
83	广安	2007	0	0	2333	2333	0	0	0	1.01537	9.11096	8.31066	0.446595	0.00034205	8.46378	1.03022
83	广安	2008	0	0	2333	2333	0	0	0	1.05352	9.29303	8.24905	0.390173	0.000214677	8.46704	1.05781
83	广安	2009	0	0	2333	2333	0	0	0	0.947263	9.40426	8.33543	0.454489	0.000564348	8.55258	0.942424
83	广安	2010	0	0	2333	2333	0	0	0	0.977367	9.65426	8.59785	0.468328	0.00374761	8.84723	1.18917
83	广安	2011	0	0	2333	2333	0	0	0	1.04565	9.93169	8.63052	0.434899	0.00428536	8.98433	1.16638
83	广安	2012	0	0	2333	2333	0	0	0	1.05457	10.0609	8.81284	0.453578	0.00436578	9.0782	1.24605
83	广安	2013	0	0	2333	2333	0	0	0	0.982303	9.78521	8.9803	0.508337	0.00406811	9.20321	1.33471
83	广安	2014	0	0	2333	2333	0	0	0	0.997534	10.2573	9.05835	0.559988	0.00377546	9.26416	1.37579
83	广安	2015	0	0	2333	2333	0	0	0	0.976258	10.3432	9.05835	0.578939	0.00451453	10.8342	1.41737
83	广安	2016	0	0	2333	2333	0	0	0	1.00343	10.4082	9.12315	0.60773	0.00384592	10.8506	1.54233
83	广安	2017	0	0	2333	2333	0	0	0	0.903535	10.4922	9.15239	0.618445	0.00324425	10.4404	1.55891
83	广安	2018	0	0	2333	2333	0	0	0	0.846597	10.5589	9.18091	0.647548	0.00320213	10.0952	1.49435
83	广安	2019	0	0	2333	2333	0	0	0	0.844624	10.559	9.20854	0.744183	0.00263319	6.46188	1.49464
83	广安	2020	0	0	2333	2333	0	0	0	0.856724	10.5985	9.23542	0.789656	0.00237598	10.3554	1.68887
84	达州	2006	0	0	2333	2333	0	0	0	1	8.86107	9.7508	0.458534	0.000640939	8.97697	1.0934
84	达州	2007	0	0	2333	2333	0	0	0	1.02401	9.10164	9.95456	0.420625	0.00210843	9.06959	0.988492
84	达州	2008	0	0	2333	2333	0	0	0	1.04048	9.26672	9.82211	0.36397	0.00212447	9.4029	1.05027
84	达州	2009	0	0	2333	2333	0	0	0	1.03299	9.38555	10.048	0.438704	0.00215833	11.1566	1.11834
84	达州	2010	0	0	2333	2333	0	0	0	1.08969	9.59035	9.83323	0.443671	0.00510324	11.2445	1.09994
84	达州	2011	0	0	2333	2333	0	0	0	1.08778	9.82412	9.84384	0.434651	0.00415626	9.27184	1.08597
84	达州	2012	0	0	2333	2333	0	0	0	1.10921	9.93716	9.89288	0.468432	0.00386994	9.61237	1.16003
84	达州	2013	0	0	2333	2333	0	0	0	1.1091	9.80378	9.96871	0.526393	0.00318861	9.68013	1.27512
84	达州	2014	0	0	2333	2333	0	0	0	1.14843	10.1028	10.0083	0.594816	0.00368521	9.66327	1.30014
84	达州	2015	0	0	2333	2333	0	0	0	1.13139	10.1	10.0531	0.687998	0.00493359	9.76172	1.54462
84	达州	2016	0	0	2333	2333	0	0	0	1.18541	10.1628	10.071	0.744687	0.00291014	10.0907	1.81398
84	达州	2017	0	0	2333	2333	0	0	0	1.18425	10.2423	10.0676	0.806802	0.00496514	10.2725	1.76878
84	达州	2018	0	0	2333	2333	0	0	0	1.21792	10.2964	10.0679	0.889204	0.00151592	10.3842	1.73183
84	达州	2019	0	0	2333	2333	0	0	0	1.32293	10.4808	10.0679	0.838963	0.00119595	10.0697	1.5608
84	达州	2020	0	0	2333	2333	0	0	0	1.27399	10.5471	10.0679	0.920953	0.00110822	9.83768	1.66248
85	雅安	2006	0	0	2333	2333	0	0	0	1	9.19299	9.77821	0.80934	0.000711598	7.37615	1.21741
85	雅安	2007	0	0	2333	2333	0	0	0	0.991629	9.29385	10.6907	0.751123	0.0122853	7.57721	1.21861
85	雅安	2008	0	0	2333	2333	0	0	0	0.970223	9.55045	10.6346	0.702298	0.0121677	7.44239	1.44235
85	雅安	2009	0	0	2333	2333	0	0	0	0.953134	9.66205	10.8125	0.805013	0.00940421	7.58791	1.64564
85	雅安	2010	0	0	2333	2333	0	0	0	0.985774	9.84092	10.5453	0.833753	0.0102217	7.59956	1.58562
85	雅安	2011	0	0	2333	2333	0	0	0	1.05558	10.0496	10.5797	0.798817	0.00871523	7.81297	1.47608
85	雅安	2012	0	0	2333	2333	0	0	0	0.992412	10.1719	10.6254	0.830733	0.00852272	7.98318	1.48868
85	雅安	2013	0	0	2333	2333	0	0	0	1.02865	10.1895	10.656	0.986771	0.00226187	8.03171	2.01663
85	雅安	2014	0	0	2333	2333	0	0	0	0.975355	10.3107	10.6981	1.02717	0.00369867	8.13486	2.10687
85	雅安	2015	0	0	2333	2333	0	0	0	0.985784	10.3897	10.7462	1.01495	0.00329437	8.27597	2.00755
85	雅安	2016	0	0	2333	2333	0	0	0	0.919194	10.4726	10.7835	0.967945	0.000824307	8.45783	1.91089
85	雅安	2017	0	0	2333	2333	0	0	0	1.02865	10.5757	10.8836	0.98684	0.000758113	8.56251	1.83239
85	雅安	2018	0	0	2333	2333	0	0	0	0.872625	10.6451	10.9833	1.01813	0.00131715	8.70211	1.74234
85	雅安	2019	0	0	2333	2333	0	0	0	0.891853	10.7576	11.0827	1.05634	0.00115257	9.54401	1.66642
85	雅安	2020	0	0	2333	2333	0	0	0	0.724791	10.866	11.1818	1.13105	0.000986829	9.87018	1.74266
86	巴中	2006	0	0	2333	2333	0	0	0	1	8.45638	4.23411	0.573227	0.000266348	8.08303	0.932945
86	巴中	2007	0	0	2333	2333	0	0	0	0.954826	8.63622	4.52179	0.510641	0.000314937	8.0796	0.985126
86	巴中	2008	0	0	2333	2333	0	0	0	0.983707	8.82556	4.75359	0.465002	0.000197508	8.0722	1.11231
86	巴中	2009	0	0	2333	2333	0	0	0	0.98018	8.92904	4.93447	0.430909	0.000222317	8.68222	1.22886
86	巴中	2010	0	0	2333	2333	0	0	0	0.986291	9.06161	5.0876	0.460009	0.000300596	8.54766	1.26373
86	巴中	2011	0	0	2333	2333	0	0	0	0.985953	9.25273	5.22036	0.454141	0.00200334	8.68559	1.36334
86	巴中	2012	0	0	2333	2333	0	0	0	0.980974	9.3778	5.33754	0.521509	0.00233254	8.89819	1.45647
86	巴中	2013	0	0	2333	2333	0	0	0	0.853789	9.27472	5.44242	0.636944	0.00316056	9.15162	1.6315
86	巴中	2014	0	0	2333	2333	0	0	0	0.825856	9.52923	6.69827	0.755559	0.00376341	9.20615	1.70207
86	巴中	2015	0	0	2333	2333	0	0	0	0.850866	9.62086	7.77737	0.913198	0.00408848	9.46009	1.83852
86	巴中	2016	0	0	2333	2333	0	0	0	0.811111	9.70595	8.19919	0.996037	0.0029988	9.66042	2.10369
86	巴中	2017	0	0	2333	2333	0	0	0	0.770858	9.80632	8.304	1.06644	0.001927	9.83669	2.07446
86	巴中	2018	0	0	2333	2333	0	0	0	0.703588	9.87601	8.3542	1.10923	0.000640858	10.0108	1.9316
86	巴中	2019	0	0	2333	2333	0	0	0	0.706414	10.0308	8.37908	1.06672	0.000745495	10.0548	1.72168
86	巴中	2020	0	0	2333	2333	0	0	0	0.697684	10.2382	8.39186	1.21607	0.000791143	10.2036	1.86769
87	资阳	2006	0	0	2333	2333	0	0	0	1	8.86064	5.66296	0.385116	0.000957204	8.09475	0.952123
87	资阳	2007	0	0	2333	2333	0	0	0	0.998873	9.08455	5.95064	0.362834	0.000506931	8.40238	0.908602
87	资阳	2008	0	0	2333	2333	0	0	0	1.00441	9.31181	6.17379	0.344602	0.0014428	8.57744	0.935335
87	资阳	2009	0	0	2333	2333	0	0	0	0.926787	9.44272	6.35437	0.408775	0.00156427	8.75584	1.04493
87	资阳	2010	0	0	2333	2333	0	0	0	0.926256	9.71981	6.50877	0.428291	0.00174904	9.0439	1.02597
87	资阳	2011	0	0	2333	2333	0	0	0	0.976465	10.0402	6.64249	0.399095	0.00381139	9.28048	0.941524
87	资阳	2012	0	0	2333	2333	0	0	0	0.985746	10.214	6.76041	0.421206	0.00462377	9.45563	0.940099
87	资阳	2013	0	0	2333	2333	0	0	0	0.914851	9.97795	6.86589	0.480625	0.00311929	9.49738	0.992231
87	资阳	2014	0	0	2333	2333	0	0	0	0.94607	10.422	7.74153	0.537035	0.0072564	9.52084	1.04202
87	资阳	2015	0	0	2333	2333	0	0	0	0.998363	10.483	8.42222	0.564319	0.00819967	9.62037	1.0846
87	资阳	2016	0	0	2333	2333	0	0	0	0.972381	10.527	8.79088	0.553918	0.0063634	9.66644	1.18886
87	资阳	2017	0	0	2333	2333	0	0	0	1.00587	10.6001	9.01372	0.584177	0.00813902	9.81743	1.32651
87	资阳	2018	0	0	2333	2333	0	0	0	0.900039	10.6482	9.15957	0.662794	0.00636482	9.65406	1.33025
87	资阳	2019	0	0	2333	2333	0	0	0	0.830006	10.3424	9.26094	1.05092	0.00710368	10.0705	1.8887
87	资阳	2020	0	0	2333	2333	0	0	0	0.839318	10.4575	9.33397	1.25961	0.00725794	10.1893	1.97852
88	贵阳	2006	0	0	2333	2333	0	0	0	1	9.74244	12.2758	1.99516	0.00962566	9.19764	2.47837
88	贵阳	2007	0	0	2333	2333	0	0	0	0.999022	9.87761	12.2525	1.99575	0.00966605	9.20876	2.40368
88	贵阳	2008	0	0	2333	2333	0	0	0	1.01806	9.93489	12.2982	2.00206	0.00954353	9.25865	2.45949
88	贵阳	2009	0	0	2333	2333	0	0	0	1.03448	10.1099	12.4121	2.13012	0.00955654	9.38231	2.52529
88	贵阳	2010	0	0	2333	2333	0	0	0	1.04789	10.168	12.4561	2.30762	0.00994012	9.22627	2.70571
88	贵阳	2011	0	0	2333	2333	0	0	0	1.08037	10.3645	12.4735	2.17838	0.016684	9.36319	2.60554
88	贵阳	2012	0	0	2333	2333	0	0	0	1.14464	10.557	12.8766	2.04638	0.0230853	9.53477	2.58446
88	贵阳	2013	0	0	2333	2333	0	0	0	1.1885	10.9155	12.6926	2.0034	0.0250088	9.83973	2.75344
88	贵阳	2014	0	0	2333	2333	0	0	0	1.2514	10.9154	12.792	2.62707	0.0252515	9.71019	2.79994
88	贵阳	2015	0	0	2333	2333	0	0	0	1.32103	11.0509	12.8173	2.72402	0.0265547	9.8704	3.03415
88	贵阳	2016	0	0	2333	2333	0	0	0	1.34103	11.1239	12.9102	2.89869	0.0293594	10.081	3.14416
88	贵阳	2017	0	0	2333	2333	0	0	0	1.37595	11.2185	13.0108	2.94043	0.0314807	11.341	3.05671
88	贵阳	2018	0	0	2333	2333	0	0	0	1.30933	11.2702	13.1114	3.26784	0.0346322	11.5095	2.99002
88	贵阳	2019	0	0	2333	2333	0	0	0	1.31349	11.3144	13.2121	3.4796	0.0364741	11.6713	2.9545
88	贵阳	2020	0	0	2333	2333	0	0	0	1.34065	11.1878	13.3127	3.664	0.0382517	11.8638	2.89545
89	六盘水	2006	0	0	2333	2333	0	0	0	1	9.03157	8.58877	0.66057	0.000815048	7.93444	0.893306
89	六盘水	2007	0	0	2333	2333	0	0	0	1.01576	9.19462	8.75037	0.666121	0.00286181	8.00583	0.898395
89	六盘水	2008	0	0	2333	2333	0	0	0	1.03326	9.46839	9.05041	0.582902	0.0118489	8.04508	0.889714
89	六盘水	2009	0	0	2333	2333	0	0	0	1.02419	9.57651	8.9049	0.716598	0.00135293	8.16562	0.985814
89	六盘水	2010	0	0	2333	2333	0	0	0	1.02251	9.79657	9.22098	0.722454	0.00304426	8.2341	1.00035
89	六盘水	2011	0	0	2333	2333	0	0	0	1.04255	9.97683	8.91166	0.679271	0.00402149	8.41148	0.939988
89	六盘水	2012	0	0	2333	2333	0	0	0	1.00203	10.1611	9.08749	0.688254	0.0101125	8.63548	0.915466
89	六盘水	2013	0	0	2333	2333	0	0	0	1.03168	10.2088	9.16941	0.680051	0.0262774	9.55565	0.855244
89	六盘水	2014	0	0	2333	2333	0	0	0	1.03569	10.4976	9.2321	0.672462	0.0309738	8.90542	0.783608
89	六盘水	2015	0	0	2333	2333	0	0	0	1.096	10.6363	9.31272	0.649198	0.0146106	9.09459	0.813265
89	六盘水	2016	0	0	2333	2333	0	0	0	1.14035	10.7216	9.52025	0.712154	0.0197114	9.3046	0.919349
89	六盘水	2017	0	0	2333	2333	0	0	0	1.17359	10.8225	9.50978	0.733217	0.0204747	9.51655	0.924458
89	六盘水	2018	0	0	2333	2333	0	0	0	1.20867	10.8601	9.51407	0.792481	0.0141809	9.57289	0.848888
89	六盘水	2019	0	0	2333	2333	0	0	0	1.06398	10.669	9.5123	1.12593	6.80058e-05	9.65578	1.03663
89	六盘水	2020	0	0	2333	2333	0	0	0	1.07668	10.697	9.51303	1.20592	0.000752469	9.77875	1.03386
90	遵义	2006	0	0	2333	2333	0	0	0	1	8.73858	9.73477	0.621153	0.000283354	8.747	1.07299
90	遵义	2007	0	0	2333	2333	0	0	0	1.00502	8.88586	10.4059	0.596808	0.000361438	9.03259	1.09295
90	遵义	2008	0	0	2333	2333	0	0	0	1.03825	9.16639	10.5262	0.566756	0.00611291	9.0801	1.13286
90	遵义	2009	0	0	2333	2333	0	0	0	1.06268	9.3345	10.4578	0.624461	0.00318408	9.01731	1.18383
90	遵义	2010	0	0	2333	2333	0	0	0	1.03583	9.60231	10.8164	0.658214	0.00270828	11.2216	1.27317
90	遵义	2011	0	0	2333	2333	0	0	0	1.07362	9.81629	10.7166	0.634653	0.00245887	11.5947	1.25102
90	遵义	2012	0	0	2333	2333	0	0	0	1.0833	9.99884	10.881	0.690238	0.0020192	9.55108	1.27404
90	遵义	2013	0	0	2333	2333	0	0	0	1.13637	9.92177	10.9761	0.759539	0.00425342	9.71426	1.40256
90	遵义	2014	0	0	2333	2333	0	0	0	1.18265	10.325	11.1132	0.815074	0.00556631	10.124	1.36985
90	遵义	2015	0	0	2333	2333	0	0	0	1.25177	10.4666	10.9058	0.887997	0.00595776	10.3461	1.52488
90	遵义	2016	0	0	2333	2333	0	0	0	1.269	10.5638	11.3683	0.942172	0.0126073	10.5619	1.79115
90	遵义	2017	0	0	2333	2333	0	0	0	1.30146	10.6933	11.4625	1.01592	0.0117839	10.7226	1.69586
90	遵义	2018	0	0	2333	2333	0	0	0	1.27558	10.8145	11.5525	1.07459	0.0109821	10.886	1.5529
90	遵义	2019	0	0	2333	2333	0	0	0	1.43629	10.9225	11.6385	1.1209	0.0103491	11.0264	1.44008
90	遵义	2020	0	0	2333	2333	0	0	0	1.34228	10.9391	11.7208	1.19121	0.00975894	11.0172	1.41166
91	安顺	2006	0	0	2333	2333	0	0	0	1	8.44827	8.97398	1.06251	0.00210745	7.25846	1.26278
91	安顺	2007	0	0	2333	2333	0	0	0	0.717153	8.61903	8.95931	1.04794	0.00193074	10.0913	1.15826
91	安顺	2008	0	0	2333	2333	0	0	0	0.81069	8.7974	9.0524	0.946158	0.00256774	7.45381	1.26388
91	安顺	2009	0	0	2333	2333	0	0	0	0.814944	8.93984	9.25196	1.0456	0.0030668	7.66161	1.41995
91	安顺	2010	0	0	2333	2333	0	0	0	0.746558	9.21523	9.35453	0.985977	0.00867217	7.78862	1.55497
91	安顺	2011	0	0	2333	2333	0	0	0	0.716337	9.43092	9.44557	0.940752	0.0119443	7.95068	1.49875
91	安顺	2012	0	0	2333	2333	0	0	0	0.713968	9.64562	9.48243	0.993236	0.0121188	8.09677	1.37016
91	安顺	2013	0	0	2333	2333	0	0	0	0.752207	9.61621	9.47999	1.00472	0.0155032	8.26652	1.42085
91	安顺	2014	0	0	2333	2333	0	0	0	0.753958	10.0243	9.48296	0.997863	0.0159213	8.66809	1.26962
91	安顺	2015	0	0	2333	2333	0	0	0	0.759932	10.206	9.53712	0.975798	0.0160707	8.86527	1.36358
91	安顺	2016	0	0	2333	2333	0	0	0	0.762684	10.3161	9.66033	0.980944	0.0187865	9.05199	1.55535
91	安顺	2017	0	0	2333	2333	0	0	0	0.772997	10.4442	9.70589	1.01238	0.0210576	9.27229	1.46192
91	安顺	2018	0	0	2333	2333	0	0	0	0.76271	10.4958	9.70253	1.09343	0.0091614	9.46543	1.30686
91	安顺	2019	0	0	2333	2333	0	0	0	0.755416	10.5758	9.70278	1.16601	0.0107512	9.50573	1.17833
91	安顺	2020	0	0	2333	2333	0	0	0	0.769086	10.5754	9.70278	1.31946	0.0103125	9.38319	1.1357
92	昆明	2006	1	0	2019	2019	1	0	0	1	9.87689	12.2376	1.84665	0.0143538	9.45228	2.51201
92	昆明	2007	1	0	2019	2019	1	0	0	1.00609	9.98557	12.3094	2.38295	0.0176981	9.55701	2.58653
92	昆明	2008	1	0	2019	2019	1	0	0	0.943739	10.1591	9.23796	2.69027	0.0329552	9.52427	2.85352
92	昆明	2009	1	0	2019	2019	1	0	0	0.991511	10.1591	12.5059	3.01374	0.033413	9.66166	3.23415
92	昆明	2010	1	0	2019	2019	1	0	0	1.04336	10.4208	12.5059	3.06483	0.0393936	9.67259	3.1313
92	昆明	2011	1	0	2019	2019	1	0	0	1.04915	10.567	12.7405	2.90409	0.0420398	9.64662	3.01042
92	昆明	2012	1	0	2019	2019	1	0	0	1.08612	10.7419	12.7966	2.71176	0.0436582	9.75786	2.93558
92	昆明	2013	1	0	2019	2019	1	0	0	1.10836	11.0419	12.8638	2.67871	0.0435819	9.84736	2.95298
92	昆明	2014	1	0	2019	2019	1	0	0	1.16879	10.9373	12.9237	2.74747	0.0498787	11.1485	2.85005
92	昆明	2015	1	0	2019	2019	1	0	0	1.1759	10.9964	12.9864	3.01826	0.0471806	11.3153	2.99386
92	昆明	2016	1	0	2019	2019	1	0	0	1.19522	11.0691	13.0508	3.15188	0.0142455	11.5492	2.94791
92	昆明	2017	1	0	2019	2019	1	0	0	1.29203	11.1831	12.9454	3.04456	0.0136563	11.7126	2.77224
92	昆明	2018	1	0	2019	2019	1	0	0	1.18446	11.2436	12.9559	3.12432	0.0135161	11.9375	2.61552
92	昆明	2019	1	1	2019	2019	1	0	0	1.26841	11.4495	12.9548	2.75702	0.00829131	12.1063	2.30223
92	昆明	2020	1	1	2019	2019	1	0	0	1.28946	11.2971	12.9549	2.93146	0.00959552	12.2522	2.42421
93	曲靖	2006	0	0	2333	2333	0	0	0	1	9.15409	9.33829	0.629784	0.00311351	8.49174	0.881164
93	曲靖	2007	0	0	2333	2333	0	0	0	0.987571	9.3397	9.4547	0.584203	0.00257228	8.54316	0.873453
93	曲靖	2008	0	0	2333	2333	0	0	0	0.994131	9.52398	9.66821	0.53937	0.0038913	8.58114	0.871371
93	曲靖	2009	0	0	2333	2333	0	0	0	0.972469	9.6138	9.84182	0.604573	0.00351213	8.69303	0.95979
93	曲靖	2010	0	0	2333	2333	0	0	0	0.989216	9.75476	9.97404	0.626426	0.00178395	8.7331	1.01175
93	曲靖	2011	0	0	2333	2333	0	0	0	1.03915	9.93246	10.1231	0.606521	0.00191645	8.55018	0.976901
93	曲靖	2012	0	0	2333	2333	0	0	0	1.0445	10.0716	10.1721	0.614855	0.00233896	8.6907	1.00381
93	曲靖	2013	0	0	2333	2333	0	0	0	1.08299	10.1134	10.0787	0.642388	0.00301358	8.93231	0.886539
93	曲靖	2014	0	0	2333	2333	0	0	0	1.09414	10.223	10.1005	0.689334	0.00302346	8.73212	1.03209
93	曲靖	2015	0	0	2333	2333	0	0	0	1.07146	10.2053	9.94343	0.765075	0.00327874	9.02789	1.11094
93	曲靖	2016	0	0	2333	2333	0	0	0	1.09857	10.2842	10.2124	0.732056	0.00332235	9.06525	1.13132
93	曲靖	2017	0	0	2333	2333	0	0	0	1.09798	10.3674	10.2798	0.712683	0.00100008	9.61452	1.11111
93	曲靖	2018	0	0	2333	2333	0	0	0	1.14694	10.3982	10.3381	0.743951	0.000597847	9.83206	1.11642
93	曲靖	2019	0	0	2333	2333	0	0	0	1.26667	10.6637	10.3886	0.627336	0.000121132	9.95306	0.941994
93	曲靖	2020	0	0	2333	2333	0	0	0	1.29012	10.8444	10.4322	0.606256	-2.35007e-05	10.0624	0.934641
94	玉溪	2006	0	0	2333	2333	0	0	0	1	9.8381	9.15059	0.514588	0.00305961	8.10346	1.10204
94	玉溪	2007	0	0	2333	2333	0	0	0	0.975115	9.99843	9.19238	0.525218	0.00305644	8.01339	1.00283
94	玉溪	2008	0	0	2333	2333	0	0	0	0.99381	10.1758	9.54273	0.471568	0.00103463	7.96828	0.946971
94	玉溪	2009	0	0	2333	2333	0	0	0	0.881305	10.2487	9.32108	0.590409	0.000643614	8.1746	1.0853
94	玉溪	2010	0	0	2333	2333	0	0	0	0.842177	10.3756	9.39483	0.632314	0.00363202	8.16993	1.10805
94	玉溪	2011	0	0	2333	2333	0	0	0	0.851079	10.543	9.7093	0.620227	0.00358505	8.0623	1.04676
94	玉溪	2012	0	0	2333	2333	0	0	0	0.992589	10.6698	9.50948	0.63179	0.00379747	8.24692	1.00178
94	玉溪	2013	0	0	2333	2333	0	0	0	0.944571	10.845	9.75342	0.642613	0.00506255	8.19613	1.02592
94	玉溪	2014	0	0	2333	2333	0	0	0	0.915425	10.8299	9.82239	0.65599	0.00519739	8.39975	1.00917
94	玉溪	2015	0	0	2333	2333	0	0	0	0.877248	10.8745	9.61066	0.679967	0.00505741	8.36516	1.06252
94	玉溪	2016	0	0	2333	2333	0	0	0	0.837611	10.9221	9.66059	0.688709	7.38308e-05	9.56843	1.15534
94	玉溪	2017	0	0	2333	2333	0	0	0	0.862978	10.9939	9.70168	0.704443	0.000662791	9.7819	1.21499
94	玉溪	2018	0	0	2333	2333	0	0	0	0.866485	11.0452	9.74103	0.765248	0.000276679	9.22676	1.23732
94	玉溪	2019	0	0	2333	2333	0	0	0	0.991679	11.3104	9.77877	0.687471	0.000425807	9.40855	1.00349
94	玉溪	2020	0	0	2333	2333	0	0	0	0.992879	11.4218	9.81493	0.734989	0.000329044	9.52875	0.977119
95	保山	2006	0	0	2333	2333	0	0	0	1	8.61993	8.44161	0.873118	0.00240128	7.21593	1.06679
95	保山	2007	0	0	2333	2333	0	0	0	0.922188	8.79936	8.58242	0.81428	0.00329856	7.37423	1.08506
95	保山	2008	0	0	2333	2333	0	0	0	0.929717	8.97436	8.70566	0.727333	0.00398883	7.67464	1.05432
95	保山	2009	0	0	2333	2333	0	0	0	0.896504	9.10186	9.2397	0.825361	0.00691315	7.77756	1.17467
95	保山	2010	0	0	2333	2333	0	0	0	0.920003	9.25617	9.08035	0.876578	0.0106772	7.82036	1.32981
95	保山	2011	0	0	2333	2333	0	0	0	0.911328	9.44975	9.72298	0.843014	0.0135502	7.55157	1.3009
95	保山	2012	0	0	2333	2333	0	0	0	0.944994	9.64193	9.21771	0.800695	0.0154972	7.67823	1.23911
95	保山	2013	0	0	2333	2333	0	0	0	0.944749	9.76996	9.31443	0.827302	0.0195114	7.78479	1.2357
95	保山	2014	0	0	2333	2333	0	0	0	0.97461	9.88155	9.36486	0.893031	0.019499	8.07409	1.27398
95	保山	2015	0	0	2333	2333	0	0	0	0.980842	9.9732	9.42238	0.998064	0.0172615	8.19512	1.40414
95	保山	2016	0	0	2333	2333	0	0	0	0.998434	10.0729	9.46645	0.976689	0.00163033	8.80352	1.60761
95	保山	2017	0	0	2333	2333	0	0	0	0.988595	10.1681	9.45038	1.01793	0.00125831	9.01253	1.63717
95	保山	2018	0	0	2333	2333	0	0	0	0.938868	10.2459	9.45985	1.0709	0.00265462	9.19733	1.44111
95	保山	2019	0	0	2333	2333	0	0	0	1.01601	10.5064	9.45423	0.965292	0.000343713	8.81317	1.10339
95	保山	2020	0	0	2333	2333	0	0	0	1.04304	10.6736	9.45759	0.997968	0.000332551	8.7068	1.03169
96	昭通	2006	0	0	2333	2333	0	0	0	1	8.25271	8.19423	0.62033	0.00065593	7.45985	1.03619
96	昭通	2007	0	0	2333	2333	0	0	0	0.969842	8.37701	8.32506	0.610629	0.000741316	7.80354	1.05142
96	昭通	2008	0	0	2333	2333	0	0	0	0.991966	8.54908	8.50714	0.600006	0.00076618	7.99793	1.09671
96	昭通	2009	0	0	2333	2333	0	0	0	0.959959	8.70367	8.62245	0.665751	0.000775006	7.99343	1.2051
96	昭通	2010	0	0	2333	2333	0	0	0	0.942461	8.88086	8.68997	0.75422	0.000654169	8.28793	1.37063
96	昭通	2011	0	0	2333	2333	0	0	0	0.947467	9.09122	8.68575	0.764578	0.000712071	8.13256	1.3326
96	昭通	2012	0	0	2333	2333	0	0	0	0.983906	9.26179	8.69534	0.757127	0.001341	8.37407	1.38305
96	昭通	2013	0	0	2333	2333	0	0	0	0.991772	9.2885	8.7977	0.729015	0.00193297	8.57236	1.35275
96	昭通	2014	0	0	2333	2333	0	0	0	1.03042	9.43188	8.93274	0.79627	0.00121026	8.68266	1.55636
96	昭通	2015	0	0	2333	2333	0	0	0	1.03542	9.48014	9.16293	0.870619	0.000557444	8.77137	1.70676
96	昭通	2016	0	0	2333	2333	0	0	0	1.01406	9.54967	9.22552	0.84362	9.08371e-05	8.86141	1.82666
96	昭通	2017	0	0	2333	2333	0	0	0	1.01903	9.62371	9.19776	0.858571	0.000439552	9.35313	1.79827
96	昭通	2018	0	0	2333	2333	0	0	0	1.14212	9.67953	9.21014	0.905232	0.00039459	9.58546	1.75415
96	昭通	2019	0	0	2333	2333	0	0	0	1.2866	9.96435	9.20462	0.883708	4.85333e-05	9.78869	1.48449
96	昭通	2020	0	0	2333	2333	0	0	0	1.25246	10.1368	9.20703	1.01275	5.2021e-05	9.95872	1.45388
97	丽江	2006	0	0	2333	2333	0	0	0	1	8.66734	9.25913	1.35065	0.0209983	7.08284	1.65703
97	丽江	2007	0	0	2333	2333	0	0	0	1	8.85138	9.38798	1.24821	0.0182712	7.21607	1.62761
97	丽江	2008	0	0	2333	2333	0	0	0	0.918115	9.02413	9.57498	1.15363	0.00491062	7.35307	1.68584
97	丽江	2009	0	0	2333	2333	0	0	0	0.868553	9.19655	9.67477	1.26471	0.000171503	7.57754	1.81237
97	丽江	2010	0	0	2333	2333	0	0	0	0.864388	9.36563	9.67407	1.35054	0.00162583	7.58246	2.07271
97	丽江	2011	0	0	2333	2333	0	0	0	0.900967	9.56655	9.85219	1.40214	0.00404873	7.42405	1.95406
97	丽江	2012	0	0	2333	2333	0	0	0	0.904389	9.73329	9.41165	1.42748	0.0111984	7.71935	1.96857
97	丽江	2013	0	0	2333	2333	0	0	0	0.900706	9.93953	10.0614	1.39352	0.0132888	7.78294	1.94371
97	丽江	2014	0	0	2333	2333	0	0	0	0.928985	9.9361	10.0746	1.46256	0.00247557	7.82751	1.97998
97	丽江	2015	0	0	2333	2333	0	0	0	0.951045	9.93905	10.0861	1.43056	0.000940429	7.86446	1.90905
97	丽江	2016	0	0	2333	2333	0	0	0	0.960881	10.0906	10.1256	1.39212	0.000267658	8.08451	1.95179
97	丽江	2017	0	0	2333	2333	0	0	0	1	10.1799	10.1855	1.37316	1.95084e-05	8.91699	1.93331
97	丽江	2018	0	0	2333	2333	0	0	0	0.844528	10.2083	10.2416	1.46544	0.00935549	9.03284	2.08195
97	丽江	2019	0	0	2333	2333	0	0	0	0.939166	10.5015	10.2941	1.19464	0.00190071	9.14979	1.62447
97	丽江	2020	0	0	2333	2333	0	0	0	1.02277	10.6178	10.3433	1.14989	0.00101019	9.28519	1.57067
98	普洱	2006	0	0	2333	2333	0	0	0	1	8.48735	8.26771	0.88556	0.0133192	7.50446	1.29901
98	普洱	2007	0	0	2333	2333	0	0	0	0.990864	8.67897	8.54578	0.938011	0.0120427	7.70799	1.30964
98	普洱	2008	0	0	2333	2333	0	0	0	1.00124	8.85009	8.80463	0.863075	0.00782471	7.87597	1.18767
98	普洱	2009	0	0	2333	2333	0	0	0	0.991644	9.01104	8.93984	0.899391	0.00122398	7.99575	1.28768
98	普洱	2010	0	0	2333	2333	0	0	0	1.0004	9.16785	9.01906	0.9352	0.0101211	7.97114	1.46689
98	普洱	2011	0	0	2333	2333	0	0	0	1.00119	9.18738	9.07761	0.915405	0.00593965	7.74072	1.40687
98	普洱	2012	0	0	2333	2333	0	0	0	1.01353	9.56704	9.05334	0.889744	0.0112378	7.77403	1.34347
98	普洱	2013	0	0	2333	2333	0	0	0	1.01598	9.71039	9.15567	0.936811	0.00786806	8.05058	1.41222
98	普洱	2014	0	0	2333	2333	0	0	0	1.05366	9.8213	9.18502	0.997319	0.000105878	8.11052	1.39851
98	普洱	2015	0	0	2333	2333	0	0	0	1.071	9.89288	9.26473	1.06671	0.000238361	7.98474	1.47963
98	普洱	2016	0	0	2333	2333	0	0	0	1.07938	9.98438	9.27378	1.06043	0.0148825	8.76885	1.54898
98	普洱	2017	0	0	2333	2333	0	0	0	1.11045	10.0783	9.33952	1.09597	0.00144205	8.96872	1.46361
98	普洱	2018	0	0	2333	2333	0	0	0	1.1085	10.1334	9.40418	1.16376	0.0118188	9.15832	1.35678
98	普洱	2019	0	0	2333	2333	0	0	0	1.18461	10.4072	9.46769	0.972481	0.000681194	9.24003	1.06062
98	普洱	2020	0	0	2333	2333	0	0	0	1.27646	10.5757	9.5301	1.03035	0.00121942	9.32352	1.07188
99	临沧	2006	0	0	2333	2333	0	0	0	1	8.48281	8.14671	0.808455	0.0036471	7.09245	0.819928
99	临沧	2007	0	0	2333	2333	0	0	0	0.96301	8.65469	8.49556	0.724364	0.00845015	7.26006	0.846116
99	临沧	2008	0	0	2333	2333	0	0	0	0.830488	8.79558	9.23073	0.713615	0.00484966	7.31572	0.859415
99	临沧	2009	0	0	2333	2333	0	0	0	0.842474	8.93459	8.58429	0.77886	0.0114452	7.48458	1.07678
99	临沧	2010	0	0	2333	2333	0	0	0	0.806667	9.10365	8.67659	0.774915	0.0080505	7.58508	1.10639
99	临沧	2011	0	0	2333	2333	0	0	0	0.786351	9.32063	8.70218	0.799231	0.00898844	7.6755	1.10271
99	临沧	2012	0	0	2333	2333	0	0	0	0.790702	9.57332	8.6512	0.762087	0.00888872	7.80334	0.983233
99	临沧	2013	0	0	2333	2333	0	0	0	0.819418	9.77741	8.63515	0.7716	0.00919568	7.88624	0.972792
99	临沧	2014	0	0	2333	2333	0	0	0	0.908491	9.83681	8.57452	0.811198	0.0115689	7.95095	0.95774
99	临沧	2015	0	0	2333	2333	0	0	0	0.934947	9.90733	8.57452	0.860546	0.011394	8.04188	1.0168
99	临沧	2016	0	0	2333	2333	0	0	0	0.931501	9.99452	8.87557	0.804888	0.00022544	8.56763	1.04697
99	临沧	2017	0	0	2333	2333	0	0	0	1	10.0834	8.85266	0.803559	0.000608484	8.66763	1.00161
99	临沧	2018	0	0	2333	2333	0	0	0	0.908077	10.1223	8.85851	0.800595	0.000646483	8.89329	0.990881
99	临沧	2019	0	0	2333	2333	0	0	0	0.952472	10.3065	8.85709	0.749571	0.000556256	9.04797	0.911284
99	临沧	2020	0	0	2333	2333	0	0	0	1.01192	10.4972	8.85737	0.767178	0.000506182	9.07674	0.972162
