# Supplementary material for: Research on the impact of pilot free trade zones on urban green development: A case study based on the Yangtze River Economic Belt in China
Source: PLoS One. 2024 May 24;19(5):e0303626. doi: 10.1371/journal.pone.0303626 (PMC11125538; doi:10.1371/journal.pone.0303626)
Supplement: S6 Table — (XLS) [file pone.0303626.s010.xls]

## Sheet: Sheet1
id	quwei	city	year	treat	time	policy_year	GTFP	IS	TECH	PGDP	EDU	DFIN	OPEN	INFTA	CFIN	GOV
1	3	上海	2006	1	2013	2013	1	1.04288	9.71728	10.9629	13.0527	1.79464	0.0546524	12.0796	2.55199	0.173211
1	3	上海	2007	1	2013	2013	1.02143	1.12857	10.1057	11.103	13.0916	1.78113	0.049406	12.1638	2.48715	0.17899
1	3	上海	2008	1	2013	2013	1.04199	1.17882	10.1051	11.1999	13.1281	1.76419	0.0511283	12.3569	2.59809	0.189363
1	3	上海	2009	1	2013	2013	1.05981	1.48809	10.4606	11.2771	13.1477	1.97283	0.0478435	12.5227	2.9655	0.198695
1	3	上海	2010	1	2013	2013	1.08673	1.36219	10.7834	11.2395	13.1532	1.98964	0.043858	12.2081	3.04032	0.192409
1	3	上海	2011	1	2013	2013	1.10221	1.40557	10.7781	11.3213	13.1447	1.93777	0.0423972	12.238	3.03123	0.203946
1	3	上海	2012	1	2013	2013	1.10398	1.55319	10.8495	11.3548	13.1355	1.80787	0.0474946	12.2694	2.96767	0.207317
1	3	上海	2013	1	2013	2013	1.1084	1.67492	10.793	11.9241	13.1319	2.0534	0.0481061	12.2448	3.206	0.209637
1	3	上海	2014	1	2013	2013	1.11934	1.87017	10.8295	11.4863	13.1356	2.03311	0.0473486	12.2719	3.1349	0.208906
1	3	上海	2015	1	2013	2013	1.12904	2.13015	11.0124	11.5502	13.1453	0.000124995	0.0457626	12.3536	4.13003	0.246445
1	3	上海	2016	1	2013	2013	1.16687	2.33926	11.0702	11.6662	13.1513	1.91582	0.0436409	12.5132	3.66107	0.245538
1	3	上海	2017	1	2013	2013	1.18766	2.27118	11.1956	11.7491	13.1549	1.99748	0.0374877	12.5913	3.4309	0.246389
1	3	上海	2018	1	2013	2013	1.20461	2.34721	11.4345	11.8129	13.158	2.06757	0.0350312	12.6026	3.44604	0.255556
1	3	上海	2019	1	2013	2013	1.24179	2.6947	11.5188	11.9658	13.1606	1.93479	0.0344381	12.7524	3.23226	0.214364
1	3	上海	2020	1	2013	2013	1.24492	2.75103	11.8478	11.9563	13.163	2.01522	0.0348171	12.8324	3.75514	0.209351
2	3	南京	2006	1	2019	2019	1	0.979196	7.95402	10.7389	13.3387	1.83797	0.0453381	10.2953	2.09181	0.0946223
2	3	南京	2007	1	2019	2019	1.03297	0.989375	8.23695	10.89	13.4297	1.84121	0.0494761	10.4018	2.1305	0.104436
2	3	南京	2008	1	2019	2019	1.05884	1.05131	8.4797	11.0155	13.494	1.89979	0.0520175	10.3274	2.22328	0.107196
2	3	南京	2009	1	2019	2019	1.06873	1.12423	8.79346	11.1192	13.5585	2.14269	0.04681	10.1702	2.57358	0.10904
2	3	南京	2010	1	2019	2019	1.09974	1.14283	9.12151	11.0672	13.5841	2.02408	0.0454368	10.2981	2.46548	0.105675
2	3	南京	2011	1	2019	2019	1.13465	1.16652	9.42577	11.2419	13.6029	1.81142	0.0480346	10.4436	2.26928	0.108405
2	3	南京	2012	1	2019	2019	1.16158	1.21281	9.83156	11.391	13.3877	1.70996	0.047479	10.6288	2.23999	0.106873
2	3	南京	2013	1	2019	2019	1.15216	1.2626	9.87735	11.7329	13.6016	1.72135	0.0416682	11.9656	2.25303	0.106207
2	3	南京	2014	1	2019	2019	1.17389	1.37512	10.0364	11.5857	13.599	1.77179	0.0308837	12.2829	2.28573	0.104436
2	3	南京	2015	1	2019	2019	1.20198	1.42269	10.2437	11.6799	13.608	1.87411	0.028398	12.622	2.66314	0.10756
2	3	南京	2016	1	2019	2019	1.22359	1.48954	10.2675	11.754	13.6265	2.06429	0.0274241	12.6435	2.63101	0.111762
2	3	南京	2017	1	2019	2019	1.25152	1.57918	10.3758	11.8499	13.646	2.098	0.0259531	12.8426	2.55609	0.115585
2	3	南京	2018	1	2019	2019	1.25908	1.65734	10.694	11.9374	13.6645	2.2154	0.0248821	12.9778	2.63179	0.119553
2	3	南京	2019	1	2019	2019	1.29177	1.72613	10.9152	12.0178	13.6818	2.39369	0.0241937	13.0846	2.53268	0.118172
2	3	南京	2020	1	2019	2019	1.29734	1.78488	11.2427	11.9787	13.6981	2.53707	0.0250183	13.1437	2.63572	0.118411
3	3	无锡	2006	0	2333	2333	1	0.650461	5.96358	11.1912	11.4222	0.797651	0.0690315	9.99681	1.14284	0.0646547
3	3	无锡	2007	0	2333	2333	1.02316	0.685705	6.12468	11.3377	11.5382	0.802749	0.0594676	10.1421	1.10834	0.0701872
3	3	无锡	2008	0	2333	2333	1.04533	0.710814	6.4892	11.4665	11.6042	0.842871	0.0593136	10.1392	1.20417	0.0767017
3	3	无锡	2009	0	2333	2333	1.05782	0.726857	6.5903	11.584	11.6326	1.05443	0.0531207	10.2569	1.44573	0.0812574
3	3	无锡	2010	0	2333	2333	1.06215	0.772703	7.04491	11.4313	11.6049	1.0634	0.0471567	10.0567	1.47499	0.084353
3	3	无锡	2011	0	2333	2333	1.10456	0.812512	7.50714	11.5847	11.5931	1.00048	0.0421708	10.2241	1.36228	0.0861423
3	3	无锡	2012	0	2333	2333	1.12541	0.852103	7.82883	11.673	11.6024	0.986639	0.0438581	10.3501	1.3601	0.085703
3	3	无锡	2013	0	2333	2333	1.10153	0.882624	7.90581	11.0493	11.6208	1.0047	0.0342501	11.4977	1.38854	0.0881632
3	3	无锡	2014	0	2333	2333	1.10409	0.969551	7.93773	11.7471	11.6461	1.05659	0.0293025	11.6861	1.44407	0.0911674
3	3	无锡	2015	0	2333	2333	1.11494	0.99655	8.60886	11.7825	11.6556	1.09556	0.0311202	12.0167	1.49214	0.0964821
3	3	无锡	2016	0	2333	2333	1.14081	1.08771	8.62748	11.8583	11.6416	1.12735	0.0306752	12.3189	1.53109	0.0941757
3	3	无锡	2017	0	2333	2333	1.17744	1.07815	8.48157	11.9689	11.6367	1.05581	0.0289454	12.5294	1.38957	0.0939575
3	3	无锡	2018	0	2333	2333	1.2026	1.07055	8.50977	12.0684	11.6325	1.04659	0.026715	12.5826	1.36106	0.0923134
3	3	无锡	2019	0	2333	2333	1.20346	1.08425	8.36591	12.101	11.6288	1.14383	0.0252834	12.8981	1.48544	0.0942896
3	3	无锡	2020	0	2333	2333	1.2152	1.12863	8.38069	12.0188	11.6255	1.22183	0.023767	13.0719	1.52528	0.0982242
4	3	徐州	2006	0	2333	2333	1	0.683369	7.48437	9.63972	11.5535	0.395479	0.0141564	9.48124	0.83547	0.0751062
4	3	徐州	2007	0	2333	2333	1.0235	0.685965	7.59085	9.79306	11.642	0.407382	0.0218301	9.64266	0.835829	0.0877831
4	3	徐州	2008	0	2333	2333	1.05206	0.692759	7.64969	9.9696	11.696	0.396829	0.0240228	9.62372	0.85642	0.0991583
4	3	徐州	2009	0	2333	2333	1.08464	0.713548	7.78322	10.1306	11.7415	0.473845	0.0241689	9.75177	0.908987	0.10733
4	3	徐州	2010	0	2333	2333	1.11865	0.783698	8.50269	10.4366	11.6961	0.488231	0.0285116	9.97793	0.894651	0.110708
4	3	徐州	2011	0	2333	2333	1.15947	0.810514	8.82776	10.6312	11.7886	0.488461	0.0341632	10.1968	0.839327	0.127896
4	3	徐州	2012	0	2333	2333	1.17014	0.846154	9.21034	10.7553	11.6597	0.509695	0.0350423	10.2687	0.837646	0.131965
4	3	徐州	2013	0	2333	2333	1.14416	0.890052	9.27303	10.6931	11.8227	0.532213	0.0280027	10.6725	0.875703	0.134273
4	3	徐州	2014	0	2333	2333	1.17566	0.999116	9.04405	10.9622	11.8295	0.54892	0.0276484	10.8173	0.863525	0.13333
4	3	徐州	2015	0	2333	2333	1.18842	1.0445	9.0594	11.027	11.8323	0.577062	0.0222196	11.1565	0.892315	0.141443
4	3	徐州	2016	0	2333	2333	1.21613	1.09473	9.34644	11.1101	11.8553	0.623259	0.0214601	11.4641	0.946077	0.137383
4	3	徐州	2017	0	2333	2333	1.26776	1.13857	9.26132	11.1828	11.8722	0.631733	0.0208016	11.6649	0.968276	0.125241
4	3	徐州	2018	0	2333	2333	1.28384	1.17776	9.32786	11.2505	11.8876	0.72721	0.0232655	11.8185	1.05213	0.130397
4	3	徐州	2019	0	2333	2333	1.30712	1.24133	9.44169	11.3039	11.9015	0.814721	0.0241947	11.8907	1.13597	0.123369
4	3	徐州	2020	0	2333	2333	1.30837	1.25144	10.2171	11.2982	11.9142	0.949738	0.0254789	12.0188	1.24891	0.1309
5	3	常州	2006	0	2333	2333	1	0.593838	7.88571	10.7019	11.4535	0.859276	0.06601	9.53524	1.25776	0.0749917
5	3	常州	2007	0	2333	2333	1.02879	0.619407	8.00202	10.875	11.5372	0.845228	0.0807391	9.69051	1.20335	0.0821976
5	3	常州	2008	0	2333	2333	1.06068	0.644603	8.23456	11.0268	11.5639	0.840825	0.0766864	9.81974	1.28026	0.0847684
5	3	常州	2009	0	2333	2333	1.08477	0.698273	8.48818	11.1582	11.7398	0.997635	0.0848228	9.839	1.49445	0.0868066
5	3	常州	2010	0	2333	2333	1.11858	0.749186	9.11526	11.1173	11.5546	0.98909	0.0725915	9.99736	1.49446	0.0924303
5	3	常州	2011	0	2333	2333	1.14299	0.778267	9.34049	11.2578	11.5584	0.951232	0.0705639	10.1385	1.36894	0.101037
5	3	常州	2012	0	2333	2333	1.16976	0.829554	9.64076	11.3509	11.3877	0.965472	0.0700816	10.2547	1.41186	0.0985469
5	3	常州	2013	0	2333	2333	1.15423	0.876187	9.80956	11.6881	11.574	0.990228	0.0670103	11.1117	1.45567	0.0958282
5	3	常州	2014	0	2333	2333	1.1803	0.978018	9.80654	11.5562	11.595	0.977125	0.040687	11.2707	1.37877	0.0887271
5	3	常州	2015	0	2333	2333	1.20011	1.03773	9.97975	11.6282	11.5424	1.01544	0.0270128	11.5404	1.41067	0.092038
5	3	常州	2016	0	2333	2333	1.22544	1.09557	9.78639	11.7177	11.7265	1.04664	0.0358472	11.8041	1.47922	0.0880018
5	3	常州	2017	0	2333	2333	1.25366	1.10489	9.70644	11.8204	11.7906	1.00918	0.027719	11.9706	1.4918	0.0833361
5	3	常州	2018	0	2333	2333	1.26254	1.11255	10.0577	11.9136	11.8455	1.06853	0.0284377	12.1442	1.38981	0.084368
5	3	常州	2019	0	2333	2333	1.27531	1.05242	10.1209	11.9601	11.8926	1.16112	0.0293969	12.3045	1.51019	0.0883921
5	3	常州	2020	0	2333	2333	1.27773	1.1131	10.6291	11.9046	11.933	1.30885	0.0296834	12.4775	1.56484	0.0930574
6	3	苏州	2006	1	2019	2019	1	0.499465	8.48776	11.2747	11.7613	0.918975	0.104842	10.4494	1.20283	0.08012
6	3	苏州	2007	1	2019	2019	1.02097	0.542458	9.12227	11.4286	11.9347	0.937382	0.104041	10.6144	1.23996	0.0871699
6	3	苏州	2008	1	2019	2019	1.06031	0.586357	9.81302	11.5793	12.0247	0.940387	0.100466	10.6808	1.24465	0.0928727
6	3	苏州	2009	1	2019	2019	1.08951	0.670809	10.5787	11.7164	12.1425	1.09885	0.0879855	10.8552	1.41472	0.0887287
6	3	苏州	2010	1	2019	2019	1.10515	0.726858	10.7388	11.4408	12.0881	1.09798	0.0765606	11.0285	1.47042	0.0894651
6	3	苏州	2011	1	2019	2019	1.12693	0.769023	11.2552	11.534	12.0926	1.10795	0.0696464	11.8273	1.41652	0.0935548
6	3	苏州	2012	1	2019	2019	1.14815	0.817292	11.4971	11.6442	12.1663	1.13447	0.0631643	12.1898	1.47053	0.092699
6	3	苏州	2013	1	2019	2019	1.09779	0.868896	11.3104	12.2011	12.2157	1.1905	0.0553224	12.4575	1.53949	0.0931708
6	3	苏州	2014	1	2019	2019	1.10658	0.96686	10.9098	11.7747	12.2524	1.2534	0.0488477	12.6471	1.55718	0.0948216
6	3	苏州	2015	1	2019	2019	1.12131	1.02821	11.0391	11.8256	12.2744	1.32377	0.0342471	12.9615	1.6312	0.105293
6	3	苏州	2016	1	2019	2019	1.14542	1.0959	10.888	11.8883	12.2981	1.41676	0.0321131	13.1726	1.67135	0.104498
6	3	苏州	2017	1	2019	2019	1.17201	1.07495	10.8822	11.9808	12.3215	1.38495	0.0215279	13.338	1.5282	0.102282
6	3	苏州	2018	1	2019	2019	1.19186	1.05788	11.2363	12.0655	12.3436	1.42741	0.0201423	13.4751	1.53572	0.104999
6	3	苏州	2019	1	2019	2019	1.20389	1.08534	11.304	12.0961	12.3643	1.56564	0.019863	13.8055	1.64546	0.111325
6	3	苏州	2020	1	2019	2019	1.22026	1.12809	11.8412	11.9733	12.3839	1.69538	0.0189299	14.0195	1.74346	0.112222
7	3	南通	2006	0	2333	2333	1	0.614423	7.44366	10.0357	11.0877	0.689139	0.121232	9.90504	1.20224	0.0640504
7	3	南通	2007	0	2333	2333	1.02742	0.61909	8.23111	10.2219	11.1999	0.690909	0.122202	10.1118	1.12925	0.0699419
7	3	南通	2008	0	2333	2333	1.06283	0.61498	8.31923	10.3986	11.3312	0.688498	0.0968655	10.1297	1.18166	0.0781707
7	3	南通	2009	0	2333	2333	1.08779	0.639921	9.28005	10.5359	11.4008	0.806071	0.0577715	10.1396	1.36677	0.0826603
7	3	南通	2010	0	2333	2333	1.12456	0.676412	10.0277	10.7668	11.3223	0.820372	0.0492203	10.1677	1.4017	0.0913962
7	3	南通	2011	0	2333	2333	1.15257	0.707438	10.3525	10.9332	11.2189	0.805199	0.0439551	10.4425	1.34848	0.102801
7	3	南通	2012	0	2333	2333	1.16942	0.756042	10.4981	11.043	11.2306	0.841723	0.0400497	10.5819	1.38137	0.112534
7	3	南通	2013	0	2333	2333	1.1153	0.788938	10.0027	11.0928	11.2421	0.894748	0.0375802	11.2597	1.45707	0.114392
7	3	南通	2014	0	2333	2333	1.12472	0.889246	9.42473	11.2575	11.3009	0.907599	0.0337538	11.4159	1.47532	0.114915
7	3	南通	2015	0	2333	2333	1.14284	0.945695	10.1647	11.3414	11.3292	0.975416	0.0311779	11.636	1.571	0.121816
7	3	南通	2016	0	2333	2333	1.16178	1.01921	10.0998	11.4371	11.4599	1.00994	0.0291991	11.9029	1.63969	0.110697
7	3	南通	2017	0	2333	2333	1.19682	1.02726	9.85519	11.5523	11.5962	1.01278	0.0259298	12.1038	1.48646	0.104734
7	3	南通	2018	0	2333	2333	1.21586	1.03372	10.1096	11.6555	11.7048	1.04565	0.0253588	12.2893	1.42419	0.104092
7	3	南通	2019	0	2333	2333	1.26604	0.94577	9.88517	11.7621	11.7914	1.08834	0.0235151	12.4574	1.46278	0.10366
7	3	南通	2020	0	2333	2333	1.2794	1.00948	10.3308	11.7745	11.8604	1.20704	0.022475	12.636	1.52458	0.107675
8	3	连云港	2006	1	2019	2019	1	0.784934	6.34388	9.31326	10.2434	0.61796	0.0542465	8.70544	0.959669	0.109302
8	3	连云港	2007	1	2019	2019	1.00436	0.775519	6.52503	9.46164	10.3325	0.647433	0.0988124	8.92403	1.02548	0.130487
8	3	连云港	2008	1	2019	2019	1.01743	0.766793	6.67077	9.64588	10.228	0.653897	0.103221	9.12041	1.06231	0.141887
8	3	连云港	2009	1	2019	2019	1.03628	0.80579	6.79122	9.86417	10.2816	0.726529	0.0914738	9.37349	1.07101	0.149084
8	3	连云港	2010	1	2019	2019	1.07076	0.854203	7.14992	10.2031	10.4498	0.792971	0.0763912	9.39772	1.04232	0.169907
8	3	连云港	2011	1	2019	2019	1.10763	0.843716	7.62168	10.3772	10.43	0.716885	0.0357929	9.45324	0.969751	0.194704
8	3	连云港	2012	1	2019	2019	1.13082	0.862557	8.27894	10.5042	10.4305	0.746268	0.0378724	9.93305	0.937785	0.194925
8	3	连云港	2013	1	2019	2019	1.12723	0.890314	8.39163	10.4439	10.5345	0.765613	0.0403343	10.0413	0.936279	0.202967
8	3	连云港	2014	1	2019	2019	1.13077	0.915157	8.75479	10.6982	10.5485	0.788109	0.0401891	10.3021	0.942406	0.191236
8	3	连云港	2015	1	2019	2019	1.14548	0.958315	8.54559	10.7876	10.564	0.824315	0.030693	10.5459	0.984997	0.197127
8	3	连云港	2016	1	2019	2019	1.1719	0.976234	8.43359	10.8778	10.5622	0.861329	0.0191744	10.7105	1.05275	0.157005
8	3	连云港	2017	1	2019	2019	1.20078	1.00282	8.75005	10.9536	10.5816	0.921603	0.0222305	10.9263	1.10498	0.147921
8	3	连云港	2018	1	2019	2019	1.21107	1.02594	8.66389	11.0241	10.6002	1.05399	0.0180236	11.1444	1.16131	0.151375
8	3	连云港	2019	1	2019	2019	1.25452	1.03684	8.51959	11.1494	10.618	1.10233	0.0161934	11.3609	1.15373	0.148464
8	3	连云港	2020	1	2019	2019	1.25272	1.107	8.99442	11.1747	10.6351	1.28642	0.0153816	11.558	1.28543	0.153094
9	3	淮安	2006	0	2333	2333	1	0.727602	6.50728	9.41556	10.9114	0.511136	0.0147103	8.72091	0.785442	0.0954735
9	3	淮安	2007	0	2333	2333	0.990713	0.722684	6.74524	9.5713	11.0729	0.517908	0.03098	8.87658	0.770979	0.109311
9	3	淮安	2008	0	2333	2333	0.98754	0.707214	6.8773	9.74707	11.152	0.493256	0.0410969	8.8501	0.758364	0.124798
9	3	淮安	2009	0	2333	2333	1.01774	0.755956	6.9187	9.9497	11.2831	0.58699	0.0453259	9.05218	0.832016	0.132179
9	3	淮安	2010	0	2333	2333	1.05124	0.842128	7.06476	10.2702	11.139	6.07055	0.0627129	9.20341	0.857878	1.48516
9	3	淮安	2011	0	2333	2333	1.1266	0.846563	7.59287	10.4683	11.1189	0.586798	0.0793531	9.43675	0.775148	0.175549
9	3	淮安	2012	0	2333	2333	1.14545	0.8814	8.05198	10.5964	11.1141	0.610743	0.0914045	9.61023	0.782333	0.176926
9	3	淮安	2013	0	2333	2333	1.13565	0.91557	8.42792	10.5709	11.1106	0.637865	0.0500035	10.0767	0.798427	0.178608
9	3	淮安	2014	0	2333	2333	1.15276	0.996609	8.80433	10.8344	11.1168	0.658776	0.0404134	10.3507	0.816865	0.175799
9	3	淮安	2015	0	2333	2333	1.1806	1.07163	9.14473	10.9413	11.1274	0.679306	0.0366065	10.6303	0.84829	0.186686
9	3	淮安	2016	0	2333	2333	1.211	1.14732	8.99727	11.0421	11.1513	0.755976	0.0315424	10.9608	1.00591	0.158619
9	3	淮安	2017	0	2333	2333	1.24145	1.14875	8.89987	11.1247	11.1617	0.837904	0.0293009	11.2051	1.03118	0.135875
9	3	淮安	2018	0	2333	2333	1.28535	1.14995	9.11052	11.201	11.1714	0.917303	0.0271743	11.363	1.01021	0.135167
9	3	淮安	2019	0	2333	2333	1.30394	1.15486	8.94585	11.2714	11.1804	0.997623	0.0224237	11.4849	1.06884	0.136696
9	3	淮安	2020	0	2333	2333	1.31137	1.21644	9.37314	11.3795	11.1886	1.15051	0.0215942	11.6344	1.20547	0.14118
10	3	盐城	2006	0	2333	2333	1	0.731932	6.88755	9.59199	10.5453	0.45484	0.0229276	9.67287	0.800274	0.0731436
10	3	盐城	2007	0	2333	2333	1.01793	0.725202	7.35244	9.7402	10.741	0.454999	0.048951	9.79241	0.78151	0.0854549
10	3	盐城	2008	0	2333	2333	1.04005	0.706076	7.42058	9.89217	10.9323	0.447254	0.0487401	9.58351	0.81216	0.0958384
10	3	盐城	2009	0	2333	2333	1.06978	0.717576	7.56424	10.0693	10.9272	0.53915	0.0450739	9.36004	0.85824	0.107738
10	3	盐城	2010	0	2333	2333	1.10076	0.786003	7.82365	10.3622	10.9458	0.561738	0.0462598	9.69317	0.85563	0.125129
10	3	盐城	2011	0	2333	2333	1.14981	0.802461	8.08148	10.5512	10.9205	0.562416	0.0504172	9.81932	0.837202	0.14694
10	3	盐城	2012	0	2333	2333	1.17082	0.808515	8.50997	10.6729	10.9084	0.587002	0.0560127	9.9658	0.865168	0.151755
10	3	盐城	2013	0	2333	2333	1.15102	0.825366	8.45914	10.6497	10.9131	0.627177	0.0369159	10.4083	0.919596	0.159867
10	3	盐城	2014	0	2333	2333	1.16921	0.87734	8.42266	10.8802	10.9345	0.669509	0.0226043	10.5852	0.962751	0.157264
10	3	盐城	2015	0	2333	2333	1.18534	0.921594	8.96699	10.9733	10.9558	0.722967	0.0156271	10.8031	1.03596	0.177166
10	3	盐城	2016	0	2333	2333	1.20291	0.971652	8.99665	11.0553	11.1511	0.808403	0.0127844	11.0039	1.14838	0.159597
10	3	盐城	2017	0	2333	2333	1.23125	0.996219	9.21204	11.151	11.2244	0.840561	0.0128446	11.1979	1.17669	0.147222
10	3	盐城	2018	0	2333	2333	1.24957	1.01689	9.67608	11.2383	11.2939	0.890772	0.0137765	11.3348	1.12579	0.153101
10	3	盐城	2019	0	2333	2333	1.27734	1.14306	9.66224	11.2791	11.3596	1.02965	0.0132573	11.4971	1.23434	0.153897
10	3	盐城	2020	0	2333	2333	1.28087	1.22447	9.97734	11.3934	11.4218	1.167	0.0125906	11.6226	1.40603	0.163548
11	3	扬州	2006	0	2333	2333	1	0.620457	7.08087	10.0878	11.154	0.542876	0.0572624	9.62463	0.986457	0.0687533
11	3	扬州	2007	0	2333	2333	1.01779	0.61873	7.36328	10.2606	11.2401	0.572282	0.0552245	9.77474	0.955754	0.0737181
11	3	扬州	2008	0	2333	2333	1.03803	0.621626	7.6024	10.4411	11.2711	0.565312	0.0905052	9.68506	0.986411	0.0803777
11	3	扬州	2009	0	2333	2333	1.07508	0.642437	7.8336	10.607	11.2389	0.653281	0.101033	9.55682	1.11352	0.0856534
11	3	扬州	2010	0	2333	2333	1.09829	0.682263	8.24012	10.8155	11.2586	0.666549	0.0954852	9.71611	1.09018	0.0904587
11	3	扬州	2011	0	2333	2333	1.13247	0.712838	8.58373	10.9844	11.2616	0.653167	0.0661768	9.84573	1.07148	0.100511
11	3	扬州	2012	0	2333	2333	1.13811	0.754906	8.99851	11.0927	11.3367	0.684064	0.0603432	10.0161	1.12875	0.0970961
11	3	扬州	2013	0	2333	2333	1.08025	0.787634	9.34277	11.1661	11.311	0.720123	0.0498637	10.6333	1.17985	0.0981785
11	3	扬州	2014	0	2333	2333	1.09838	0.840392	9.37949	11.3224	11.3016	0.738909	0.0310674	10.8109	1.15464	0.0994419
11	3	扬州	2015	0	2333	2333	1.11584	0.876223	9.54309	11.4036	11.309	0.770697	0.0174851	11.0879	1.1749	0.110231
11	3	扬州	2016	0	2333	2333	1.14189	0.910306	9.49198	11.5044	11.2954	0.788454	0.0223998	11.2398	1.20501	0.107649
11	3	扬州	2017	0	2333	2333	1.18282	0.948001	9.56198	11.6087	11.3056	0.791277	0.0197464	11.4322	1.12556	0.100227
11	3	扬州	2018	0	2333	2333	1.19192	0.979579	10.0347	11.7031	11.3153	0.847121	0.0184833	11.5983	1.09721	0.103068
11	3	扬州	2019	0	2333	2333	1.2196	1.00042	9.8382	11.7665	11.3245	0.918778	0.0196355	11.7392	1.14538	0.104607
11	3	扬州	2020	0	2333	2333	1.21697	1.06079	10.2572	11.7965	11.3332	1.03832	0.020035	11.8676	1.25436	0.110499
12	3	镇江	2006	0	2333	2333	1	0.584049	7.82764	10.5477	11.197	0.653957	0.0591949	9.12903	0.908646	0.0637124
12	3	镇江	2007	0	2333	2333	1.02134	0.608427	8.03204	10.7121	11.2804	0.653873	0.0729635	9.25264	0.848263	0.0670864
12	3	镇江	2008	0	2333	2333	1.04486	0.609117	8.21012	10.8665	11.3323	0.654042	0.0706507	9.24836	0.896727	0.0685829
12	3	镇江	2009	0	2333	2333	1.05554	0.641237	8.30992	11.0362	11.3695	0.769488	0.0713341	9.43438	1.06771	0.0725536
12	3	镇江	2010	0	2333	2333	1.08029	0.700958	8.78905	11.0553	11.368	0.786531	0.0672479	9.25128	1.10846	0.0800283
12	3	镇江	2011	0	2333	2333	1.12398	0.73733	8.90978	11.2116	11.3852	0.773291	0.0647373	9.43272	1.05209	0.0877808
12	3	镇江	2012	0	2333	2333	1.14271	0.771354	9.13076	11.3344	11.3187	0.788198	0.0696817	9.58519	1.08367	0.0894326
12	3	镇江	2013	0	2333	2333	1.14486	0.80597	9.19106	11.5864	11.3272	0.807704	0.0875775	10.2622	1.12373	0.0977791
12	3	镇江	2014	0	2333	2333	1.15892	0.919641	9.44991	11.5391	11.3411	0.823944	0.0329635	10.3996	1.08727	0.0958806
12	3	镇江	2015	0	2333	2333	1.17186	0.951126	9.55648	11.6114	11.3544	0.851567	0.0308485	10.5717	1.13323	0.0995666
12	3	镇江	2016	0	2333	2333	1.1956	0.97602	9.53503	11.7003	11.3792	0.898409	0.0291652	10.8091	1.22749	0.0946675
12	3	镇江	2017	0	2333	2333	1.22422	0.977601	9.60407	11.7261	11.3949	0.963509	0.0279225	10.9791	1.21622	0.0964092
12	3	镇江	2018	0	2333	2333	1.23627	0.979098	9.63874	11.7512	11.4089	1.09891	0.017737	11.1338	1.24518	0.100842
12	3	镇江	2019	0	2333	2333	1.24483	0.988678	9.44454	11.7674	11.4213	1.28049	0.0132304	11.4442	1.36018	0.112976
12	3	镇江	2020	0	2333	2333	1.25273	1.04626	9.89414	11.7874	11.4324	1.44678	0.0113069	11.6248	1.49101	0.118222
13	3	泰州	2006	0	2333	2333	1	0.549469	7.16162	9.90013	10.1511	0.544309	0.0543603	9.44472	0.9517	0.0776393
13	3	泰州	2007	0	2333	2333	1.02049	0.569785	7.35244	10.083	10.4482	0.544133	0.0517154	9.58293	0.937694	0.0858246
13	3	泰州	2008	0	2333	2333	1.0357	0.58924	7.54803	10.2343	10.5915	0.568633	0.0623311	9.45475	1.00555	0.0899605
13	3	泰州	2009	0	2333	2333	1.068	0.619408	7.932	10.4093	10.6878	0.698633	0.0526464	9.80929	1.13515	0.104116
13	3	泰州	2010	0	2333	2333	1.10546	0.684986	8.34236	10.6946	10.7582	0.712975	0.0550571	9.58719	1.13257	0.105298
13	3	泰州	2011	0	2333	2333	1.17883	0.717963	8.63159	10.8666	10.7694	0.712183	0.0484298	9.70896	1.07031	0.108157
13	3	泰州	2012	0	2333	2333	1.1943	0.749529	9.03765	10.9747	10.7895	0.743234	0.0444361	9.89917	1.1225	0.111376
13	3	泰州	2013	0	2333	2333	1.13706	0.77937	9.02509	10.9885	10.8014	0.779629	0.0364126	10.4329	1.17876	0.114341
13	3	泰州	2014	0	2333	2333	1.15097	0.862589	9.11801	11.1942	10.8058	0.816255	0.0230715	10.571	1.17353	0.110123
13	3	泰州	2015	0	2333	2333	1.16572	0.915496	9.50174	11.2832	10.9369	0.875317	0.0239178	10.7959	1.2044	0.11657
13	3	泰州	2016	0	2333	2333	1.18555	0.996819	9.4326	11.3888	10.9887	0.891514	0.0271349	10.9475	1.28618	0.109448
13	3	泰州	2017	0	2333	2333	1.21781	0.989353	9.20271	11.5045	11.0501	0.879719	0.0297043	11.1088	1.20819	0.100218
13	3	泰州	2018	0	2333	2333	1.22865	0.983421	9.65714	11.6081	11.1097	0.936645	0.0244303	11.2681	1.19809	0.104228
13	3	泰州	2019	0	2333	2333	1.23171	0.91648	9.60945	11.6149	11.1675	1.07768	0.0236859	11.5041	1.35713	0.115769
13	3	泰州	2020	0	2333	2333	1.23373	0.970102	9.92143	11.6746	11.2235	1.20179	0.0228635	11.6447	1.48502	0.118113
14	3	宿迁	2006	0	2333	2333	1	0.704282	4.78749	9.06161	7.59136	0.430493	0.00885435	8.37687	0.62085	0.108328
14	3	宿迁	2007	0	2333	2333	1.00021	0.696172	5.04986	9.23181	9.64141	0.474418	0.0112018	8.63184	0.656286	0.134565
14	3	宿迁	2008	0	2333	2333	1.0138	0.707788	5.24175	9.41646	9.66466	0.493219	0.0119527	8.77628	0.683097	0.150547
14	3	宿迁	2009	0	2333	2333	1.03403	0.742765	5.59471	9.64089	9.91111	0.563702	0.0111763	8.90786	0.734223	0.157297
14	3	宿迁	2010	0	2333	2333	1.05919	0.830335	6.23245	10.0224	9.67866	0.587928	0.0140589	9.08221	0.761769	0.158222
14	3	宿迁	2011	0	2333	2333	1.13832	0.808255	6.78446	10.2342	9.77435	0.575396	0.0118902	9.35733	0.755443	0.1675
14	3	宿迁	2012	0	2333	2333	1.15058	0.806794	7.64731	10.3648	9.74847	0.658898	0.0245813	9.52318	0.806077	0.178973
14	3	宿迁	2013	0	2333	2333	1.08716	0.803975	8.40916	10.3033	9.77173	0.751396	0.0246929	10.6334	0.864795	0.182364
14	3	宿迁	2014	0	2333	2333	1.11742	0.804717	8.36776	10.5957	9.77656	0.768151	0.0285054	11.5043	0.828184	0.178999
14	3	宿迁	2015	0	2333	2333	1.14261	0.811173	8.54695	10.6886	9.81148	0.798002	0.0116179	11.8821	0.855903	0.190848
14	3	宿迁	2016	0	2333	2333	1.16892	0.820994	8.49903	10.7854	9.89606	0.833804	0.0158405	10.7232	0.938885	0.180582
14	3	宿迁	2017	0	2333	2333	1.18526	0.870529	8.38206	10.8611	9.90628	0.851589	0.0115266	10.9803	0.963238	0.162439
14	3	宿迁	2018	0	2333	2333	1.19444	0.91466	9.04641	10.9314	9.90379	0.931978	0.0113411	11.2282	0.998536	0.15761
14	3	宿迁	2019	0	2333	2333	1.22315	1.09525	8.97335	11.0483	9.90439	0.995102	0.0119023	11.5838	1.00141	0.163195
14	3	宿迁	2020	0	2333	2333	1.22944	1.13672	9.54395	11.0899	9.90424	1.15695	0.0125493	11.6707	1.1134	0.1807
15	3	温州	2006	0	2333	2333	1	0.760635	8.24696	10.1019	10.9475	1.20035	0.0208471	9.92214	1.53405	0.0781999
15	3	温州	2007	0	2333	2333	1.01881	0.786386	8.57716	10.2537	11.0672	1.26044	0.0236794	10.0471	1.56383	0.0819789
15	3	温州	2008	0	2333	2333	1.05984	0.824416	8.5485	10.3595	11.1728	1.36332	0.00893816	10.1368	1.7002	0.0864859
15	3	温州	2009	0	2333	2333	1.00845	0.861923	8.88378	10.3917	11.215	1.77525	0.00768047	10.2022	2.11781	0.0995354
15	3	温州	2010	0	2333	2333	1.00606	0.846271	9.26227	10.5283	11.2191	1.88602	0.00497376	9.97314	2.22137	0.106247
15	3	温州	2011	0	2333	2333	0.957662	0.880217	9.32224	10.672	11.2255	1.87067	0.00247369	10.0914	2.20726	0.108364
15	3	温州	2012	0	2333	2333	0.953962	0.918614	9.75655	10.5992	11.2457	1.864	0.00898778	10.1926	2.02378	0.105687
15	3	温州	2013	0	2333	2333	0.961095	0.929281	10.0887	10.812	11.2792	1.77137	0.010369	10.2884	1.94092	0.109384
15	3	温州	2014	0	2333	2333	0.970823	1.0619	10.1011	10.7604	11.3097	1.67873	0.0102478	11.7657	1.84454	0.113636
15	3	温州	2015	0	2333	2333	0.9802	1.21918	10.2072	10.8355	11.3361	1.62993	0.00539987	12.0453	1.97637	0.123304
15	3	温州	2016	0	2333	2333	0.999141	1.367	10.3067	10.9292	11.3653	1.5704	0.00394808	12.312	2.002	0.130695
15	3	温州	2017	0	2333	2333	1.01272	1.41879	10.2925	10.9828	11.3924	1.58995	0.0054799	12.4564	2.00967	0.140737
15	3	温州	2018	0	2333	2333	1.03991	1.46441	10.5501	11.083	11.416	1.66005	0.00720957	12.632	1.9541	0.14554
15	3	温州	2019	0	2333	2333	1.06506	1.29528	10.5189	11.1736	11.4364	1.74532	0.00950424	12.7967	1.99159	0.164112
15	3	温州	2020	0	2333	2333	1.22892	1.368	10.8628	11.1812	11.4541	1.97429	0.0105943	12.9374	2.18774	0.149493
16	3	嘉兴	2006	0	2333	2333	1	0.559059	7.75705	10.6018	10.148	0.850043	0.0751078	9.2433	1.17572	0.0641205
16	3	嘉兴	2007	0	2333	2333	1.03215	0.567017	7.8332	10.7612	10.3147	0.852536	0.0868031	9.39972	1.13296	0.0677611
16	3	嘉兴	2008	0	2333	2333	1.05916	0.575347	8.05928	10.672	10.5141	0.883515	0.0620094	9.5602	1.20434	0.0748747
16	3	嘉兴	2009	0	2333	2333	1.05196	0.627414	8.56293	10.7121	10.5696	1.18802	0.0576027	9.73689	1.51417	0.0839995
16	3	嘉兴	2010	0	2333	2333	1.08224	0.622253	9.13594	10.8617	10.8657	1.19713	0.0579415	9.76618	1.56109	0.0865416
16	3	嘉兴	2011	0	2333	2333	1.12542	0.648555	9.16199	10.9896	10.9477	1.20009	0.0532082	9.59145	1.55698	0.0898793
16	3	嘉兴	2012	0	2333	2333	1.1408	0.708619	9.39333	11.062	11.0146	1.18299	0.0510235	9.64683	1.54055	0.0901908
16	3	嘉兴	2013	0	2333	2333	1.1555	0.732774	9.61193	11.4183	11.0624	1.22631	0.0580381	9.75959	1.61157	0.0963773
16	3	嘉兴	2014	0	2333	2333	1.16556	0.768577	9.76744	11.2045	11.0932	1.31037	0.0616267	9.84026	1.64465	0.0998933
16	3	嘉兴	2015	0	2333	2333	1.17249	0.825699	9.84103	11.2496	10.8726	1.34127	0.0631685	9.8555	1.64177	0.120567
16	3	嘉兴	2016	0	2333	2333	1.19305	0.852862	9.90134	11.3382	11.0889	1.34259	0.0577114	9.96311	1.71673	0.114495
16	3	嘉兴	2017	0	2333	2333	1.22169	0.830015	9.81159	11.4565	11.1413	1.36374	0.0565911	10.0937	1.67667	0.112932
16	3	嘉兴	2018	0	2333	2333	1.24908	0.812512	10.1101	11.5508	11.186	1.38972	0.053351	10.2097	1.66345	0.120868
16	3	嘉兴	2019	0	2333	2333	1.27197	0.814739	10.2317	11.6329	11.224	1.49058	0.0635974	10.3949	1.73528	0.142809
16	3	嘉兴	2020	0	2333	2333	1.27239	0.882704	10.4621	11.538	11.2565	1.81963	0.0868825	10.5313	1.90364	0.129253
17	3	湖州	2006	0	2333	2333	1	0.598111	7.23562	10.2931	9.84135	0.721084	0.0823494	8.60827	0.927983	0.0735002
17	3	湖州	2007	0	2333	2333	1.02657	0.610199	7.4793	10.4515	9.95684	0.735303	0.0782928	8.75346	0.898276	0.0771482
17	3	湖州	2008	0	2333	2333	1.03798	0.604359	7.74846	10.5989	10.0634	0.749683	0.0641589	8.77611	0.968022	0.0835032
17	3	湖州	2009	0	2333	2333	1.0256	0.66806	8.54966	10.5678	10.1027	1.04437	0.0609295	8.84004	1.26852	0.0984821
17	3	湖州	2010	0	2333	2333	1.05267	0.674859	8.79936	10.7216	10.1173	1.1226	0.0584474	9.00166	1.38709	0.0976554
17	3	湖州	2011	0	2333	2333	1.07986	0.716862	8.94194	10.8681	10.1397	1.12639	0.0512142	9.19784	1.38288	0.0998214
17	3	湖州	2012	0	2333	2333	1.07102	0.739204	9.19726	10.9569	10.1717	1.11295	0.0510337	9.29541	1.34191	0.100647
17	3	湖州	2013	0	2333	2333	1.08044	0.759932	9.19726	11.1393	10.1914	1.18982	0.0486011	9.2189	1.42968	0.0928972
17	3	湖州	2014	0	2333	2333	1.09017	0.837314	9.4477	11.1112	10.2031	1.18863	0.041654	9.13834	1.40903	0.114809
17	3	湖州	2015	0	2333	2333	1.10153	0.910881	9.72035	11.1689	10.3797	1.20418	0.0374101	9.33747	1.45597	0.131337
17	3	湖州	2016	0	2333	2333	1.11769	0.96177	9.52479	11.253	10.1912	1.19961	0.0362867	9.55697	1.52199	0.126344
17	3	湖州	2017	0	2333	2333	1.13	1.00085	9.39474	11.326	9.98989	1.31933	0.0352114	9.83944	1.6005	0.131261
17	3	湖州	2018	0	2333	2333	1.15273	1.03459	9.83478	11.4109	9.84321	1.42385	0.0387096	10.0042	1.66016	0.146206
17	3	湖州	2019	0	2333	2333	1.18281	0.873386	9.70619	11.5385	9.73637	1.54339	0.0503495	11.735	1.65399	0.149541
17	3	湖州	2020	0	2333	2333	1.17631	0.927636	9.782	11.4677	9.65855	1.85051	0.062591	12.6216	1.82965	0.151335
18	3	绍兴	2006	0	2333	2333	1	0.555739	7.85748	10.5595	10.554	1.03289	0.0479583	9.4924	1.35141	0.0569176
18	3	绍兴	2007	0	2333	2333	1.0266	0.559124	8.54927	10.7198	10.6943	1.04951	0.0463763	9.61475	1.33834	0.0576866
18	3	绍兴	2008	0	2333	2333	1.03932	0.584713	9.32295	10.8378	10.8249	1.10722	0.0312937	9.72495	1.45403	0.0648212
18	3	绍兴	2009	0	2333	2333	1.0312	0.654041	9.50472	10.9026	10.8761	1.41587	0.0282653	9.7685	1.7424	0.0713605
18	3	绍兴	2010	0	2333	2333	1.04741	0.688671	9.36478	11.063	10.8943	1.40751	0.0282325	9.55364	1.77029	0.0794029
18	3	绍兴	2011	0	2333	2333	1.06859	0.722616	9.09628	11.2361	10.9412	1.33946	0.0199924	9.67724	1.6537	0.0760232
18	3	绍兴	2012	0	2333	2333	1.07546	0.767827	9.42222	11.3262	10.9981	1.35034	0.0216134	9.778	1.59986	0.0762739
18	3	绍兴	2013	0	2333	2333	1.08314	0.794567	9.62397	11.4049	11.2584	1.37319	0.0168565	9.88193	1.60448	0.0786703
18	3	绍兴	2014	0	2333	2333	1.09159	0.839468	9.76169	11.3637	11.2941	1.36511	0.0130273	9.96493	1.53643	0.0812126
18	3	绍兴	2015	0	2333	2333	1.097	0.893954	10.4052	11.4076	11.3366	1.33167	0.0174526	9.98443	1.52732	0.0943607
18	3	绍兴	2016	0	2333	2333	1.1053	0.910343	10.2531	11.4742	11.4106	1.27608	0.0138343	10.1067	1.51666	0.0952376
18	3	绍兴	2017	0	2333	2333	1.12594	0.956435	10.1558	11.5287	11.4719	1.31474	0.0209742	10.1877	1.50788	0.092516
18	3	绍兴	2018	0	2333	2333	1.13773	0.998756	10.5264	11.5885	11.5246	1.37871	0.020653	10.3206	1.51876	0.102761
18	3	绍兴	2019	0	2333	2333	1.15872	1.01106	10.2011	11.6489	11.57	1.47509	0.00941383	10.4961	1.62743	0.110858
18	3	绍兴	2020	0	2333	2333	1.16295	1.13211	10.4794	11.6417	11.6091	1.68233	0.00611879	10.5839	1.78728	0.111175
19	3	衢州	2006	0	2333	2333	1	0.760446	5.37064	9.66396	9.125	0.918899	0.0085156	8.4279	1.10985	0.112745
19	3	衢州	2007	0	2333	2333	0.995553	0.677286	5.88053	9.98036	9.1717	0.849134	0.00701718	8.51495	1.0229	0.115999
19	3	衢州	2008	0	2333	2333	0.994652	0.630657	6.35263	10.0589	9.23122	0.816646	0.00829624	8.57506	0.990483	0.117114
19	3	衢州	2009	0	2333	2333	0.968991	0.713961	7.00488	10.1317	9.22877	1.00068	0.00842969	8.45619	1.20515	0.152254
19	3	衢州	2010	0	2333	2333	0.995892	0.666788	7.16704	10.314	9.23142	1.04334	0.00683436	8.45359	1.2616	0.141746
19	3	衢州	2011	0	2333	2333	1.0183	0.650531	7.32778	10.5053	9.29808	1.01619	0.00408779	8.55016	1.25838	0.136406
19	3	衢州	2012	0	2333	2333	1.00944	0.728488	8.0734	10.5578	9.36623	1.09476	0.00431441	8.73342	1.32602	0.142858
19	3	衢州	2013	0	2333	2333	0.998025	0.751045	8.09773	10.6358	9.46785	1.17078	0.00518374	8.8361	1.40214	0.156648
19	3	衢州	2014	0	2333	2333	0.909588	0.847366	7.96936	10.686	9.52252	1.30434	0.00520343	8.86198	1.45663	0.172128
19	3	衢州	2015	0	2333	2333	0.916294	0.985212	8.24065	10.8939	9.52376	1.38205	0.00433807	8.87067	1.50256	0.20126
19	3	衢州	2016	0	2333	2333	0.946774	1.06052	8.2797	10.973	9.51215	1.32028	0.00404069	9.0636	1.51538	0.214195
19	3	衢州	2017	0	2333	2333	1.02578	1.08195	8.3299	11.0227	9.50807	1.44372	0.00459915	10.1734	1.5867	0.225698
19	3	衢州	2018	0	2333	2333	1.0342	1.10024	8.72013	11.1115	9.5074	1.52328	0.00418316	10.3291	1.63788	0.242042
19	3	衢州	2019	0	2333	2333	1.02799	1.28378	8.46674	11.1717	9.50733	1.6231	0.00409134	10.51	1.75675	0.285262
19	3	衢州	2020	0	2333	2333	1.04537	1.34393	8.78829	11.1871	9.50733	1.84877	0.00403313	10.7009	1.89641	0.280446
20	3	舟山	2006	1	2017	2017	1	1.10259	4.96284	10.454	9.7591	1.11352	0.0123559	8.33701	1.34697	0.121781
20	3	舟山	2007	1	2017	2017	0.995553	1.03404	5.25227	10.6516	9.94314	1.18606	0.0152363	8.29522	1.3755	0.138411
20	3	舟山	2008	1	2017	2017	0.994652	0.947824	5.42935	10.8333	10.0299	1.29614	0.0267729	8.36429	1.49075	0.156611
20	3	舟山	2009	1	2017	2017	0.968991	0.990296	5.54908	10.9207	10.0163	1.59559	0.0163871	8.2759	1.76358	0.154584
20	3	舟山	2010	1	2017	2017	0.995892	0.985281	5.92959	11.1062	10.0136	1.57954	0.0086328	8.43232	1.77436	0.16301
20	3	舟山	2011	1	2017	2017	1.0183	0.995573	6.42649	11.2868	10.0404	1.50457	0.011557	8.51078	1.70166	0.191655
20	3	舟山	2012	1	2017	2017	1.00944	1.01114	6.99942	11.3838	10.0428	1.45037	0.0177944	8.61798	1.58244	0.181935
20	3	舟山	2013	1	2017	2017	0.998025	1.02918	7.41216	11.4717	10.0563	1.40127	0.0186139	8.6744	1.57947	0.203928
20	3	舟山	2014	1	2017	2017	0.909588	1.14992	7.64396	11.3935	10.0315	1.39475	0.016277	9.27007	1.57862	0.185362
20	3	舟山	2015	1	2017	2017	0.916294	1.18376	7.95718	11.4628	10.0634	1.33448	0.00590251	8.64852	1.55032	0.219292
20	3	舟山	2016	1	2017	2017	0.946774	1.1852	7.51534	11.5849	10.1073	1.19563	0.0140177	8.77291	1.45652	0.201855
20	3	舟山	2017	1	2017	2017	1.02578	1.43884	7.56008	11.5606	10.1277	1.38852	0.0274987	8.78503	1.59346	0.212009
20	3	舟山	2018	1	2017	2017	1.0342	1.74085	7.70346	11.6306	10.1456	1.52174	0.0262568	8.91312	1.50897	0.23429
20	3	舟山	2019	1	2017	2017	1.02799	1.57646	7.61431	11.6681	10.1613	1.76817	0.0302252	8.97465	1.61903	0.235686
20	3	舟山	2020	1	2017	2017	1.04537	1.30343	7.93916	11.7763	10.1752	1.78786	0.0288359	8.89995	1.63975	0.206802
21	3	台州	2006	0	2333	2333	1	0.735129	8.12118	10.1669	9.95603	0.88476	0.0233953	9.46295	1.12757	0.0710719
21	3	台州	2007	0	2333	2333	1.01434	0.734311	8.43142	10.3211	10.0985	0.915902	0.0149765	9.61327	1.11584	0.0737167
21	3	台州	2008	0	2333	2333	1.04187	0.765486	8.47866	10.4451	10.213	0.963267	0.0100633	9.73316	1.19749	0.0782631
21	3	台州	2009	0	2333	2333	1.02531	0.804012	9.00516	10.477	10.2807	1.23407	0.00762985	9.46326	1.4387	0.086232
21	3	台州	2010	0	2333	2333	1.05282	0.806539	9.26464	10.6255	10.3006	1.25938	0.00450553	9.81527	1.4789	0.0918044
21	3	台州	2011	0	2333	2333	1.06442	0.844524	9.17502	10.7366	10.3396	1.26007	0.00429817	10.0335	1.45182	0.0964019
21	3	台州	2012	0	2333	2333	1.0421	0.909352	9.40771	10.7894	10.346	1.29977	0.0135127	9.90106	1.53107	0.0989011
21	3	台州	2013	0	2333	2333	1.01168	0.939867	9.44723	10.8797	10.3741	1.3764	0.0105014	10.2042	1.63449	0.104343
21	3	台州	2014	0	2333	2333	1.03959	1.0088	9.68868	10.9368	10.393	1.45016	0.00677081	10.0692	1.65587	0.109662
21	3	台州	2015	0	2333	2333	1.05114	1.12038	9.88924	10.9839	10.4213	1.52781	0.00271027	10.0007	1.74139	0.128652
21	3	台州	2016	0	2333	2333	1.06783	1.14897	9.90723	11.0711	10.4401	1.47715	0.00715224	10.1163	1.7758	0.131943
21	3	台州	2017	0	2333	2333	1.09104	1.12836	9.85969	11.1837	10.4521	1.45086	0.00836326	10.2629	1.693	0.12832
21	3	台州	2018	0	2333	2333	1.12533	1.11235	10.1769	11.284	10.4602	1.49523	0.00490675	10.4738	1.72027	0.134112
21	3	台州	2019	0	2333	2333	1.14774	1.0735	10.2012	11.3333	10.4658	1.65654	0.0100411	10.6903	1.82031	0.150045
21	3	台州	2020	0	2333	2333	1.15403	1.16193	10.4582	11.2884	10.4695	1.86822	0.010206	10.6818	1.98596	0.133031
22	3	丽水	2006	0	2333	2333	1	0.896874	6.32794	9.55421	10.0001	0.939254	0.00448664	8.52907	1.31824	0.155603
22	3	丽水	2007	0	2333	2333	1.02634	0.89942	6.43775	9.74876	10.4095	0.943579	0.00425854	8.64062	1.21631	0.163349
22	3	丽水	2008	0	2333	2333	1.03852	0.832168	6.53959	10.0012	10.4838	0.930491	0.0132638	8.61591	1.25052	0.169624
22	3	丽水	2009	0	2333	2333	1.03958	0.868537	6.89871	10.0739	10.4459	1.23009	0.00441223	9.09406	1.71445	0.206509
22	3	丽水	2010	0	2333	2333	1.05938	0.827008	7.36074	10.3512	10.4797	1.23845	0.00468153	8.80636	1.70095	0.203838
22	3	丽水	2011	0	2333	2333	1.08846	0.80608	7.58426	10.5376	10.5078	1.20142	0.0045944	8.73971	1.62056	0.193285
22	3	丽水	2012	0	2333	2333	1.06446	0.812612	8.10319	10.6512	10.5483	1.23145	0.00961626	8.94354	1.51967	0.187831
22	3	丽水	2013	0	2333	2333	1.07897	0.8047	8.36101	10.5251	10.5904	1.30896	0.0107653	9.04017	1.61241	0.19874
22	3	丽水	2014	0	2333	2333	1.07852	0.905138	8.20412	10.8089	10.5901	1.33539	0.0140404	10.0095	1.6561	0.206582
22	3	丽水	2015	0	2333	2333	1.07375	1.00832	8.37747	10.8527	10.5351	1.35214	0.0164219	10.2997	1.66607	0.253175
22	3	丽水	2016	0	2333	2333	1.09503	1.05122	8.50613	10.9373	10.5112	1.27532	0.0151376	10.4656	1.68385	0.282317
22	3	丽水	2017	0	2333	2333	1.09566	1.15407	8.64769	10.9595	10.4982	1.37664	0.0143376	10.5901	1.76945	0.302689
22	3	丽水	2018	0	2333	2333	1.11463	1.25078	8.90585	11.0605	10.4861	1.37838	0.00634592	10.7641	1.7841	0.309765
22	3	丽水	2019	0	2333	2333	1.11524	1.40951	8.9153	11.1115	10.4749	1.51174	0.00677013	10.911	2.00066	0.356463
22	3	丽水	2020	0	2333	2333	1.1098	1.58546	9.35928	11.0318	10.4646	1.79462	0.00664745	11.0545	2.25596	0.342271
23	3	淮南	2006	0	2333	2333	1	0.661994	6.00389	9.46312	10.8045	0.956242	0.0489001	8.14465	1.31424	0.106159
23	3	淮南	2007	0	2333	2333	0.996275	0.652464	6.19236	9.66135	10.8611	1.06003	0.0402485	8.25135	1.30956	0.119291
23	3	淮南	2008	0	2333	2333	1.07009	0.563108	6.34036	9.89389	10.9373	0.838648	0.0190143	8.16846	1.23265	0.119717
23	3	淮南	2009	0	2333	2333	1.06724	0.52235	6.53669	10.0065	10.9975	1.00532	0.0195614	8.35133	1.41333	0.136895
23	3	淮南	2010	0	2333	2333	1.06659	0.466094	6.76849	10.1677	11.0485	1.06808	0.0135969	8.46023	1.43068	0.134235
23	3	淮南	2011	0	2333	2333	1.05788	0.419791	7.61972	10.3222	11.078	1.01034	0.0189034	8.62769	1.35225	0.15452
23	3	淮南	2012	0	2333	2333	1.07416	0.422802	7.45876	10.419	11.1097	1.00008	0.0230143	8.71595	1.4254	0.190532
23	3	淮南	2013	0	2333	2333	1.05129	0.419691	7.63627	10.4258	11.2984	1.07296	0.0249163	8.66137	1.47654	0.205796
23	3	淮南	2014	0	2333	2333	1.05523	0.484744	7.86711	10.4151	11.2796	1.13546	0.0210757	8.78016	1.55672	0.184942
23	3	淮南	2015	0	2333	2333	1.0654	0.663053	7.72665	10.181	11.2623	1.07709	0.0191066	9.03334	1.55551	0.170298
23	3	淮南	2016	0	2333	2333	1.09171	0.701786	7.76557	10.2396	11.2889	1.21695	0.0191517	9.8877	1.83827	0.22618
23	3	淮南	2017	0	2333	2333	1.1141	0.774539	7.7463	10.3268	11.309	1.21939	0.0186303	10.0433	1.93634	0.220041
23	3	淮南	2018	0	2333	2333	1.13687	0.838827	7.63385	10.3886	11.3261	1.26638	0.0208365	10.189	1.82993	0.216332
23	3	淮南	2019	0	2333	2333	1.18172	0.976112	8.08979	10.5224	11.3408	1.20767	0.0198784	10.3159	1.66131	0.202225
23	3	淮南	2020	0	2333	2333	1.20512	1.00945	8.36171	10.6818	11.3533	1.28237	0.017776	10.368	1.76687	0.215488
24	3	马鞍山	2006	0	2333	2333	1	0.641516	5.04343	10.4344	10.1576	0.624514	0.0166726	7.88451	0.856961	0.0891474
24	3	马鞍山	2007	0	2333	2333	1.02388	0.642494	5.23644	10.6434	10.3013	0.571265	0.0517894	8.00377	0.82211	0.118268
24	3	马鞍山	2008	0	2333	2333	1.03587	0.494435	5.56068	10.8163	10.6367	0.515372	0.0542123	7.92815	0.842475	0.111721
24	3	马鞍山	2009	0	2333	2333	1.01773	0.461857	6.00389	10.8567	10.5949	0.616205	0.0711587	8.26512	1.01921	0.120248
24	3	马鞍山	2010	0	2333	2333	1.03718	0.431543	6.72863	11.05	10.655	0.64501	0.0719524	8.39074	0.986952	0.106691
24	3	马鞍山	2011	0	2333	2333	1.0595	0.416577	7.22911	10.859	10.7366	0.704654	0.0717531	8.49079	0.956169	0.120867
24	3	马鞍山	2012	0	2333	2333	1.06714	0.439382	7.73762	10.937	10.8171	0.695763	0.0900027	8.91759	1.01455	0.154522
24	3	马鞍山	2013	0	2333	2333	1.04121	0.481308	8.32531	10.9456	10.837	0.772349	0.111839	9.03898	1.11993	0.156705
24	3	马鞍山	2014	0	2333	2333	1.04081	0.588297	8.02813	11.0036	10.8996	0.827638	0.109374	8.8644	1.10689	0.136864
24	3	马鞍山	2015	0	2333	2333	1.03969	0.822	8.4209	11.0154	10.9364	0.867352	0.117631	8.86143	1.17901	0.148121
24	3	马鞍山	2016	0	2333	2333	1.06403	0.859657	8.38708	11.0949	10.8914	0.898038	0.116122	8.98968	1.23316	0.143059
24	3	马鞍山	2017	0	2333	2333	1.0926	0.889601	8.30623	11.2214	10.9147	0.867452	0.1102	9.20328	1.15125	0.13315
24	3	马鞍山	2018	0	2333	2333	1.08576	0.915396	8.62641	11.3229	10.9365	0.844801	0.107247	9.95218	1.13804	0.118115
24	3	马鞍山	2019	0	2333	2333	1.10753	1.21027	8.55005	11.4061	10.9569	0.869232	0.104267	10.1045	1.15466	0.120006
24	3	马鞍山	2020	0	2333	2333	1.11521	1.27199	8.96559	11.523	10.976	1.02582	0.0997099	10.3097	1.26081	0.121089
25	3	淮北	2006	0	2333	2333	1	0.489484	4.82831	9.30701	10.0608	0.584755	0.0124552	7.99083	1.23608	0.105325
25	3	淮北	2007	0	2333	2333	1.01087	0.461269	4.98361	9.44731	10.2063	0.565633	0.0195851	8.10875	1.12582	0.112593
25	3	淮北	2008	0	2333	2333	1.02643	0.414656	5.24175	9.74267	10.2797	0.503207	0.0211958	8.80306	1.07534	0.117366
25	3	淮北	2009	0	2333	2333	0.993028	0.445062	5.52545	9.80345	10.2984	0.650706	0.0298569	8.01946	1.26682	0.145913
25	3	淮北	2010	0	2333	2333	1.01541	0.388545	6.07304	10.0127	10.3153	0.660221	0.0344852	8.28777	1.2317	0.142826
25	3	淮北	2011	0	2333	2333	1.02516	0.382876	7.31588	10.175	10.3558	0.732717	0.0449384	7.79626	1.25578	0.157306
25	3	淮北	2012	0	2333	2333	1.02292	0.417181	7.46566	10.2846	10.3781	0.819664	0.050409	8.41957	1.26939	0.174903
25	3	淮北	2013	0	2333	2333	1.00435	0.454743	7.25559	10.396	10.4093	0.869889	0.05404	8.57348	1.22773	0.154508
25	3	淮北	2014	0	2333	2333	1.01145	0.511389	7.01392	10.4723	10.4555	0.875837	0.059318	8.78668	1.24819	0.152715
25	3	淮北	2015	0	2333	2333	1.0138	0.662196	6.81235	10.4647	10.5593	0.922865	0.0652994	8.84819	1.36221	0.172853
25	3	淮北	2016	0	2333	2333	1.03513	0.703791	6.8773	10.5031	10.5916	0.99558	0.0671154	8.9643	1.65427	0.178535
25	3	淮北	2017	0	2333	2333	1.05732	0.746835	7.15149	10.6373	10.6269	0.939702	0.0610373	9.16146	1.51576	0.165338
25	3	淮北	2018	0	2333	2333	1.0659	0.781489	7.38771	10.6911	10.6565	0.951203	0.0215928	9.69895	1.49758	0.169207
25	3	淮北	2019	0	2333	2333	1.08236	0.951788	7.98105	10.7717	10.6812	1.00175	0.0221021	9.80704	1.45724	0.176261
25	3	淮北	2020	0	2333	2333	1.08909	0.996237	8.41936	10.9448	10.7018	1.14255	0.0221852	9.89987	1.49428	0.164219
26	3	铜陵	2006	0	2333	2333	1	0.656262	4.36945	10.4201	9.90788	0.708119	0.0339896	7.60638	0.781009	0.0845167
26	3	铜陵	2007	0	2333	2333	0.989908	0.599787	4.61512	10.5995	10.0495	0.731097	0.0331944	7.6988	0.803535	0.0912032
26	3	铜陵	2008	0	2333	2333	0.969655	0.503506	5.44674	10.6942	10.1014	0.766627	0.0511067	7.52282	0.804989	0.109925
26	3	铜陵	2009	0	2333	2333	0.913404	0.472715	6.61874	10.7529	10.1138	0.910267	0.0626811	7.92677	1.01141	0.141502
26	3	铜陵	2010	0	2333	2333	0.956609	0.411665	6.63068	11.0744	10.1631	0.832416	0.0564748	8.01702	0.871036	0.122824
26	3	铜陵	2011	0	2333	2333	0.99836	0.380012	7.41337	11.2861	10.2534	0.789296	0.0340146	8.19693	0.831218	0.121958
26	3	铜陵	2012	0	2333	2333	0.979433	0.386814	7.5868	11.3483	10.3205	0.828589	0.0444605	8.29037	0.911032	0.15515
26	3	铜陵	2013	0	2333	2333	0.939849	0.374963	7.29574	11.4293	10.3908	0.844822	0.0490306	8.38805	0.93768	0.147801
26	3	铜陵	2014	0	2333	2333	0.938664	0.456481	7.46965	11.4845	10.4333	0.890932	0.0226252	8.04803	0.944131	0.146993
26	3	铜陵	2015	0	2333	2333	0.944417	0.586919	7.19369	10.9576	10.4817	0.841066	0.0202728	8.16921	0.888489	0.121569
26	3	铜陵	2016	0	2333	2333	0.949501	0.63809	6.94698	11.0014	10.4979	0.986825	0.0210164	8.99485	1.2737	0.157834
26	3	铜陵	2017	0	2333	2333	0.988844	0.673773	7.35692	11.1553	10.5124	0.865922	0.019938	9.18694	1.23669	0.142835
26	3	铜陵	2018	0	2333	2333	0.987732	0.703521	7.57147	11.2322	10.5251	0.903245	0.0222178	9.18809	1.18586	0.126269
26	3	铜陵	2019	0	2333	2333	0.901615	1.18207	7.7757	10.9806	10.536	1.26177	0.0344933	9.75874	1.49615	0.17595
26	3	铜陵	2020	0	2333	2333	0.920759	1.22502	8.10259	11.2352	10.5456	1.33071	0.0316641	9.93844	1.63341	0.181759
27	3	安庆	2006	0	2333	2333	1	0.450119	4.98361	9.07211	9.77809	0.615608	0.00968362	9.27469	1.01818	0.126106
27	3	安庆	2007	0	2333	2333	0.994375	0.436965	5.54518	9.2577	10.0472	0.581373	0.0199134	9.43294	1.03439	0.140381
27	3	安庆	2008	0	2333	2333	0.994336	0.451498	5.66296	9.44106	10.2221	0.479131	0.0206256	9.62272	1.06823	0.158889
27	3	安庆	2009	0	2333	2333	0.983582	0.434802	5.90263	9.53322	10.2456	0.571396	0.0177436	9.90091	1.22184	0.18161
27	3	安庆	2010	0	2333	2333	1.00665	0.346302	6.37502	9.83113	10.5024	0.553658	0.019752	9.86769	1.16628	0.163779
27	3	安庆	2011	0	2333	2333	1.04979	0.312592	6.83948	10.0386	10.545	0.565531	0.0185834	9.64455	1.15535	0.176755
27	3	安庆	2012	0	2333	2333	1.06769	0.335784	7.23993	10.15	10.6126	0.627062	0.0198889	9.76802	1.24995	0.180686
27	3	安庆	2013	0	2333	2333	1.03732	0.361797	7.80629	10.0346	10.6188	0.752584	0.026371	9.90886	1.39306	0.197234
27	3	安庆	2014	0	2333	2333	1.05198	0.378614	8.05674	10.2684	10.6405	0.815694	0.0142945	9.9481	1.44894	0.193911
27	3	安庆	2015	0	2333	2333	1.04088	0.535547	8.21933	10.345	10.6334	1.00771	0.0106605	10.0363	1.78693	0.237685
27	3	安庆	2016	0	2333	2333	1.05481	0.594622	7.82365	10.4131	10.5992	0.967502	0.00977181	9.85156	1.72272	0.220191
27	3	安庆	2017	0	2333	2333	1.09086	0.623457	8.10289	10.5167	10.5956	0.997978	0.00936875	10.2091	1.71443	0.21828
27	3	安庆	2018	0	2333	2333	1.10028	0.646524	8.0618	10.6235	10.5924	1.02685	0.011006	10.9007	1.64218	0.219124
27	3	安庆	2019	0	2333	2333	1.16868	1.04015	8.60868	10.8312	10.5893	0.938859	0.0107783	11.0197	1.41433	0.194697
27	3	安庆	2020	0	2333	2333	1.18539	1.07882	8.91274	10.9799	10.5866	1.05929	0.0101444	10.9292	1.51934	0.195688
28	3	黄山	2006	0	2333	2333	1	0.913887	4.97673	9.45195	9.37314	0.597195	0.0290446	8.36374	1.14235	0.143933
28	3	黄山	2007	0	2333	2333	0.982308	0.95504	5.39363	9.57706	9.49371	0.62584	0.0399416	8.38004	1.17141	0.157603
28	3	黄山	2008	0	2333	2333	0.981114	0.907634	5.58725	9.73311	9.51399	0.619232	0.0429622	8.44304	1.20025	0.184982
28	3	黄山	2009	0	2333	2333	0.996178	0.737684	5.743	9.79685	9.5557	0.790817	0.0447354	8.53568	1.39735	0.217456
28	3	黄山	2010	0	2333	2333	0.985	0.588912	5.93754	9.94492	9.62258	0.908478	0.0466055	8.29638	1.52716	0.235939
28	3	黄山	2011	0	2333	2333	1.02545	0.538587	6.5582	10.1496	9.70198	0.921255	0.0457545	8.23248	1.47656	0.25401
28	3	黄山	2012	0	2333	2333	1.03	0.53214	6.83195	10.2672	9.75754	0.980902	0.0427279	8.41094	1.55073	0.296445
28	3	黄山	2013	0	2333	2333	1.00829	0.613662	6.73815	10.3733	9.84829	1.00352	0.0445361	8.52069	1.57627	0.290724
28	3	黄山	2014	0	2333	2333	1.03481	0.634761	6.90375	10.5269	9.94999	1.03753	0.0454376	8.492	1.61973	0.29461
28	3	黄山	2015	0	2333	2333	1.04485	0.725377	6.79122	10.566	10.0068	1.0667	0.0249428	8.50267	1.72586	0.301035
28	3	黄山	2016	0	2333	2333	1.05151	0.841651	6.72022	10.6432	10.0237	1.05603	0.0230376	8.68674	1.7784	0.2965
28	3	黄山	2017	0	2333	2333	1.0696	0.815758	7.00033	10.6976	10.0432	1.17186	0.0234558	8.85299	1.89041	0.303812
28	3	黄山	2018	0	2333	2333	1.05819	0.79607	7.07918	10.7909	10.0589	1.22301	0.0244402	8.94099	1.86859	0.273803
28	3	黄山	2019	0	2333	2333	1.08243	1.0236	7.34536	10.9657	10.0716	1.16436	0.0216726	9.06635	1.63747	0.240611
28	3	黄山	2020	0	2333	2333	1.12115	1.08813	7.72312	11.0657	10.082	1.28161	0.0199159	9.07965	1.79345	0.242626
29	3	滁州	2006	0	2333	2333	1	1.23724	7.11883	9.04817	10.3874	0.627517	0.0289251	8.56425	0.873033	0.11487
29	3	滁州	2007	0	2333	2333	0.978715	1.30154	7.35756	9.26965	10.3367	0.59547	0.0366941	8.42994	0.864085	0.142231
29	3	滁州	2008	0	2333	2333	0.984898	1.18753	7.5369	9.361	10.4356	0.528318	0.018137	8.3847	0.903994	0.160912
29	3	滁州	2009	0	2333	2333	0.959619	1.13343	7.78322	9.54696	10.5299	0.661055	0.0134064	8.53682	1.06647	0.187253
29	3	滁州	2010	0	2333	2333	0.972886	0.979814	8.50269	9.76423	10.5876	0.681029	0.0139768	8.57838	1.11613	0.184169
29	3	滁州	2011	0	2333	2333	1.00703	0.911044	8.82776	9.98202	10.6429	0.677756	0.0353138	8.77482	1.07518	0.215461
29	3	滁州	2012	0	2333	2333	1.00722	0.915243	9.21034	10.1126	10.7576	0.729505	0.0458282	8.92066	1.14508	0.237992
29	3	滁州	2013	0	2333	2333	0.998116	0.920786	9.27303	10.0937	10.6859	0.821883	0.0553315	9.0753	1.18281	0.230976
29	3	滁州	2014	0	2333	2333	1.02195	0.93264	9.04405	10.3275	10.7482	0.854621	0.0629558	9.1981	1.17081	0.221382
29	3	滁州	2015	0	2333	2333	1.0292	1.24668	9.0594	10.3931	10.802	0.920845	0.067134	9.25174	1.27613	0.231759
29	3	滁州	2016	0	2333	2333	1.04777	1.32107	9.34644	10.4717	10.8473	1.00366	0.0665414	9.54361	1.38826	0.235344
29	3	滁州	2017	0	2333	2333	1.07908	1.47708	9.26132	10.5845	10.9224	1.0591	0.0631333	9.66332	1.41627	0.237021
29	3	滁州	2018	0	2333	2333	1.07188	1.62493	9.32786	10.6919	10.9962	1.13516	0.0639712	10.2705	1.41902	0.225332
29	3	滁州	2019	0	2333	2333	1.20052	1.66917	9.44169	11.1624	11.0687	0.832285	0.042398	10.7028	0.960813	0.156451
29	3	滁州	2020	0	2333	2333	1.20889	1.65399	10.2171	11.2396	11.1399	0.995286	0.0407935	11.113	1.0323	0.152685
30	3	阜阳	2006	0	2333	2333	1	0.90608	5.11799	8.2963	9.78622	0.724	0.0124714	9.11818	1.36521	0.149327
30	3	阜阳	2007	0	2333	2333	0.949319	0.841493	5.54518	8.61523	9.82509	0.672524	0.0119134	9.05548	1.33529	0.161545
30	3	阜阳	2008	0	2333	2333	0.988421	0.779748	5.78074	8.7757	9.99186	0.571203	0.0127372	9.11581	1.34312	0.189926
30	3	阜阳	2009	0	2333	2333	0.952022	0.685206	6.1506	8.89398	10.2946	0.613648	0.00659494	9.76749	1.41576	0.220459
30	3	阜阳	2010	0	2333	2333	0.942752	0.600081	6.89264	9.11251	10.2003	0.61164	0.0101867	9.8491	1.4445	0.227689
30	3	阜阳	2011	0	2333	2333	0.950884	0.540337	7.17012	9.32385	10.265	0.625445	0.00629522	9.67876	1.46604	0.253829
30	3	阜阳	2012	0	2333	2333	0.948491	0.532607	7.55799	9.44272	10.4994	0.665615	0.00904132	9.78771	1.5476	0.282897
30	3	阜阳	2013	0	2333	2333	0.946642	0.525283	7.17778	9.2193	10.4734	0.738434	0.0104665	10.0836	1.64628	0.294265
30	3	阜阳	2014	0	2333	2333	0.952798	0.536181	7.86864	9.6358	10.4585	0.808445	0.0114613	10.154	1.72211	0.297187
30	3	阜阳	2015	0	2333	2333	0.951925	0.560128	7.93773	9.68788	10.4965	0.936491	0.0120592	10.2332	1.93518	0.340523
30	3	阜阳	2016	0	2333	2333	0.96112	0.692818	7.78156	9.77804	10.5171	1.11981	0.0119931	10.4011	2.13931	0.310876
30	3	阜阳	2017	0	2333	2333	0.981803	0.696854	8.49536	9.88001	10.5358	1.30825	0.0115573	10.6625	2.22852	0.327927
30	3	阜阳	2018	0	2333	2333	0.98802	0.699923	8.55814	9.97994	10.5522	1.50216	0.0193904	11.102	2.30379	0.326605
30	3	阜阳	2019	0	2333	2333	1.09934	0.862877	8.87529	10.3999	10.5664	1.18121	0.0138744	11.2364	1.60527	0.242248
30	3	阜阳	2020	0	2333	2333	1.11046	0.867282	8.9359	10.4458	10.5789	1.33527	0.0132918	11.2151	1.6436	0.23934
31	3	宿州	2006	0	2333	2333	1	1.20679	4.81218	8.74449	9.86838	0.440169	0.00566328	8.46745	0.913657	0.110336
31	3	宿州	2007	0	2333	2333	1.03097	1.10631	4.97673	8.91328	9.91245	0.440981	0.010679	8.67861	0.891717	0.119843
31	3	宿州	2008	0	2333	2333	0.953244	1.07877	5.18178	9.10298	10.1221	0.389882	0.0116733	8.7833	0.929759	0.140364
31	3	宿州	2009	0	2333	2333	0.92343	0.983561	5.37528	9.05088	9.90329	0.473961	0.0168753	9.32855	1.04619	0.17664
31	3	宿州	2010	0	2333	2333	0.931374	0.854991	5.7869	9.20483	9.9957	0.472944	0.0170513	9.15022	1.07594	0.173982
31	3	宿州	2011	0	2333	2333	0.932678	0.813762	6.49828	9.61387	10.3867	0.472486	0.0288816	9.29277	1.06108	0.195342
31	3	宿州	2012	0	2333	2333	0.927968	0.793947	6.67456	9.75892	10.4217	0.506391	0.0335216	9.52344	1.1091	0.211813
31	3	宿州	2013	0	2333	2333	0.90355	0.809199	6.92952	9.66777	9.92554	0.550705	0.0398524	9.70792	1.13955	0.219517
31	3	宿州	2014	0	2333	2333	0.923644	0.807257	7.30653	9.94727	9.89782	0.602088	0.0427998	9.94638	1.15262	0.216815
31	3	宿州	2015	0	2333	2333	0.866369	0.900098	7.07327	10.0175	10.0259	0.654171	0.0452985	9.87366	1.20403	0.238385
31	3	宿州	2016	0	2333	2333	0.885815	0.97135	6.78219	10.097	10.0759	0.72447	0.0447249	10.0316	1.29248	0.230317
31	3	宿州	2017	0	2333	2333	0.819477	0.967823	7.31522	10.168	10.0792	0.851234	0.0443204	10.2007	1.37077	0.23589
31	3	宿州	2018	0	2333	2333	0.979303	0.965155	7.48381	10.2666	10.0787	0.952175	0.0466193	10.719	1.40591	0.243272
31	3	宿州	2019	0	2333	2333	1.02312	1.2788	8.32409	10.4566	10.0788	0.957995	0.0410912	10.8556	1.26307	0.227317
31	3	宿州	2020	0	2333	2333	1.01934	1.32012	8.44462	10.555	10.0788	1.14036	0.0504679	11.016	1.33012	0.237652
32	3	六安	2006	0	2333	2333	1	1.31475	5.04986	8.66974	9.97873	0.636831	0.00809139	8.80082	1.00872	0.148475
32	3	六安	2007	0	2333	2333	1.03119	1.24642	5.66643	8.88406	10.1227	0.608387	0.0110153	8.9189	0.978434	0.163337
32	3	六安	2008	0	2333	2333	1.04587	1.1145	5.95842	8.91905	10.2066	0.512375	0.0170639	9.21697	1.01077	0.185832
32	3	六安	2009	0	2333	2333	1.02951	1.0805	6.07764	9.17337	10.3322	0.646278	0.0162188	9.34221	1.16518	0.227566
32	3	六安	2010	0	2333	2333	1.02732	0.903643	7.00125	9.39657	10.4419	0.717701	0.0167791	9.2615	1.24753	0.219479
32	3	六安	2011	0	2333	2333	0.954687	0.795763	7.50274	9.58782	10.5956	0.704704	0.0224308	9.22287	1.28486	0.255416
32	3	六安	2012	0	2333	2333	0.951977	0.788025	7.88458	9.69573	10.5802	0.747111	0.0269729	9.38875	1.38062	0.273461
32	3	六安	2013	0	2333	2333	0.950822	0.791617	7.65823	9.55315	10.5985	0.815938	0.0249144	9.52019	1.50784	0.283109
32	3	六安	2014	0	2333	2333	1.06139	0.84144	7.94733	9.86324	10.6269	0.874375	0.0265854	9.5578	1.56558	0.293486
32	3	六安	2015	0	2333	2333	0.926734	1.06352	8.07403	9.97692	10.6715	1.06441	0.031534	9.7897	1.92778	0.3555
32	3	六安	2016	0	2333	2333	0.95207	1.12862	7.88043	10.0561	10.6166	1.07639	0.0283946	9.72892	1.87159	0.308741
32	3	六安	2017	0	2333	2333	0.946032	1.21679	8.27995	10.1026	10.6684	1.31623	0.0310327	9.90063	2.07922	0.321355
32	3	六安	2018	0	2333	2333	0.951787	1.29207	8.10228	10.1936	10.7189	1.43387	0.032332	10.595	2.08124	0.320623
32	3	六安	2019	0	2333	2333	1.00508	1.38116	8.59434	10.4154	10.768	1.35809	0.0280392	10.7557	1.8174	0.292587
32	3	六安	2020	0	2333	2333	1.13747	1.40954	8.80011	10.5427	10.8159	1.55897	0.0261022	10.9609	1.9075	0.302629
33	3	亳州	2006	0	2333	2333	1	1.18362	4.12713	8.67163	8.42945	0.429197	0.003464	8.30891	0.780635	0.102906
33	3	亳州	2007	0	2333	2333	0.97872	1.04053	5.04986	8.81255	8.71062	0.418177	0.0150635	8.50064	0.844669	0.146393
33	3	亳州	2008	0	2333	2333	1.01479	0.965249	5.11799	8.97689	8.88336	0.363235	0.0175267	8.51329	0.855747	0.15074
33	3	亳州	2009	0	2333	2333	0.97511	0.874908	5.76519	9.04511	9.08364	0.468235	0.0223305	8.75517	1.00428	0.18545
33	3	亳州	2010	0	2333	2333	0.976742	0.808803	6.11147	9.24165	9.18215	0.47735	0.026738	8.8643	1.06235	0.201531
33	3	亳州	2011	0	2333	2333	0.997184	0.716744	6.8533	9.4625	9.28508	0.520721	0.0353156	9.13036	1.07699	0.221205
33	3	亳州	2012	0	2333	2333	0.984523	0.699198	6.87833	9.59165	9.30656	0.596902	0.0419474	9.27269	1.13615	0.247695
33	3	亳州	2013	0	2333	2333	0.950825	0.684344	6.81124	9.43332	9.37763	0.659397	0.0500024	9.6125	1.17252	0.260945
33	3	亳州	2014	0	2333	2333	0.951223	0.692859	7.08674	9.78521	9.38698	0.726259	0.0559185	9.51756	1.2005	0.259404
33	3	亳州	2015	0	2333	2333	0.944996	0.784939	7.27725	9.84007	9.39674	0.830684	0.0576619	10.1003	1.33682	0.294755
33	3	亳州	2016	0	2333	2333	0.957087	0.84459	7.17778	9.93358	9.32536	0.990826	0.0571984	10.262	1.51982	0.2663
33	3	亳州	2017	0	2333	2333	0.975025	0.969388	7.6044	10.0161	9.30719	1.16301	0.0562055	9.94095	1.60321	0.282682
33	3	亳州	2018	0	2333	2333	0.993013	1.08643	7.7878	10.1083	9.29137	1.30195	0.0584054	10.7653	1.65419	0.269033
33	3	亳州	2019	0	2333	2333	1.09056	1.39651	8.40111	10.4137	9.27772	1.13777	0.0456358	10.9433	1.30826	0.213489
33	3	亳州	2020	0	2333	2333	1.11658	1.35736	8.29978	10.4956	9.26578	1.31803	0.0447767	10.9294	1.38522	0.21648
34	3	池州	2006	0	2333	2333	1	1.47001	3.29584	9.21104	8.97576	0.741623	0.035197	7.72996	1.21864	0.168768
34	3	池州	2007	0	2333	2333	0.977835	1.41667	3.17805	9.301	8.95235	0.690217	0.0425999	7.92738	1.15649	0.185218
34	3	池州	2008	0	2333	2333	0.998625	1.32685	3.3322	9.55726	9.43779	0.63879	0.0456431	7.90008	1.17673	0.222635
34	3	池州	2009	0	2333	2333	1.03421	1.09936	3.91202	9.75817	9.86084	0.690124	0.0402207	8.09362	1.17071	0.222931
34	3	池州	2010	0	2333	2333	1.28944	0.960921	5.51343	9.97287	10.1123	0.823313	0.0444872	8.19483	1.21548	0.226403
34	3	池州	2011	0	2333	2333	1.03035	0.86226	6.25575	10.179	10.2149	0.846359	0.0401754	8.37822	1.16947	0.236539
34	3	池州	2012	0	2333	2333	1.28944	0.850595	6.74524	10.2912	10.3021	0.883677	0.0416789	8.46731	1.24124	0.270028
34	3	池州	2013	0	2333	2333	0.90615	0.862333	7.01661	10.2589	9.96923	0.866194	0.0469362	8.64127	1.28938	0.282699
34	3	池州	2014	0	2333	2333	0.91801	0.976432	7.03615	10.4987	9.95342	0.893018	0.0484376	10.4567	1.29276	0.268429
34	3	池州	2015	0	2333	2333	0.93528	1.01961	7.38647	10.5457	10.038	0.878304	0.052738	8.18047	1.37363	0.270901
34	3	池州	2016	0	2333	2333	0.948701	1.07388	7.17472	10.6193	10.0932	0.857967	0.0507819	8.17919	1.48636	0.25296
34	3	池州	2017	0	2333	2333	0.970194	1.11433	7.35372	10.6731	10.1236	0.897714	0.051719	8.57363	1.52175	0.230014
34	3	池州	2018	0	2333	2333	0.959653	1.1473	7.48437	10.755	10.1405	0.890234	0.0478483	9.63672	1.47244	0.225475
34	3	池州	2019	0	2333	2333	1.02136	1.42982	7.51969	10.937	10.1498	0.824148	0.0400219	9.76975	1.30943	0.197839
34	3	池州	2020	0	2333	2333	1.02637	1.4527	7.77233	11.0797	10.1549	0.98536	0.0404356	9.31218	1.4146	0.204958
35	3	宣城	2006	0	2333	2333	1	1.0507	4.62497	9.32385	7.81116	0.523343	0.0242503	8.21966	0.842573	0.132103
35	3	宣城	2007	0	2333	2333	0.989454	1.08845	4.94876	9.47861	8.01202	0.581007	0.0265961	8.32637	0.8655	0.140529
35	3	宣城	2008	0	2333	2333	1.00631	0.950282	5.8693	9.6774	8.16052	0.49266	0.0258845	8.22297	0.83658	0.166307
35	3	宣城	2009	0	2333	2333	0.977714	0.961855	6.78106	9.72759	8.31728	0.65491	0.0281367	8.45165	1.00941	0.200197
35	3	宣城	2010	0	2333	2333	0.998744	0.819567	7.73412	9.94049	8.51599	0.733413	0.0332191	8.4888	1.09779	0.198359
35	3	宣城	2011	0	2333	2333	0.90155	0.713363	7.6695	10.1796	8.70599	0.717833	0.0384636	8.63043	1.0074	0.211771
35	3	宣城	2012	0	2333	2333	0.909338	0.739779	7.75448	10.2967	9.04582	0.782413	0.0476778	8.64952	1.06778	0.235887
35	3	宣城	2013	0	2333	2333	0.906223	0.75041	7.89245	10.3123	9.32946	0.848135	0.0562855	8.84662	1.08749	0.243449
35	3	宣城	2014	0	2333	2333	1.03429	0.840051	7.75919	10.4836	8.65277	0.905346	0.0622502	9.27266	1.12975	0.242472
35	3	宣城	2015	0	2333	2333	1.05244	0.886649	7.73762	10.535	8.80282	0.926766	0.0678373	9.44354	1.24451	0.250352
35	3	宣城	2016	0	2333	2333	1.07306	1.00868	7.58731	10.615	8.82497	0.984431	0.0672837	10.1662	1.36905	0.240846
35	3	宣城	2017	0	2333	2333	1.08567	1.06014	8.09285	10.7247	8.8301	1.0343	0.0645103	9.29317	1.41314	0.230546
35	3	宣城	2018	0	2333	2333	1.06994	1.10594	7.99901	10.8211	8.83127	1.04855	0.0706395	10.242	1.36744	0.219677
35	3	宣城	2019	0	2333	2333	1.11704	1.03579	8.57923	10.9822	8.83142	0.96377	0.0637797	10.4329	1.24422	0.208609
35	3	宣城	2020	0	2333	2333	1.10773	1.03926	8.84232	11.0713	8.83157	1.09602	0.0767455	10.5164	1.35515	0.202121
36	2	南昌	2006	0	2333	2333	1	1.04244	5.84354	10.1709	13.1335	1.03212	0.07348	9.69073	1.51285	0.0123828
36	2	南昌	2007	0	2333	2333	1.01703	1.06922	6.29157	10.3242	13.0838	1.31227	0.0733011	9.7381	1.46582	0.0110728
36	2	南昌	2008	0	2333	2333	1.0474	0.905283	6.38012	10.4942	13.0123	1.27224	0.0703389	9.84199	1.48858	0.00925254
36	2	南昌	2009	0	2333	2333	1.05583	0.882812	6.4892	10.5883	13.0917	1.57495	0.0713159	9.76809	1.77627	0.00878911
36	2	南昌	2010	0	2333	2333	1.08609	0.761491	6.64509	10.6867	13.1027	1.57334	0.0759319	9.80085	1.8943	0.00779962
36	2	南昌	2011	0	2333	2333	1.11945	0.627015	6.79122	10.8785	13.0999	1.5119	0.0704227	10.3647	1.89046	0.00938683
36	2	南昌	2012	0	2333	2333	1.13463	0.634586	6.93731	10.9805	13.1407	1.57573	0.0728339	10.2211	1.90738	0.00938503
36	2	南昌	2013	0	2333	2333	1.13648	0.63235	6.7093	11.0885	13.1619	1.63794	0.0735613	10.7468	1.98577	0.00897775
36	2	南昌	2014	0	2333	2333	1.15761	0.695525	9.01688	11.1616	13.2256	1.72555	0.0725423	11.0862	1.98918	0.00883433
36	2	南昌	2015	0	2333	2333	1.16745	0.796182	7.07157	11.2369	13.2834	1.84401	0.0560046	11.3296	2.08565	0.00734497
36	2	南昌	2016	0	2333	2333	1.17658	0.852538	7.13569	11.3096	13.3242	1.97579	0.0582534	11.7288	2.18209	0.0071247
36	2	南昌	2017	0	2333	2333	1.19828	0.846583	9.47578	11.3932	13.3542	2.12038	0.0664389	12.0416	2.07928	0.0055786
36	2	南昌	2018	0	2333	2333	1.2228	0.841922	9.47708	11.4703	13.3766	2.2656	0.0547584	11.9161	2.0107	0.00461223
36	2	南昌	2019	0	2333	2333	1.21913	0.911628	9.79311	11.5171	13.3934	2.47761	0.0557943	12.185	2.14082	0.0041837
36	2	南昌	2020	0	2333	2333	1.21172	0.906296	10.0774	11.4371	13.4059	2.75227	0.0554837	12.3536	2.35412	0.00397494
37	2	景德镇	2006	0	2333	2333	1	0.722499	3.8712	9.58754	10.0779	0.60108	0.0218694	7.87713	0.909077	0.0961371
37	2	景德镇	2007	0	2333	2333	0.988859	0.727658	4.14313	9.73501	10.5613	0.502567	0.0246944	8.01511	0.834585	0.108596
37	2	景德镇	2008	0	2333	2333	0.964463	0.694765	5.24175	9.93528	10.1548	0.426124	0.0225359	8.12709	0.7754	0.124337
37	2	景德镇	2009	0	2333	2333	0.961228	0.697578	6.04263	10.0508	10.1882	0.491965	0.0229045	8.02031	0.876472	0.159134
37	2	景德镇	2010	0	2333	2333	0.980444	0.774357	6.25958	10.2804	10.2122	0.491864	0.0217696	8.06878	0.868734	0.16874
37	2	景德镇	2011	0	2333	2333	1.005	0.617231	6.48311	10.4751	10.1335	0.478606	0.0107865	10.0174	0.878449	0.174859
37	2	景德镇	2012	0	2333	2333	1.01125	0.684677	6.62804	10.5752	10.081	0.489499	0.0154986	10.0267	0.926883	0.192134
37	2	景德镇	2013	0	2333	2333	1.01071	0.717866	6.97261	10.6209	10.0505	0.530005	0.0170877	8.13274	0.98502	0.199031
37	2	景德镇	2014	0	2333	2333	1.01747	0.737771	7.02909	10.7241	10.1721	0.574028	0.0173897	8.4785	1.00817	0.20261
37	2	景德镇	2015	0	2333	2333	1.01945	0.75633	7.16162	10.7625	10.286	0.646432	0.0188942	8.47727	1.05034	0.224027
37	2	景德镇	2016	0	2333	2333	1.03403	0.808796	7.41337	10.8394	10.38	0.683598	0.018497	8.71109	1.11941	0.206872
37	2	景德镇	2017	0	2333	2333	1.02679	0.863325	7.54697	10.8368	10.4234	0.815626	0.0200861	8.71932	1.27571	0.227809
37	2	景德镇	2018	0	2333	2333	1.04071	0.910605	7.73325	10.8341	10.4639	0.96599	0.0218147	9.41564	1.34734	0.241022
37	2	景德镇	2019	0	2333	2333	1.11552	1.02868	7.9248	10.9192	10.5018	1.02814	0.0211653	10.7047	1.38461	0.255062
37	2	景德镇	2020	0	2333	2333	1.11397	1.0586	8.09621	10.9876	10.5373	1.17431	0.0228672	10.6329	1.53989	0.246475
38	2	萍乡	2006	0	2333	2333	1	0.67739	5.42935	9.58493	8.88184	0.379472	0.019906	8.11183	0.645308	0.218447
38	2	萍乡	2007	0	2333	2333	0.988041	0.61481	5.76832	9.75505	9.04853	0.372975	0.0252899	8.07911	0.587154	0.183373
38	2	萍乡	2008	0	2333	2333	0.97931	0.549281	6.14847	9.95237	9.12946	0.353615	0.0277351	8.18678	0.610001	0.201461
38	2	萍乡	2009	0	2333	2333	0.975886	0.558647	6.23245	10.0295	9.14772	0.42222	0.0273776	8.5105	0.717767	0.185282
38	2	萍乡	2010	0	2333	2333	0.985771	0.509543	6.55393	10.2437	9.10186	0.438063	0.0244634	9.02236	0.749705	0.200657
38	2	萍乡	2011	0	2333	2333	1.02869	0.461587	6.76619	10.4731	8.91878	0.386371	0.0226282	8.41259	0.710271	0.158656
38	2	萍乡	2012	0	2333	2333	1.03816	0.54984	7.02643	10.5761	9.32848	0.427626	0.025347	8.58176	0.738097	0.18365
38	2	萍乡	2013	0	2333	2333	1.00231	0.583905	7.09755	10.625	9.246	0.474445	0.0264281	8.51334	0.778767	0.168635
38	2	萍乡	2014	0	2333	2333	1.01247	0.592427	7.29166	10.7335	9.3283	0.522238	0.0268101	8.6067	0.787996	0.192523
38	2	萍乡	2015	0	2333	2333	1.0143	0.633557	7.35756	10.7817	9.33256	0.591072	0.0279078	8.68404	0.866228	0.182514
38	2	萍乡	2016	0	2333	2333	1.01805	0.668107	7.53636	10.8653	9.36152	0.618993	0.0279166	8.81606	0.943205	0.225612
38	2	萍乡	2017	0	2333	2333	1.03681	0.805123	7.83795	10.8651	9.36005	0.721223	0.0302742	8.99846	1.11336	0.224401
38	2	萍乡	2018	0	2333	2333	1.06295	0.964015	7.58274	10.8649	9.35971	0.840246	0.0329077	9.58429	1.19291	0.295341
38	2	萍乡	2019	0	2333	2333	1.03781	1.11146	7.6774	10.7791	9.35962	1.07159	0.0379222	9.73121	1.43118	0.320445
38	2	萍乡	2020	0	2333	2333	1.05068	1.15246	7.80954	10.8837	9.35962	1.24025	0.0384941	9.78954	1.49569	0.351196
39	2	九江	2006	0	2333	2333	1	0.510899	6.34036	9.28573	11.3408	0.506845	0.0558353	9.02458	0.864387	0.668093
39	2	九江	2007	0	2333	2333	1.01111	0.487809	6.88959	9.44066	11.3231	0.52026	0.057757	9.0742	0.85395	0.647238
39	2	九江	2008	0	2333	2333	1.0298	0.460029	7.00851	9.60137	11.2572	0.483572	0.0515765	9.16153	0.899902	0.54743
39	2	九江	2009	0	2333	2333	1.04144	0.480532	7.16007	9.76537	11.3096	0.60248	0.0518513	9.24962	1.03331	0.532701
39	2	九江	2010	0	2333	2333	1.04938	0.451114	7.18614	9.99251	11.3149	0.618194	0.0533691	8.92298	1.05267	0.429109
39	2	九江	2011	0	2333	2333	1.08243	0.405405	7.33237	10.1835	11.3508	0.620055	0.0509046	9.04955	0.993766	0.370469
39	2	九江	2012	0	2333	2333	1.09641	0.525658	7.40853	10.3018	11.2657	0.651476	0.0576099	9.18516	1.05252	0.327767
39	2	九江	2013	0	2333	2333	1.11224	0.566397	7.4776	10.3587	11.2847	0.659318	0.0636267	9.20473	1.09821	0.327779
39	2	九江	2014	0	2333	2333	1.12289	0.581411	7.74457	10.5213	11.3287	0.691352	0.0674407	9.25293	1.05541	0.294959
39	2	九江	2015	0	2333	2333	1.11935	0.642328	7.85088	10.5842	11.394	0.76308	0.0709283	9.40214	1.14225	0.292368
39	2	九江	2016	0	2333	2333	1.15596	0.714364	8.00837	10.6768	11.4342	0.837056	0.0712122	9.53617	1.23743	0.265385
39	2	九江	2017	0	2333	2333	1.18089	0.856898	8.61014	10.8058	11.4701	0.864625	0.0684997	9.67587	1.21601	0.271792
39	2	九江	2018	0	2333	2333	1.2102	1.02365	8.72046	10.9201	11.5024	0.930713	0.0665976	9.73011	1.24857	0.241391
39	2	九江	2019	0	2333	2333	1.23925	1.0827	9.10853	11.0601	11.5316	0.939823	0.062253	9.7504	1.22045	0.207685
39	2	九江	2020	0	2333	2333	1.22914	1.1119	9.25827	11.1611	11.5579	1.08084	0.0608323	9.76026	1.28262	0.199995
40	2	新余	2006	0	2333	2333	1	0.628346	4.02535	9.86131	9.29863	0.58202	0.048039	8.06968	0.881221	0.103082
40	2	新余	2007	0	2333	2333	1.01698	0.620845	4.58497	10.1272	9.3375	0.547777	0.0873891	8.17652	0.792816	0.116264
40	2	新余	2008	0	2333	2333	1.08642	0.602002	4.79579	10.4809	9.99058	0.47497	0.0927489	7.77739	0.741329	0.110882
40	2	新余	2009	0	2333	2333	1.29949	0.676216	5.03695	10.6598	9.38497	0.566166	0.0732323	8.20765	0.765725	0.121184
40	2	新余	2010	0	2333	2333	1.36281	0.61118	5.66643	10.924	9.47447	0.558172	0.069648	8.27425	0.682007	0.12303
40	2	新余	2011	0	2333	2333	1.50163	0.560867	5.79606	11.1295	10.237	0.530408	0.0630888	8.3382	0.670179	0.131887
40	2	新余	2012	0	2333	2333	1.45393	0.609375	6.16961	11.1881	10.304	0.578375	0.05434	8.45873	0.712555	0.151371
40	2	新余	2013	0	2333	2333	1.33616	0.638374	6.47697	11.154	10.2801	0.641139	0.0307735	8.77633	0.775273	0.150469
40	2	新余	2014	0	2333	2333	1.35296	0.668233	6.63332	11.261	10.3888	0.665081	0.0317805	8.84843	0.776148	0.14633
40	2	新余	2015	0	2333	2333	1.3541	0.736684	6.77422	11.3066	10.5585	0.701932	0.0319683	8.97079	0.953433	0.160697
40	2	新余	2016	0	2333	2333	1.38479	0.784793	6.84801	11.3913	10.5908	0.689423	0.0318516	9.26645	0.925706	0.147609
40	2	新余	2017	0	2333	2333	1.40159	0.816769	6.99577	11.3813	10.7589	0.74287	0.0349023	9.36817	1.0431	0.156984
40	2	新余	2018	0	2333	2333	1.50232	0.842314	7.11964	11.3712	10.927	0.799622	0.0382822	9.45972	1.1087	0.136526
40	2	新余	2019	0	2333	2333	1.3837	0.926623	7.76004	11.3101	11.0951	0.995391	0.0433884	9.56875	1.30858	0.160582
40	2	新余	2020	0	2333	2333	1.37623	0.963448	7.91863	11.3336	11.2632	1.12273	0.0443056	9.76548	1.38014	0.164441
41	2	鹰潭	2006	0	2333	2333	1	0.515033	4.35671	9.48926	7.91571	0.857914	0.0466154	8.09227	1.00711	0.113982
41	2	鹰潭	2007	0	2333	2333	1.18492	0.444462	4.82028	9.91126	8.38023	0.679387	0.0301772	8.21399	0.80782	0.110153
41	2	鹰潭	2008	0	2333	2333	1.1484	0.435012	5.04986	10.0529	8.37862	0.507097	0.0328527	8.31037	0.884414	0.124708
41	2	鹰潭	2009	0	2333	2333	1.05	0.591865	5.28827	10.0478	8.36451	0.722424	0.0357148	8.43905	1.01143	0.158919
41	2	鹰潭	2010	0	2333	2333	1.02056	0.471049	5.54518	10.3343	8.35137	0.637975	0.0287463	8.32344	1.05746	0.166596
41	2	鹰潭	2011	0	2333	2333	1.08122	0.40827	5.70711	10.541	8.47512	0.53782	0.0281364	8.13015	0.839195	0.159299
41	2	鹰潭	2012	0	2333	2333	1.10571	0.490584	5.78383	10.6561	8.54636	0.560304	0.0289381	8.18377	0.882321	0.182619
41	2	鹰潭	2013	0	2333	2333	1.03689	0.622931	6.05209	10.6982	8.53169	0.567337	0.0287464	8.57115	0.869132	0.181338
41	2	鹰潭	2014	0	2333	2333	1.04082	0.625	6.25575	10.8783	8.70583	0.622377	0.0294131	8.77361	0.906334	0.18942
41	2	鹰潭	2015	0	2333	2333	1.02429	0.68741	6.42649	10.9254	8.99739	0.706615	0.0310941	8.84282	0.921924	0.199825
41	2	鹰潭	2016	0	2333	2333	1.04328	0.802381	6.632	11.0044	9.06033	0.764708	0.0315017	9.09705	0.979717	0.184125
41	2	鹰潭	2017	0	2333	2333	1.03592	0.853866	7.93845	11.0826	9.10665	0.78903	0.0315987	9.24375	0.957011	0.169519
41	2	鹰潭	2018	0	2333	2333	1.04461	0.908412	7.58121	11.1551	9.13486	0.828161	0.0319308	9.31294	0.947539	0.171169
41	2	鹰潭	2019	0	2333	2333	1.09717	1.00472	7.73674	11.2883	9.15197	0.824949	0.0300204	9.52359	0.949744	0.164785
41	2	鹰潭	2020	0	2333	2333	1.17495	1.02612	7.91717	11.3402	9.16241	0.982478	0.026597	9.65311	1.03324	0.192239
42	2	赣州	2006	0	2333	2333	1	0.647214	6.65929	8.86757	11.0568	0.503648	0.0960892	9.50532	1.08805	0.148671
42	2	赣州	2007	0	2333	2333	1.02726	0.393283	6.94505	9.04629	11.2151	0.511263	0.0882247	9.63552	1.03429	0.158397
42	2	赣州	2008	0	2333	2333	1.00346	0.401038	7.09838	9.21194	11.215	0.509496	0.0823032	9.78845	1.05671	0.188217
42	2	赣州	2009	0	2333	2333	0.988907	0.488337	7.29166	9.32376	11.2523	0.674777	0.0774472	9.92927	1.19397	0.2215
42	2	赣州	2010	0	2333	2333	0.994168	0.441383	7.42058	9.49717	11.2685	0.755863	0.0617771	9.8284	1.34502	0.214056
42	2	赣州	2011	0	2333	2333	1.03273	0.410125	7.59388	9.67376	11.3304	0.775019	0.0575412	9.66667	1.38293	0.233411
42	2	赣州	2012	0	2333	2333	1.04126	0.440662	8.00001	9.79105	11.356	0.850644	0.0562207	9.93013	1.50399	0.267927
42	2	赣州	2013	0	2333	2333	1.04362	0.469319	8.26616	9.79879	11.3481	0.951955	0.0547736	9.85245	1.56834	0.287104
42	2	赣州	2014	0	2333	2333	1.05286	0.486691	8.34522	9.98544	11.3786	1.0436	0.054874	9.89085	1.56313	0.290886
42	2	赣州	2015	0	2333	2333	1.05728	0.554059	8.68845	10.0497	11.4241	1.16398	0.0574632	10.058	1.70017	0.311553
42	2	赣州	2016	0	2333	2333	1.0824	0.588347	9.10298	10.1566	11.829	1.28769	0.0568383	10.2737	1.87652	0.306648
42	2	赣州	2017	0	2333	2333	1.11812	0.6429	9.41295	10.2783	12.0781	1.36246	0.055054	11.0223	1.89595	0.30964
42	2	赣州	2018	0	2333	2333	1.14002	0.69186	9.77634	10.3868	12.3048	1.4417	0.0543845	11.2356	1.8034	0.305492
42	2	赣州	2019	0	2333	2333	1.18424	0.765542	9.89344	10.5958	12.5111	1.3887	0.0479408	11.3353	1.56301	0.289995
42	2	赣州	2020	0	2333	2333	1.18331	0.809068	9.66142	10.6153	12.6988	1.58146	0.0489298	11.4348	1.64865	0.267972
43	2	吉安	2006	0	2333	2333	1	0.973508	6.29342	8.92359	9.71914	0.496036	0.051184	9.06055	1.16086	0.166635
43	2	吉安	2007	0	2333	2333	1.00215	0.90938	6.42972	9.05474	9.84649	0.473995	0.0516863	9.26118	1.10939	0.182718
43	2	吉安	2008	0	2333	2333	0.991278	0.842203	6.65929	9.26587	9.86319	0.430613	0.049265	9.05966	1.09169	0.198454
43	2	吉安	2009	0	2333	2333	0.989037	0.872401	6.87523	9.40401	9.83333	0.533583	0.0488689	9.32248	1.19473	0.219252
43	2	吉安	2010	0	2333	2333	1.01091	0.827773	6.97635	9.61374	9.80698	0.519044	0.0505591	9.34724	1.1918	0.219782
43	2	吉安	2011	0	2333	2333	1.03462	0.748095	7.07496	9.73092	9.81864	0.509783	0.0473182	9.46543	1.19295	0.224351
43	2	吉安	2012	0	2333	2333	1.03908	0.802771	7.26683	9.83414	9.77622	0.563986	0.0464803	9.70892	1.27713	0.245408
43	2	吉安	2013	0	2333	2333	1.01785	0.840123	7.33171	10.0025	9.78194	0.635941	0.0504018	9.78399	1.32817	0.253839
43	2	吉安	2014	0	2333	2333	1.03205	0.85071	7.42536	10.1459	9.85414	0.705942	0.0523752	9.95078	1.36569	0.248523
43	2	吉安	2015	0	2333	2333	1.03154	0.928118	7.53849	10.2098	9.83868	0.794384	0.0550361	9.96519	1.45924	0.27071
43	2	吉安	2016	0	2333	2333	1.04948	1.0377	7.98002	10.3013	10.4583	0.871235	0.0552166	10.3676	1.5685	0.262152
43	2	吉安	2017	0	2333	2333	1.05751	1.05359	8.37885	10.3886	10.6184	0.974271	0.0553177	10.5247	1.63501	0.270455
43	2	吉安	2018	0	2333	2333	1.07073	1.06582	8.45553	10.4689	10.7578	1.07393	0.0557008	9.22167	1.61856	0.278106
43	2	吉安	2019	0	2333	2333	1.1027	1.26435	8.75715	10.6469	10.879	1.06565	0.0502807	10.7108	1.50668	0.26032
43	2	吉安	2020	0	2333	2333	1.10598	1.32537	9.06312	10.7853	10.9845	1.20342	0.0555539	9.62058	1.59694	0.256297
44	2	宜春	2006	0	2333	2333	1	0.906636	6.48311	9.02099	10.0903	0.549805	0.0444306	9.24927	1.0133	0.134083
44	2	宜春	2007	0	2333	2333	1.00814	0.783118	6.73934	9.15673	10.1032	0.534368	0.0434633	9.33894	0.992862	0.152782
44	2	宜春	2008	0	2333	2333	1.00559	0.649438	6.8742	9.33574	10.1911	0.481666	0.0395223	9.4434	1.01325	0.170057
44	2	宜春	2009	0	2333	2333	1.00467	0.602923	6.92854	9.45478	10.3345	0.577865	0.0385569	9.63038	1.11505	0.197827
44	2	宜春	2010	0	2333	2333	1.02039	0.587758	7.06305	9.68502	10.4251	0.584683	0.0343991	9.38742	1.13692	0.197251
44	2	宜春	2011	0	2333	2333	1.02479	0.535094	7.16858	9.8946	10.459	0.528092	0.0330811	9.40908	1.12063	0.199647
44	2	宜春	2012	0	2333	2333	1.06984	0.586314	7.29438	10.0369	10.4775	0.587843	0.0316292	9.32542	1.16298	0.215819
44	2	宜春	2013	0	2333	2333	1.04546	0.619159	7.37149	10.0857	10.6918	0.660702	0.0317559	9.65936	1.23216	0.219793
44	2	宜春	2014	0	2333	2333	1.05594	0.636577	7.41337	10.2315	10.7081	0.721486	0.0322332	9.77667	1.25798	0.227653
44	2	宜春	2015	0	2333	2333	1.05565	0.69052	7.54433	10.2907	10.704	0.813438	0.0334196	9.96426	1.32052	0.248922
44	2	宜春	2016	0	2333	2333	1.07995	0.732426	7.90765	10.3819	10.6736	0.878907	0.03297	9.82446	1.36399	0.244029
44	2	宜春	2017	0	2333	2333	1.09744	0.842776	8.25166	10.4839	10.6642	0.965175	0.0322445	10.475	1.45303	0.239753
44	2	宜春	2018	0	2333	2333	1.11341	0.941786	8.51959	10.5764	10.6592	1.0633	0.0320647	10.4004	1.49535	0.239995
44	2	宜春	2019	0	2333	2333	1.16797	0.979268	8.88738	10.7827	10.6566	1.00412	0.0279528	10.6773	1.34186	0.230922
44	2	宜春	2020	0	2333	2333	1.16355	1.01355	9.06855	10.9233	10.6551	1.13418	0.0264609	10.5801	1.459	0.23369
45	2	抚州	2006	0	2333	2333	1	0.651138	5.34711	9.0114	10.3674	0.531118	0.030966	8.95198	1.0234	0.136815
45	2	抚州	2007	0	2333	2333	0.983639	0.547662	6.01127	9.16639	10.3798	0.518496	0.0330823	9.03773	0.975398	0.161944
45	2	抚州	2008	0	2333	2333	0.973692	0.505385	6.34388	9.32661	10.4463	0.442175	0.0289215	8.95718	0.995492	0.186045
45	2	抚州	2009	0	2333	2333	0.976715	0.494806	6.67077	9.46676	10.593	0.502324	0.0223853	9.32588	1.07201	0.209086
45	2	抚州	2010	0	2333	2333	1.01184	0.432485	6.8742	9.68552	10.735	0.516315	0.0199203	8.91554	1.04136	0.221337
45	2	抚州	2011	0	2333	2333	1.02474	0.400034	6.93634	9.84729	10.7731	0.51184	0.0196561	8.97437	1.05989	0.240625
45	2	抚州	2012	0	2333	2333	1.00543	0.488095	7.01031	9.94856	10.1062	0.575419	0.0196916	9.07817	1.13645	0.24509
45	2	抚州	2013	0	2333	2333	0.992163	0.532054	7.09755	10.0166	10.1235	0.636888	0.0194401	9.26549	1.18137	0.242038
45	2	抚州	2014	0	2333	2333	0.995161	0.575175	7.35692	10.1704	10.2656	0.729113	0.020045	9.3245	1.21952	0.246717
45	2	抚州	2015	0	2333	2333	1.00048	0.651653	7.47477	10.2305	10.3129	0.728941	0.0293356	9.37902	1.29577	0.266298
45	2	抚州	2016	0	2333	2333	1.01653	0.874861	7.94414	10.3175	10.2763	0.934683	0.0291291	9.47968	1.35901	0.257935
45	2	抚州	2017	0	2333	2333	1.0284	0.919183	8.42617	10.3811	10.2712	1.0557	0.0225428	10.0475	1.46909	0.273984
45	2	抚州	2018	0	2333	2333	1.0376	0.9556	8.61032	10.4407	10.2723	1.16375	0.0230578	10.182	1.49542	0.291991
45	2	抚州	2019	0	2333	2333	1.04689	1.10383	8.7421	10.526	10.272	1.24553	0.0225681	10.3493	1.48639	0.314277
45	2	抚州	2020	0	2333	2333	1.04086	1.16769	8.87221	10.676	10.2721	1.44055	0.0241374	10.4286	1.62585	0.317851
46	2	上饶	2006	0	2333	2333	1	0.719639	6.27288	8.86531	9.69412	0.719092	0.0340945	9.11619	1.00518	0.151663
46	2	上饶	2007	0	2333	2333	0.990513	0.674085	6.42972	9.0153	9.78487	0.650226	0.0407553	9.23238	0.976854	0.180176
46	2	上饶	2008	0	2333	2333	1.03671	0.621717	6.72743	9.18174	9.87102	0.581141	0.0396161	9.33361	0.972041	0.188809
46	2	上饶	2009	0	2333	2333	1.06003	0.655668	6.8533	9.32224	9.9118	0.686014	0.0396487	9.37953	1.07319	0.211248
46	2	上饶	2010	0	2333	2333	1.06033	0.62232	6.99302	9.52814	9.92206	0.640641	0.0463304	9.37442	1.08374	0.21274
46	2	上饶	2011	0	2333	2333	1.10476	0.530781	7.04141	9.72991	9.93595	0.623214	0.0442521	9.76675	1.04954	0.216644
46	2	上饶	2012	0	2333	2333	1.10676	0.543906	7.09672	9.85624	9.98327	0.654197	0.0441701	9.44847	1.11073	0.240447
46	2	上饶	2013	0	2333	2333	1.12365	0.589152	7.2717	9.82217	10.0328	0.717134	0.04474	9.5043	1.18833	0.254193
46	2	上饶	2014	0	2333	2333	1.13977	0.613491	7.35244	10.0528	10.1041	0.79607	0.0448098	9.54949	1.22973	0.248095
46	2	上饶	2015	0	2333	2333	1.13974	0.680885	7.5369	10.1118	10.1722	0.893072	0.0471944	10.0454	1.36807	0.276801
46	2	上饶	2016	0	2333	2333	1.16407	0.714725	7.81763	10.2034	10.2688	0.958388	0.0472981	10.3115	1.49428	0.272628
46	2	上饶	2017	0	2333	2333	1.18035	0.898439	8.34783	10.3015	10.3358	1.09238	0.0467936	10.4872	1.59148	0.272796
46	2	上饶	2018	0	2333	2333	1.20312	1.09038	8.5307	10.3907	10.3969	1.2056	0.046631	10.7067	1.61154	0.280621
46	2	上饶	2019	0	2333	2333	1.22356	1.25777	8.7413	10.5143	10.4526	1.2469	0.044451	10.8584	1.55604	0.291262
46	2	上饶	2020	0	2333	2333	1.21898	1.2938	8.94272	10.6073	10.5035	1.38876	0.0485116	10.6408	1.7015	0.285735
47	2	武汉	2006	1	2017	2017	1	0.812191	7.95683	10.3056	13.5241	1.41799	0.0639529	10.0707	1.80809	0.0995115
47	2	武汉	2007	1	2017	2017	1.0301	0.765489	8.30499	10.4796	13.565	1.40515	0.0592838	10.1961	1.74142	0.0977861
47	2	武汉	2008	1	2017	2017	1.06983	0.706031	8.58092	10.6985	13.6044	1.3071	0.0537955	10.2995	1.64086	0.0954235
47	2	武汉	2009	1	2017	2017	1.08996	0.657707	8.83244	10.8424	13.6486	1.63072	0.0525815	10.3268	1.8961	0.108993
47	2	武汉	2010	1	2017	2017	1.11886	0.631476	9.22671	10.9846	13.6893	1.63382	0.0489727	10.2527	1.96387	0.104842
47	2	武汉	2011	1	2017	2017	1.15609	0.559429	9.35781	11.1319	13.7325	1.5021	0.0460324	10.3895	1.70353	0.113135
47	2	武汉	2012	1	2017	2017	1.1944	0.618793	9.52325	11.2833	13.761	1.44629	0.045967	10.5473	1.64066	0.110641
47	2	武汉	2013	1	2017	2017	1.221	0.690377	9.6713	11.6093	13.7814	1.41459	0.0480181	10.6607	1.64791	0.124058
47	2	武汉	2014	1	2017	2017	1.24075	0.716219	9.69855	11.4927	13.7769	1.43636	0.0509603	11.9783	1.61565	0.1167
47	2	武汉	2015	1	2017	2017	1.2583	0.777481	9.9841	11.5534	13.7713	1.57128	0.0557407	12.2885	1.77828	0.122694
47	2	武汉	2016	1	2017	2017	1.28853	0.856685	10.04	11.6215	13.7629	1.62738	0.0592255	12.5833	1.82939	0.127989
47	2	武汉	2017	1	2017	2017	1.32271	0.88302	10.1445	11.7224	13.7503	1.68214	0.0595517	12.898	1.78725	0.128877
47	2	武汉	2018	1	2017	2017	1.35346	0.904752	10.3831	11.814	13.739	1.8077	0.0609248	13.0337	1.73233	0.129943
47	2	武汉	2019	1	2017	2017	1.37794	1.28806	10.5745	11.8882	13.729	1.88433	0.0628111	13.214	1.72474	0.137897
47	2	武汉	2020	1	2017	2017	1.39532	1.32312	10.9821	11.7863	13.7201	2.27279	0.0726569	13.3542	1.94218	0.154189
48	2	黄石	2006	0	2333	2333	1	1.06977	5.39816	9.67017	10.2945	0.408668	0.0495428	8.4042	0.802318	0.0783784
48	2	黄石	2007	0	2333	2333	0.994804	1.0923	5.07517	9.87349	10.3273	0.451277	0.0469638	8.50968	0.805689	0.0874145
48	2	黄石	2008	0	2333	2333	1.01186	1.08754	6.07074	10.0424	10.2219	0.413623	0.0458118	8.76079	0.856065	0.0953981
48	2	黄石	2009	0	2333	2333	0.980324	1.08758	6.43133	10.0673	10.381	0.622929	0.0499667	8.79893	1.00801	0.141421
48	2	黄石	2010	0	2333	2333	0.927537	1.1303	6.72743	10.2551	10.6181	0.694001	0.0395855	8.88975	1.02073	0.148511
48	2	黄石	2011	0	2333	2333	0.990989	1.01704	6.97821	10.5473	10.4416	0.594669	0.0291491	8.98151	0.901216	0.138102
48	2	黄石	2012	0	2333	2333	1.00282	0.990486	7.04054	10.662	10.6862	0.60074	0.033621	9.07301	0.955973	0.134484
48	2	黄石	2013	0	2333	2333	1.00867	0.982499	6.71052	10.6826	10.5094	0.645649	0.0355193	9.14973	0.997259	0.131487
48	2	黄石	2014	0	2333	2333	1.01705	1.03093	7.01751	10.8157	10.5172	0.688486	0.0373648	9.44938	1.02213	0.137164
48	2	黄石	2015	0	2333	2333	1.01466	1.1169	8.20713	10.8208	10.6706	0.754552	0.00855612	9.74237	1.09259	0.183827
48	2	黄石	2016	0	2333	2333	1.04001	1.20419	7.25064	10.8787	10.6503	0.775918	0.00925776	10.0444	1.18111	0.170449
48	2	黄石	2017	0	2333	2333	1.06396	1.24101	7.90175	10.9792	10.7138	0.744976	0.00883574	10.2624	1.10966	0.151597
48	2	黄石	2018	0	2333	2333	1.0733	1.27118	7.99294	11.0705	10.7764	0.764638	0.00946316	10.3783	1.09116	0.15529
48	2	黄石	2019	0	2333	2333	1.09353	1.64545	8.30177	11.1776	10.8381	0.780834	0.0102227	10.4682	1.06119	0.150356
48	2	黄石	2020	0	2333	2333	1.06525	1.73729	8.55661	11.1041	10.8991	0.955953	0.0102756	10.5486	1.22264	0.174491
49	2	十堰	2006	0	2333	2333	1	0.73717	5.35659	9.18595	10.4981	0.73086	0.00846813	8.44368	1.50976	0.126668
49	2	十堰	2007	0	2333	2333	1.0712	0.733132	5.50126	9.45289	10.2191	0.503775	0.00827397	8.57063	1.15401	0.131331
49	2	十堰	2008	0	2333	2333	1.02837	0.731525	6.09582	9.53907	10.3021	0.482188	0.00856458	8.49474	1.1859	0.146448
49	2	十堰	2009	0	2333	2333	1.01554	0.675582	6.50279	9.74185	10.3883	0.562976	0.00861407	8.66578	1.2608	0.2071
49	2	十堰	2010	0	2333	2333	0.9538	0.611849	6.2106	9.96491	10.7033	0.54928	0.00704604	8.81867	1.16404	0.283503
49	2	十堰	2011	0	2333	2333	0.959918	0.484047	6.93634	10.1436	11.0004	0.557927	0.0104301	9.03585	1.19411	0.217428
49	2	十堰	2012	0	2333	2333	0.949838	0.480794	6.98379	10.2566	10.7524	0.61706	0.0114005	8.97219	1.27381	0.217389
49	2	十堰	2013	0	2333	2333	0.953012	0.497223	7.08171	10.3463	10.798	0.676958	0.0119627	9.08499	1.32944	0.214163
49	2	十堰	2014	0	2333	2333	0.978538	0.539161	7.2563	10.4802	10.8133	0.734674	0.0124415	9.18167	1.37556	0.214993
49	2	十堰	2015	0	2333	2333	0.994889	0.646676	7.87778	10.5566	10.8452	0.792942	0.0151576	9.50126	1.40895	0.236629
49	2	十堰	2016	0	2333	2333	1.02511	0.651466	7.39388	10.6474	10.8684	0.795077	0.0160754	9.69498	1.42036	0.225686
49	2	十堰	2017	0	2333	2333	1.05896	0.625124	7.56528	10.7505	10.8585	0.791487	0.0155103	9.67758	1.38414	0.209121
49	2	十堰	2018	0	2333	2333	1.06724	0.604679	7.84149	10.844	10.8614	0.807012	0.0156581	9.79367	1.35077	0.214062
49	2	十堰	2019	0	2333	2333	1.0988	0.847331	8.30968	10.9881	10.8605	0.755298	0.00357538	9.85895	1.2586	0.202159
49	2	十堰	2020	0	2333	2333	1.13585	0.91096	8.46569	10.9734	10.8608	0.898124	0.00427278	9.92444	1.46737	0.239806
50	2	宜昌	2006	1	2017	2017	1	0.9662	6.08677	9.75208	10.5824	0.787715	0.0236233	8.66862	1.02632	0.0903149
50	2	宜昌	2007	1	2017	2017	1.02168	0.848378	6.15698	9.92108	10.7262	0.821865	0.0142313	8.73754	1.07598	0.0961179
50	2	宜昌	2008	1	2017	2017	1.04401	0.910904	6.48768	10.1443	10.7393	0.680342	0.0129132	8.83599	0.976467	0.102575
50	2	宜昌	2009	1	2017	2017	1.03551	0.9016	7.14913	10.357	10.8008	0.989908	0.0118002	8.7483	1.25916	0.123026
50	2	宜昌	2010	1	2017	2017	0.999898	0.638996	7.23921	10.5501	10.8257	0.915042	0.0110491	8.87928	1.23918	0.126173
50	2	宜昌	2011	1	2017	2017	1.06594	0.669367	7.83874	10.8719	10.884	0.560731	0.00716199	9.08166	0.814273	0.111222
50	2	宜昌	2012	1	2017	2017	1.08529	0.702144	7.97488	11.0271	10.9436	0.576186	0.00754823	9.28718	0.799352	0.117833
50	2	宜昌	2013	1	2017	2017	1.09024	0.713947	7.76345	11.1627	10.9984	0.611904	0.00793214	9.38026	0.841219	0.128049
50	2	宜昌	2014	1	2017	2017	1.10751	0.720331	8.22013	11.2433	10.9882	0.628154	0.00823318	9.363	0.824736	0.141376
50	2	宜昌	2015	1	2017	2017	1.12136	0.79624	7.47873	11.3189	10.9703	0.630226	0.00867021	9.45248	0.833873	0.158807
50	2	宜昌	2016	1	2017	2017	1.16237	0.842315	8.3596	11.4073	10.9702	0.634452	0.00873712	9.65197	0.843819	0.143413
50	2	宜昌	2017	1	2017	2017	1.17202	0.865693	8.80418	11.4524	10.9686	0.711663	0.00550166	9.78296	0.90588	0.128029
50	2	宜昌	2018	1	2017	2017	1.17837	0.884584	8.86686	11.4955	10.9676	0.763983	0.00564145	9.89149	0.908113	0.123907
50	2	宜昌	2019	1	2017	2017	1.19512	1.08265	9.01736	11.5883	10.967	0.790295	0.00560263	9.9821	0.865976	0.133825
50	2	宜昌	2020	1	2017	2017	1.23571	1.17532	9.26227	11.5599	10.9666	0.935822	0.00622755	10.0483	1.02354	0.138369
51	2	襄阳	2006	1	2017	2017	1	0.704545	6.28227	9.36572	10.0297	0.453999	0.0113831	9.40064	0.955889	0.0840882
51	2	襄阳	2007	1	2017	2017	0.981491	0.639704	6.62007	9.58039	10.0603	0.439035	0.0112775	9.47308	0.870349	0.0910604
51	2	襄阳	2008	1	2017	2017	0.979787	0.61348	6.87213	9.82325	10.125	0.372434	0.0139793	9.57605	0.829629	0.0964069
51	2	襄阳	2009	1	2017	2017	0.940601	0.591049	7.37023	10.002	10.5136	0.431523	0.0172825	9.05453	0.87579	0.123366
51	2	襄阳	2010	1	2017	2017	0.905905	0.540066	7.1333	10.2389	10.5339	0.447416	0.0175473	9.23433	0.84128	0.120211
51	2	襄阳	2011	1	2017	2017	0.968077	0.466865	7.4495	10.5628	10.9429	0.38472	0.0121484	9.36659	0.714567	0.116377
51	2	襄阳	2012	1	2017	2017	0.965013	0.456475	7.6324	10.7181	11.034	0.399389	0.0144719	9.44647	0.725478	0.125489
51	2	襄阳	2013	1	2017	2017	0.974691	0.465391	7.46566	10.7641	11.0764	0.442352	0.0158112	9.62453	0.775389	0.12966
51	2	襄阳	2014	1	2017	2017	0.978572	0.496881	7.75919	10.9317	10.8697	0.481775	0.015065	9.6664	0.793785	0.139946
51	2	襄阳	2015	1	2017	2017	0.991629	0.517465	7.55591	11.0074	10.8387	0.497795	0.0178143	9.84735	0.796958	0.172822
51	2	襄阳	2016	1	2017	2017	1.01338	0.559497	7.86596	11.0923	10.824	0.487898	0.0184694	10.0545	0.828765	0.17316
51	2	襄阳	2017	1	2017	2017	1.02758	0.642394	8.35161	11.1689	10.8107	0.497968	0.0186467	10.273	0.821464	0.157934
51	2	襄阳	2018	1	2017	2017	1.02723	0.724933	8.32385	11.2401	10.8093	0.515129	0.0169062	10.3743	0.813868	0.155684
51	2	襄阳	2019	1	2017	2017	1.08274	0.968947	8.86672	11.3482	10.8092	0.51988	0.0164772	10.5298	0.786738	0.151607
51	2	襄阳	2020	1	2017	2017	1.09622	1.07925	9.27294	11.3477	10.8092	0.612315	0.0200583	10.5273	0.92962	0.14565
52	2	鄂州	2006	0	2333	2333	1	0.887599	4.38203	9.70302	9.08953	0.429989	0.0326208	7.75809	0.680271	0.0804966
52	2	鄂州	2007	0	2333	2333	1.00876	0.884862	4.29046	9.91655	9.14131	0.360984	0.0320296	7.85725	0.609849	0.0854977
52	2	鄂州	2008	0	2333	2333	1.02504	0.833704	4.89035	10.1713	9.38429	0.290537	0.0286471	8.05617	0.585557	0.0888098
52	2	鄂州	2009	0	2333	2333	1.00917	0.739666	5.16479	10.3517	9.1412	0.307557	0.0268878	8.1303	0.625587	0.110194
52	2	鄂州	2010	0	2333	2333	0.99504	0.63307	5.03695	10.5438	9.21811	0.358488	0.0259688	7.7879	0.64925	0.10881
52	2	鄂州	2011	0	2333	2333	1.02216	0.512439	5.17048	10.7527	9.34732	0.351331	0.0232724	7.85584	0.604486	0.115491
52	2	鄂州	2012	0	2333	2333	1.02873	0.501752	5.39816	10.8817	9.44145	0.402062	0.0243009	8.02035	0.619968	0.111856
52	2	鄂州	2013	0	2333	2333	1.03066	0.506462	5.46806	10.9571	9.48159	0.429502	0.0212556	9.00493	0.63052	0.112285
52	2	鄂州	2014	0	2333	2333	1.03176	0.511531	5.66296	11.0798	9.60238	0.442022	0.0254318	9.36306	0.6542	0.110123
52	2	鄂州	2015	0	2333	2333	1.03216	0.549595	7.26962	11.1407	9.63266	0.461761	0.0277266	9.28191	0.698319	0.116259
52	2	鄂州	2016	0	2333	2333	1.04615	0.594585	6.04263	11.225	9.764	0.490675	0.0281062	8.50355	0.728911	0.125575
52	2	鄂州	2017	0	2333	2333	1.06367	0.678524	6.35611	11.3404	9.88001	0.500345	0.0267345	9.30347	0.724412	0.128459
52	2	鄂州	2018	0	2333	2333	1.0711	0.755974	6.61204	11.4438	9.99607	0.515309	0.00317615	9.76322	0.722461	0.121904
52	2	鄂州	2019	0	2333	2333	1.09746	0.873528	7.15851	11.5776	10.112	0.523333	0.00319517	9.91689	0.677316	0.109919
52	2	鄂州	2020	0	2333	2333	1.60043	0.943351	7.6044	11.4509	10.228	0.705264	0.00387479	9.98285	0.893313	0.126772
53	2	荆门	2006	0	2333	2333	1	0.692935	5.49717	9.38455	9.86662	0.496396	0.0211037	8.33209	0.877671	0.0834949
53	2	荆门	2007	0	2333	2333	0.997444	0.631528	5.73657	9.55796	9.9311	0.480647	0.020298	8.45532	0.819983	0.114138
53	2	荆门	2008	0	2333	2333	0.991196	0.541447	6.0845	9.81515	9.88186	0.396663	0.018946	8.60954	0.817656	0.0945021
53	2	荆门	2009	0	2333	2333	0.996692	0.560874	6.40688	9.9558	9.81853	0.444	0.0191642	8.62887	0.875705	0.136076
53	2	荆门	2010	0	2333	2333	0.914075	0.486246	6.34914	10.1468	9.85933	0.434492	0.0184931	8.70247	0.938539	0.130752
53	2	荆门	2011	0	2333	2333	0.930043	0.483232	6.76388	10.3971	9.89953	0.386548	0.0164121	8.88373	0.834257	0.132975
53	2	荆门	2012	0	2333	2333	0.942209	0.459937	6.91175	10.5361	9.96195	0.402982	0.0165193	9.02278	0.915043	0.131026
53	2	荆门	2013	0	2333	2333	0.956054	0.472834	6.89163	10.5955	9.96284	0.465999	0.0180869	9.11379	0.932351	0.132034
53	2	荆门	2014	0	2333	2333	0.969217	0.487015	7.35883	10.7228	9.92373	0.498443	0.0186711	9.17164	0.959114	0.136547
53	2	荆门	2015	0	2333	2333	0.977044	0.527735	7.01751	10.779	9.55237	0.571785	0.0202718	9.64775	1.03032	0.162696
53	2	荆门	2016	0	2333	2333	1.00285	0.61208	7.60788	10.868	9.44731	0.573412	0.020481	9.868	1.09154	0.162235
53	2	荆门	2017	0	2333	2333	1.0183	0.681917	8.06054	10.97	9.39333	0.594517	0.0208605	10.1018	1.13236	0.160812
53	2	荆门	2018	0	2333	2333	1.0322	0.739873	8.20904	11.0626	9.34233	0.599288	0.0206368	10.2618	1.08977	0.145738
53	2	荆门	2019	0	2333	2333	1.04545	0.889165	8.58597	11.1591	9.29395	0.617139	0.0200802	10.4048	1.06179	0.144384
53	2	荆门	2020	0	2333	2333	1.08039	1.08295	8.86729	11.1586	9.24812	0.748906	0.02022	10.5562	1.28511	0.164184
54	2	孝感	2006	0	2333	2333	1	1.05876	4.94876	9.0667	10.0908	0.590496	0.019533	8.61347	0.909118	0.103638
54	2	孝感	2007	0	2333	2333	0.981099	0.979779	5.1985	9.08568	10.2466	0.502427	0.0194511	8.78811	0.839109	0.113556
54	2	孝感	2008	0	2333	2333	0.974613	0.891097	5.60212	9.4492	10.2964	0.411102	0.0193762	8.96377	0.848267	0.0917271
54	2	孝感	2009	0	2333	2333	1.25917	0.755204	6.19441	9.57262	10.3631	0.473766	0.0193008	9.05473	0.932065	0.163159
54	2	孝感	2010	0	2333	2333	0.760079	0.656605	6.36475	9.71896	10.2	0.486597	0.0178757	9.0015	0.980664	0.166832
54	2	孝感	2011	0	2333	2333	0.76375	0.569685	6.65929	9.89747	10.2212	0.487885	0.0173178	11.5441	1.00556	0.119132
54	2	孝感	2012	0	2333	2333	0.775686	0.543037	6.8977	9.94913	10.2212	0.500159	0.0178076	9.471	1.06782	0.182591
54	2	孝感	2013	0	2333	2333	0.776616	0.55285	7.03527	10.0651	10.5374	0.531988	0.022534	9.62309	1.13333	0.183948
54	2	孝感	2014	0	2333	2333	0.788464	0.574661	7.36897	10.2361	10.5772	0.579871	0.0189807	9.7145	1.19105	0.186887
54	2	孝感	2015	0	2333	2333	0.799126	0.627593	7.17855	10.3064	10.6875	0.628106	0.0196001	9.89656	1.27409	0.199271
54	2	孝感	2016	0	2333	2333	0.811302	0.656521	7.69485	10.3808	10.6851	0.648965	0.0195681	10.0606	1.31859	0.225231
54	2	孝感	2017	0	2333	2333	0.824084	0.690046	8.06275	10.4792	10.6975	0.653322	0.0149747	10.4796	1.31322	0.207376
54	2	孝感	2018	0	2333	2333	0.83191	0.718089	8.03171	10.5687	10.7062	0.657156	0.0151378	10.8373	1.2776	0.199967
54	2	孝感	2019	0	2333	2333	0.864167	0.862704	8.35773	10.753	10.7123	0.598232	0.0138797	10.8767	1.12747	0.177678
54	2	孝感	2020	0	2333	2333	0.901689	0.949484	8.6498	10.8468	10.7165	0.730034	0.0146238	10.7544	1.30366	0.19383
55	2	荆州	2006	0	2333	2333	1	0.97045	5.49717	8.82497	11.6716	0.592378	0.0165126	9.01259	1.19003	0.0978369
55	2	荆州	2007	0	2333	2333	0.962424	0.947103	5.73657	8.98732	11.6257	0.576795	0.0159489	9.17175	1.12925	0.101996
55	2	荆州	2008	0	2333	2333	0.967742	0.89132	6.0845	9.16472	11.7119	0.489188	0.0155039	9.33075	1.16988	0.106451
55	2	荆州	2009	0	2333	2333	1.00281	0.805895	6.40688	9.30219	11.6736	0.546342	0.0152704	9.28538	1.21933	0.113084
55	2	荆州	2010	0	2333	2333	0.918628	0.744011	6.34914	9.59608	11.6771	0.550797	0.00553805	9.34798	1.23777	0.123477
55	2	荆州	2011	0	2333	2333	0.94984	0.681943	6.76388	9.814	11.6209	0.523499	0.00589585	9.50972	1.1721	0.189033
55	2	荆州	2012	0	2333	2333	0.968476	0.665064	6.91175	9.94808	11.6408	0.540472	0.0062433	9.49993	1.21983	0.189657
55	2	荆州	2013	0	2333	2333	0.969005	0.653229	6.89163	9.91324	11.6393	0.600915	0.00671237	9.78553	1.30262	0.191714
55	2	荆州	2014	0	2333	2333	0.984853	0.659666	7.35883	10.1571	11.6247	0.64472	0.00682183	9.69749	1.32863	0.186624
55	2	荆州	2015	0	2333	2333	0.996201	0.697089	7.01751	10.2355	11.4872	0.673137	0.00691992	10.0209	1.40464	0.162675
55	2	荆州	2016	0	2333	2333	1.02223	0.71232	7.60788	10.3191	11.4272	0.68664	0.00688448	10.1665	1.47305	0.222791
55	2	荆州	2017	0	2333	2333	1.05546	0.736554	8.06054	10.4275	11.3781	0.722629	0.00128256	10.7068	1.50751	0.211034
55	2	荆州	2018	0	2333	2333	1.07503	0.756355	8.20904	10.5253	11.3351	0.768001	0.00115339	10.7198	1.5125	0.208042
55	2	荆州	2019	0	2333	2333	1.127	1.02504	8.58597	10.7166	11.2974	0.75621	0.00163166	11.0714	1.34947	0.194582
55	2	荆州	2020	0	2333	2333	1.10442	1.14985	8.86729	10.6952	11.2645	0.925157	0.00195516	11.2433	1.5625	0.224912
56	2	黄冈	2006	0	2333	2333	1	1.19623	5.02388	8.5897	10.3641	0.574324	0.0199389	8.73246	1.1363	0.13205
56	2	黄冈	2007	0	2333	2333	0.997371	1.09848	5.22036	8.68118	10.2647	0.55389	0.0205623	9.20301	1.06252	0.157217
56	2	黄冈	2008	0	2333	2333	1.05053	1.06562	5.83773	8.78263	10.44	0.420308	0.0184185	9.35751	1.06117	0.170249
56	2	黄冈	2009	0	2333	2333	1.11815	0.977101	6.21661	9.29908	10.5532	0.434394	0.0174357	9.41894	1.05924	0.207875
56	2	黄冈	2010	0	2333	2333	0.741687	0.862841	6.35437	9.50458	10.7371	0.454804	0.0130402	9.19096	1.11349	0.212317
56	2	黄冈	2011	0	2333	2333	0.768547	0.733209	6.39192	9.73554	10.6486	0.447395	0.00182819	9.09945	1.1163	0.213828
56	2	黄冈	2012	0	2333	2333	0.776993	0.728542	6.72263	9.86371	10.7733	0.464269	0.00253165	9.28317	1.20118	0.227977
56	2	黄冈	2013	0	2333	2333	0.774888	0.703986	6.81674	9.7851	10.7847	0.490949	0.00419278	9.37199	1.29033	0.225747
56	2	黄冈	2014	0	2333	2333	0.766558	0.718519	7.18159	10.0488	10.7443	0.555873	0.00493022	9.83235	1.36658	0.236714
56	2	黄冈	2015	0	2333	2333	0.779691	0.78032	7.05272	10.1371	10.6176	0.623764	0.00539499	10.021	1.46225	0.253858
56	2	黄冈	2016	0	2333	2333	0.800326	0.825088	7.31055	10.2173	10.6087	0.672356	0.00620099	10.267	1.55315	0.262165
56	2	黄冈	2017	0	2333	2333	0.805039	0.836878	7.66763	10.3006	10.571	0.732565	0.00177685	10.6032	1.5824	0.236482
56	2	黄冈	2018	0	2333	2333	0.798966	0.846436	7.86442	10.3774	10.6074	0.778979	0.00218024	10.8376	1.63267	0.237143
56	2	黄冈	2019	0	2333	2333	0.812038	1.22959	8.464	10.5101	10.5723	0.800473	0.00208225	10.7112	1.55226	0.230021
56	2	黄冈	2020	0	2333	2333	0.810723	1.37743	8.71391	10.4853	10.6062	0.999194	0.00225997	10.6675	1.84103	0.274121
57	2	咸宁	2006	0	2333	2333	1	1.1398	4.39445	9.0342	10.2907	0.391025	0.0218389	8.17724	0.81653	0.119701
57	2	咸宁	2007	0	2333	2333	0.960088	1.05602	4.80402	9.22019	10.2493	0.401832	0.0176747	8.31195	0.785596	0.126948
57	2	咸宁	2008	0	2333	2333	0.997216	0.998529	5.45532	9.56794	10.332	0.339744	0.02222	8.56472	0.776565	0.153105
57	2	咸宁	2009	0	2333	2333	0.961453	0.88251	5.46383	9.68664	10.1433	0.423351	0.0229564	8.73238	0.856951	0.19496
57	2	咸宁	2010	0	2333	2333	0.86551	0.874934	5.73334	9.9584	10.3417	0.436026	0.0245633	8.95568	0.831248	0.182294
57	2	咸宁	2011	0	2333	2333	0.880688	0.855895	5.66296	10.1829	10.6029	0.419197	0.0217216	8.46816	0.822504	0.18844
57	2	咸宁	2012	0	2333	2333	0.88883	0.850141	5.89164	10.335	10.5853	0.470055	0.0230014	8.57105	0.845618	0.188628
57	2	咸宁	2013	0	2333	2333	0.88734	0.871933	6.2186	10.2742	10.5702	0.507485	0.0234215	8.68053	0.890501	0.179662
57	2	咸宁	2014	0	2333	2333	0.895639	0.880259	6.87109	10.5654	10.6014	0.553075	0.00504817	8.86093	0.924785	0.184678
57	2	咸宁	2015	0	2333	2333	0.899361	0.956052	6.55108	10.627	10.6014	0.610609	0.00520298	9.42371	1.00521	0.185453
57	2	咸宁	2016	0	2333	2333	0.915963	1.03484	7.23418	10.6926	10.6213	0.650613	0.00522887	9.72235	1.08942	0.195139
57	2	咸宁	2017	0	2333	2333	0.939546	1.01205	7.54221	10.7963	10.629	0.686411	0.00212782	9.92087	1.12553	0.183918
57	2	咸宁	2018	0	2333	2333	0.964894	0.994129	7.67694	10.8903	10.6337	0.705333	0.00244934	10.1048	1.10032	0.182282
57	2	咸宁	2019	0	2333	2333	1.00303	1.1903	8.20658	11.0453	10.6365	0.694345	0.00191882	10.2245	0.999812	0.175716
57	2	咸宁	2020	0	2333	2333	0.996719	1.30932	8.46506	10.9737	10.6383	0.845115	0.00207801	10.2624	1.17844	0.204762
58	2	随州	2006	0	2333	2333	1	0.870802	4.55388	9.19034	8.76608	0.323377	0.00780709	8.12257	0.920091	0.0828104
58	2	随州	2007	0	2333	2333	0.853852	0.82201	4.57471	9.32215	8.99541	0.305904	0.0102669	8.31587	0.962923	0.0896701
58	2	随州	2008	0	2333	2333	0.840663	0.804582	4.70953	9.55208	8.80986	0.260207	0.0104241	8.75116	0.900245	0.102304
58	2	随州	2009	0	2333	2333	0.794258	0.818434	5.16479	9.65059	8.80057	0.362907	0.0106582	8.38944	1.02482	0.134851
58	2	随州	2010	0	2333	2333	0.739964	0.763676	5.54908	9.81907	9.03563	0.429521	0.00989302	8.98898	1.07203	0.142481
58	2	随州	2011	0	2333	2333	0.741202	0.724225	5.98141	10.0822	8.96047	0.406155	0.00992948	8.69615	0.989997	0.13962
58	2	随州	2012	0	2333	2333	0.743618	0.711656	6.15698	10.2096	9.0531	0.437796	0.0101146	8.80076	1.02571	0.144864
58	2	随州	2013	0	2333	2333	0.726574	0.676355	6.03548	10.1526	8.82468	0.489331	0.010973	8.82914	1.09438	0.151135
58	2	随州	2014	0	2333	2333	0.73373	0.662148	6.20456	10.409	8.72421	0.548182	0.0113949	8.92304	1.16921	0.143349
58	2	随州	2015	0	2333	2333	0.754664	0.701379	6.18002	10.4885	8.70417	0.581807	0.012016	9.07833	1.23409	0.194969
58	2	随州	2016	0	2333	2333	0.761368	0.74979	6.35784	10.5662	8.71785	0.618944	0.0124907	9.29358	1.29315	0.17217
58	2	随州	2017	0	2333	2333	0.784886	0.76298	6.65544	10.6511	8.71785	0.64382	0.0124567	9.75862	1.32139	0.16349
58	2	随州	2018	0	2333	2333	0.854527	0.773484	6.90073	10.7294	8.71801	0.682613	0.0124628	9.91842	1.34263	0.152431
58	2	随州	2019	0	2333	2333	0.88714	0.979181	7.42058	10.8663	8.71801	0.660463	0.0119296	10.1045	1.26096	0.135959
58	2	随州	2020	0	2333	2333	0.832302	1.07802	7.66622	10.9055	8.71801	0.807147	0.014031	10.0404	1.49025	0.174053
59	2	株洲	2006	0	2333	2333	1	0.759839	6.59167	9.71269	11.1207	0.420415	0.0265121	8.70656	0.912728	0.0877709
59	2	株洲	2007	0	2333	2333	0.987016	0.718444	6.91771	9.92265	10.9203	0.404332	0.0264133	8.75201	0.849267	0.0964836
59	2	株洲	2008	0	2333	2333	0.982447	0.747568	7.07157	10.109	11.0214	0.384078	0.0273071	8.69552	0.830545	0.10358
59	2	株洲	2009	0	2333	2333	0.948114	0.77558	7.19218	10.2232	11.2106	0.473247	0.02921	9.09863	0.922015	0.119133
59	2	株洲	2010	0	2333	2333	0.970774	0.734468	7.35819	10.4224	11.138	0.431701	0.0261051	8.95623	0.885226	0.123074
59	2	株洲	2011	0	2333	2333	1.02672	0.699553	7.48437	10.6074	11.1731	0.428623	0.0260059	9.16149	0.86374	0.122676
59	2	株洲	2012	0	2333	2333	1.03777	0.674626	7.60986	10.7196	11.1962	0.461236	0.0273673	9.54833	0.902074	0.130745
59	2	株洲	2013	0	2333	2333	1.02921	0.677346	7.6953	10.7942	11.2119	0.481308	0.0294355	9.69069	0.946115	0.133241
59	2	株洲	2014	0	2333	2333	1.05593	0.69253	7.7698	10.9104	11.3996	0.513309	0.0315669	9.71932	0.952129	0.135134
59	2	株洲	2015	0	2333	2333	1.08122	0.735546	7.89283	10.9795	11.3237	0.497871	0.0333868	9.42807	0.92355	0.149931
59	2	株洲	2016	0	2333	2333	1.11104	0.785928	8.22363	11.0362	11.4515	0.536655	0.0349738	9.28871	1.02513	0.162844
59	2	株洲	2017	0	2333	2333	1.07958	0.779387	8.51379	11.0501	11.5046	0.622407	0.0368247	10.566	1.20125	0.176711
59	2	株洲	2018	0	2333	2333	1.09044	0.774053	8.56751	11.0889	11.55	0.697183	0.0425984	10.7581	1.19951	0.173388
59	2	株洲	2019	0	2333	2333	1.12346	0.848996	8.90721	11.2201	11.5886	0.720811	0.0423406	10.7872	1.0843	0.174285
59	2	株洲	2020	0	2333	2333	1.1278	0.934513	9.01347	11.2845	11.6216	0.813812	0.0459414	10.8423	1.14385	0.151258
60	2	湘潭	2006	0	2333	2333	1	1.11849	6.11368	9.64569	11.5077	0.525429	0.0365398	8.62616	0.915186	0.0937777
60	2	湘潭	2007	0	2333	2333	1.00756	1.08319	6.34212	9.86115	11.6559	0.466726	0.0355455	8.40083	0.755218	0.0983751
60	2	湘潭	2008	0	2333	2333	1.01868	0.80471	6.64509	10.0721	11.7951	0.488135	0.0361589	7.1371	0.86731	0.103987
60	2	湘潭	2009	0	2333	2333	1.00821	0.882737	6.79347	10.189	11.5976	0.59263	0.0392176	8.97909	0.934408	0.118327
60	2	湘潭	2010	0	2333	2333	1.00843	0.782836	7.01031	10.3835	11.6224	0.610639	0.0373211	9.03908	0.873572	0.119471
60	2	湘潭	2011	0	2333	2333	1.06852	0.705652	7.1624	10.6153	11.8997	0.585027	0.0356404	7.95691	0.825714	0.118926
60	2	湘潭	2012	0	2333	2333	1.08179	0.705683	7.29097	10.7418	11.6839	0.634749	0.0378037	8.80391	0.876173	0.113223
60	2	湘潭	2013	0	2333	2333	1.09725	0.737586	7.38088	10.815	11.7135	0.675436	0.0399806	8.94812	0.963974	0.127104
60	2	湘潭	2014	0	2333	2333	1.08068	0.771402	7.54908	10.9325	11.7176	0.70854	0.0436559	8.89496	0.980127	0.129636
60	2	湘潭	2015	0	2333	2333	1.10815	0.884918	7.74716	11.0092	11.7142	0.737519	0.0447193	9.03608	1.03994	0.134986
60	2	湘潭	2016	0	2333	2333	1.15261	0.991084	7.99699	11.0966	11.7736	0.742533	0.0467861	9.25873	1.08608	0.146019
60	2	湘潭	2017	0	2333	2333	1.17539	1.14436	7.96311	11.1631	11.7945	0.80062	0.050044	9.83103	1.1159	0.1402
60	2	湘潭	2018	0	2333	2333	1.19128	1.2928	8.34403	11.2333	11.8141	0.829208	0.05211	9.93905	0.986598	0.142256
60	2	湘潭	2019	0	2333	2333	1.21599	1.52607	8.60043	11.2718	11.8325	0.897212	0.0566147	10.0294	0.972598	0.140207
60	2	湘潭	2020	0	2333	2333	1.23587	1.47271	8.50876	11.3611	11.8498	1.02765	0.0628844	9.75475	1.00501	0.125224
61	2	衡阳	2006	0	2333	2333	1	0.699088	5.63121	9.21602	10.5493	0.444493	0.0251418	8.83933	1.00992	0.0985051
61	2	衡阳	2007	0	2333	2333	0.977744	0.651943	6.34388	9.41181	10.5501	0.410671	0.0255755	8.99316	0.957265	0.108551
61	2	衡阳	2008	0	2333	2333	0.93919	0.60856	6.50728	9.60629	10.5767	0.362773	0.028361	9.06145	0.928734	0.119236
61	2	衡阳	2009	0	2333	2333	0.868706	0.636729	6.89467	9.7584	11.4019	0.392161	0.025633	9.60178	0.949169	0.128975
61	2	衡阳	2010	0	2333	2333	0.871894	0.562922	7.00397	9.92422	11.4562	0.373649	0.0236875	9.68364	0.915203	0.147383
61	2	衡阳	2011	0	2333	2333	0.896397	0.513317	7.16007	10.0954	11.6796	0.35263	0.0237226	9.51788	0.88015	0.149876
61	2	衡阳	2012	0	2333	2333	0.909188	0.521047	7.35244	10.2131	11.7396	0.355381	0.0255329	9.78551	0.912621	0.155435
61	2	衡阳	2013	0	2333	2333	0.906016	0.5324	7.54433	10.2256	11.5271	0.394086	0.029083	9.91745	0.966176	0.167916
61	2	衡阳	2014	0	2333	2333	0.928477	0.557731	7.65349	10.4023	11.5642	0.398717	0.0310749	10.0997	0.997595	0.172325
61	2	衡阳	2015	0	2333	2333	0.953462	0.61212	7.88833	10.4784	11.5993	0.423147	0.0329672	10.1023	1.06089	0.189069
61	2	衡阳	2016	0	2333	2333	0.95894	0.738014	8.11073	10.5718	11.684	0.457474	0.0332408	10.2453	1.13776	0.18907
61	2	衡阳	2017	0	2333	2333	0.927093	0.919853	8.12148	10.6046	11.7755	0.556388	0.036359	10.7232	1.21676	0.18156
61	2	衡阳	2018	0	2333	2333	0.934446	1.12846	8.2514	10.6493	11.8669	0.604091	0.038741	10.9418	1.2043	0.174484
61	2	衡阳	2019	0	2333	2333	0.941952	1.04773	8.76717	10.7446	11.9584	0.647429	0.038786	11.028	1.1539	0.177889
61	2	衡阳	2020	0	2333	2333	0.940412	0.983142	8.55314	10.8695	12.0498	0.730738	0.0409534	11.1772	1.21158	0.164581
62	2	邵阳	2006	0	2333	2333	1	0.8795	4.83628	8.71703	9.88186	0.421969	0.0131399	9.07173	1.17736	0.146644
62	2	邵阳	2007	0	2333	2333	0.993246	0.804073	5.03044	8.86418	9.94439	0.435556	0.0125644	9.09197	1.17438	0.17398
62	2	邵阳	2008	0	2333	2333	1.00963	0.69518	5.58725	9.02786	9.99566	0.411703	0.0109957	9.20405	1.18888	0.188624
62	2	邵阳	2009	0	2333	2333	0.962493	0.676392	5.87493	9.08896	10.0921	0.46062	0.00968004	9.21354	1.33684	0.224734
62	2	邵阳	2010	0	2333	2333	0.977608	0.597923	6.04263	9.25608	10.1631	0.479232	0.00894099	9.41635	1.30362	0.222214
62	2	邵阳	2011	0	2333	2333	1.01878	0.528254	6.25383	9.45697	10.2967	0.468896	0.00831283	9.87784	1.23033	0.215057
62	2	邵阳	2012	0	2333	2333	1.08495	0.530486	6.52503	9.5754	10.2259	0.508719	0.0133625	9.7098	1.28111	0.241124
62	2	邵阳	2013	0	2333	2333	1.06524	0.552092	6.77878	9.54581	10.2075	0.567815	0.0100634	9.77316	1.33475	0.271502
62	2	邵阳	2014	0	2333	2333	1.0727	0.612145	6.99577	9.76984	10.2239	0.59606	0.0120914	9.83497	1.37614	0.274537
62	2	邵阳	2015	0	2333	2333	1.05685	0.673172	7.09257	9.86037	10.2481	0.642726	0.0114597	9.97255	1.48411	0.31156
62	2	邵阳	2016	0	2333	2333	1.14105	0.757889	7.46107	9.95166	10.2822	0.688117	0.0121975	10.1527	1.59916	0.31371
62	2	邵阳	2017	0	2333	2333	0.908227	0.859226	7.91352	10.0055	10.3047	0.780071	0.0135412	10.3562	1.71736	0.313845
62	2	邵阳	2018	0	2333	2333	0.920741	0.954159	8.24748	10.0932	10.3256	0.796117	0.0140408	10.7919	1.60084	0.307496
62	2	邵阳	2019	0	2333	2333	0.950333	0.897972	8.38549	10.2867	10.345	0.756077	0.0131008	10.8437	1.39763	0.270299
62	2	邵阳	2020	0	2333	2333	0.942982	0.850249	8.59323	10.4427	10.3631	0.871394	0.0141443	10.9632	1.46522	0.26221
63	2	常德	2006	0	2333	2333	1	0.889081	4.17439	9.49837	9.85927	0.37809	0.0173188	8.75893	0.631087	0.0893681
63	2	常德	2007	0	2333	2333	1.0175	0.91161	4.35671	9.67414	10.1581	0.356799	0.0182222	8.88307	0.589372	0.102966
63	2	常德	2008	0	2333	2333	1.03579	0.853505	4.93447	9.86272	10.2829	0.306917	0.0167225	8.82906	0.585116	0.107628
63	2	常德	2009	0	2333	2333	0.913601	0.853641	5.47227	10.0211	10.4527	0.326192	0.0157902	8.89346	0.639208	0.110396
63	2	常德	2010	0	2333	2333	0.900025	0.790145	6.34212	10.1868	10.5009	0.322281	0.0139131	9.09327	0.645683	0.118869
63	2	常德	2011	0	2333	2333	0.945022	0.712551	6.4599	10.3623	10.5378	0.300849	0.0140778	9.29051	0.637179	0.123009
63	2	常德	2012	0	2333	2333	0.926839	0.721856	6.7178	10.4766	10.5739	0.314545	0.0166656	9.4021	0.682961	0.125075
63	2	常德	2013	0	2333	2333	0.921902	0.761636	6.98657	10.5271	10.5846	0.352645	0.0185617	9.54105	0.720238	0.14013
63	2	常德	2014	0	2333	2333	0.940779	0.819174	7.12125	10.6739	10.6397	0.367532	0.01997	9.59127	0.765131	0.144291
63	2	常德	2015	0	2333	2333	0.962372	0.899843	7.37275	10.7452	10.7083	0.398837	0.0226489	9.76349	0.829635	0.157446
63	2	常德	2016	0	2333	2333	0.980209	1.04455	7.72223	10.8306	10.7562	0.43424	0.0249121	9.89271	0.918744	0.156762
63	2	常德	2017	0	2333	2333	0.983419	1.32363	7.89096	10.8788	10.8088	0.511125	0.0286233	10.0089	0.972936	0.158232
63	2	常德	2018	0	2333	2333	0.983611	1.64673	8.26642	10.971	10.8595	0.532507	0.0304875	10.4972	0.907509	0.161488
63	2	常德	2019	0	2333	2333	1.02379	1.74166	8.51539	11.0428	10.9084	0.580217	0.0324212	10.6381	0.90935	0.167919
63	2	常德	2020	0	2333	2333	1.03618	1.64608	8.41205	11.1633	10.9555	0.670061	0.0377155	10.8166	0.962675	0.163729
64	2	张家界	2006	0	2333	2333	1	1.37793	4.20469	9.06843	9.58555	0.694383	0.00800297	7.41688	0.831192	0.14923
64	2	张家界	2007	0	2333	2333	0.84231	1.35254	4.68213	9.23024	9.62437	0.676095	0.0104377	7.57892	0.854164	0.171569
64	2	张家界	2008	0	2333	2333	0.925074	1.25516	4.83628	9.42044	9.60549	0.609212	0.0103808	7.4006	0.810363	0.189288
64	2	张家界	2009	0	2333	2333	0.768866	1.08472	5.04986	9.5117	9.46382	0.770287	0.0118207	7.48147	0.950078	0.228811
64	2	张家界	2010	0	2333	2333	0.819365	0.991106	5.12396	9.69511	9.43899	0.775453	0.0124136	7.67203	0.968268	0.227193
64	2	张家界	2011	0	2333	2333	0.841673	0.92448	4.89784	9.90758	9.92113	0.731651	0.0118214	7.95089	0.980757	0.229403
64	2	张家界	2012	0	2333	2333	0.931276	0.948592	5.18178	10.0283	9.40426	0.728195	0.0129749	8.23603	1.01412	0.238455
64	2	张家界	2013	0	2333	2333	0.828445	0.993314	5.44242	9.97035	9.38748	0.792571	0.0151712	8.42598	1.09481	0.240381
64	2	张家界	2014	0	2333	2333	0.829438	1.05634	5.66643	10.2055	9.38597	0.826696	0.0163541	8.41361	1.12653	0.28497
64	2	张家界	2015	0	2333	2333	0.871149	1.14087	5.8522	10.2896	9.44209	0.829172	0.0171041	8.59323	1.20728	0.322385
64	2	张家界	2016	0	2333	2333	0.929933	1.21334	5.8944	10.3828	9.97259	0.847383	0.017089	8.89397	1.38535	0.292857
64	2	张家界	2017	0	2333	2333	0.884494	1.29831	6.09582	10.4679	9.81934	1.03525	0.018149	9.05701	1.47549	0.283061
64	2	张家界	2018	0	2333	2333	0.925956	1.37201	6.58341	10.5379	9.80245	1.1431	0.0186785	9.1949	1.47559	0.30329
64	2	张家界	2019	0	2333	2333	0.757994	2.02384	6.48616	10.4848	9.80057	1.41403	0.0220292	9.2735	1.5744	0.340491
64	2	张家界	2020	0	2333	2333	0.766841	1.64831	6.25958	10.5107	9.8004	1.64494	0.0254888	9.33443	1.68886	0.355971
65	2	益阳	2006	0	2333	2333	1	0.803153	5.35659	8.99739	9.82304	0.506153	0.0101716	8.42109	0.880629	0.134885
65	2	益阳	2007	0	2333	2333	0.993486	0.799668	5.84064	9.21234	10.0359	0.461327	0.0118896	8.5776	0.817124	0.145584
65	2	益阳	2008	0	2333	2333	1.00691	0.731166	6.16961	9.41107	10.0724	0.405887	0.0129533	8.49691	0.831293	0.15159
65	2	益阳	2009	0	2333	2333	0.999191	0.849008	6.34036	9.55187	10.2237	0.45204	0.012858	8.66488	0.871459	0.165826
65	2	益阳	2010	0	2333	2333	1.01957	0.767958	6.4892	9.73145	10.2605	0.439543	0.0117213	8.85056	0.853149	0.163913
65	2	益阳	2011	0	2333	2333	1.06645	0.705295	6.72982	9.92799	10.2826	0.406351	0.0114859	9.02418	0.823573	0.161926
65	2	益阳	2012	0	2333	2333	1.08432	0.721447	6.60123	10.0678	10.2594	0.415297	0.011615	9.34434	0.856304	0.168821
65	2	益阳	2013	0	2333	2333	1.06905	0.760838	6.79347	10.0604	10.2906	0.449334	0.0125304	9.49855	0.909804	0.178644
65	2	益阳	2014	0	2333	2333	1.11597	0.816579	7.0282	10.261	10.3599	0.438278	0.0137578	9.58696	0.922862	0.188818
65	2	益阳	2015	0	2333	2333	1.14394	0.902145	7.17242	10.3345	10.3911	0.455382	0.0135275	9.82648	1.00455	0.20305
65	2	益阳	2016	0	2333	2333	1.18257	1.04464	7.34666	10.4274	10.4458	0.487295	0.0132766	10.1032	1.10879	0.207872
65	2	益阳	2017	0	2333	2333	0.882799	1.2091	7.68708	10.5049	10.503	0.56809	0.0141269	10.3009	1.13724	0.20778
65	2	益阳	2018	0	2333	2333	0.90296	1.36995	7.90839	10.5951	10.5591	0.606939	0.0146851	10.5054	1.09592	0.202654
65	2	益阳	2019	0	2333	2333	0.903193	1.20714	8.22924	10.611	10.6142	0.704734	0.0163194	10.591	1.14211	0.213403
65	2	益阳	2020	0	2333	2333	0.907255	1.12776	8.30573	10.7744	10.6681	0.83083	0.0186079	10.7388	1.23771	0.207896
66	2	永州	2006	0	2333	2333	1	2.45883	5.24175	8.99999	9.94203	0.432997	0.044844	8.62746	0.901458	0.127338
66	2	永州	2007	0	2333	2333	0.956049	2.49853	5.66643	9.19898	9.98539	0.424932	0.0450496	8.74796	0.857878	0.144349
66	2	永州	2008	0	2333	2333	0.958464	2.55837	5.90536	9.35453	10.0533	0.411478	0.0424462	8.65706	0.889004	0.160966
66	2	永州	2009	0	2333	2333	0.933268	2.7445	6.19236	9.43116	10.0962	0.500224	0.0433298	8.73063	0.985113	0.193032
66	2	永州	2010	0	2333	2333	0.936816	2.51716	6.47697	9.60737	10.1307	0.472814	0.0424651	8.88759	0.946424	0.188248
66	2	永州	2011	0	2333	2333	0.969242	2.39617	6.67582	9.80742	10.1314	0.424777	0.0402801	9.09285	0.893798	0.191873
66	2	永州	2012	0	2333	2333	1.01207	2.47341	6.77194	9.91537	10.1249	0.436974	0.042361	9.26101	0.943971	0.207629
66	2	永州	2013	0	2333	2333	1.02067	2.44685	6.98564	9.84522	10.1191	0.47139	0.0440265	9.36073	0.995307	0.21918
66	2	永州	2014	0	2333	2333	1.01933	2.63636	7.02909	10.098	10.1233	0.491711	0.0477449	9.37344	1.02698	0.233558
66	2	永州	2015	0	2333	2333	1.04351	2.88489	7.12769	10.1744	10.162	0.559606	0.0485435	9.56354	1.10924	0.249077
66	2	永州	2016	0	2333	2333	1.09305	3.16996	7.38709	10.2662	10.2299	0.616632	0.050385	9.89794	1.22141	0.254965
66	2	永州	2017	0	2333	2333	1.01247	3.61558	7.44892	10.3156	10.2515	0.718226	0.0541942	9.85359	1.35895	0.261325
66	2	永州	2018	0	2333	2333	1.03948	4.07054	8.02682	10.4053	10.2698	0.749362	0.0555884	9.9741	1.25479	0.255203
66	2	永州	2019	0	2333	2333	1.04358	4.93216	8.20467	10.519	10.2851	0.771559	0.0561712	10.049	1.1453	0.246406
66	2	永州	2020	0	2333	2333	1.03796	4.44728	7.94094	10.5457	10.298	0.859151	0.0567864	10.1307	1.17797	0.23778
67	2	怀化	2006	0	2333	2333	1	1.41711	4.92725	8.90314	10.2464	0.519348	0.00474775	8.48467	0.989316	0.15188
67	2	怀化	2007	0	2333	2333	0.728673	1.30723	5.48064	9.10997	10.2192	0.491911	0.00533293	8.57622	0.967232	0.219189
67	2	怀化	2008	0	2333	2333	0.742332	1.1462	5.54908	9.30109	10.2628	0.50181	0.00671263	8.54862	0.914151	0.189504
67	2	怀化	2009	0	2333	2333	0.682406	1.00954	5.65948	9.39607	10.2984	0.503544	0.00750626	8.62873	1.00112	0.159035
67	2	怀化	2010	0	2333	2333	0.709452	0.906644	5.73657	9.57297	10.3783	0.527583	0.00769795	8.82203	1.00064	0.215655
67	2	怀化	2011	0	2333	2333	0.732522	0.802817	5.98645	9.78785	10.4669	0.504439	0.00696237	9.01858	0.962446	0.210801
67	2	怀化	2012	0	2333	2333	0.731046	0.779804	6.15698	9.95313	10.5676	0.5222	0.00676368	9.18069	0.978681	0.22229
67	2	怀化	2013	0	2333	2333	0.746312	0.795465	6.34212	9.98516	10.5491	0.554189	0.00697355	9.27471	1.00959	0.230072
67	2	怀化	2014	0	2333	2333	0.738632	0.851238	6.4892	10.101	10.5082	0.588944	0.0076432	9.44061	1.05512	0.237804
67	2	怀化	2015	0	2333	2333	0.759529	0.933982	6.67077	10.1682	10.534	0.653875	0.00740815	9.56057	1.16111	0.262736
67	2	怀化	2016	0	2333	2333	0.791588	1.05634	6.78672	10.2582	10.282	0.654034	0.00242085	9.84273	1.2544	0.267521
67	2	怀化	2017	0	2333	2333	0.67428	1.16372	7.10988	10.2529	10.2435	0.734544	0.00297809	10.1212	1.38775	0.292618
67	2	怀化	2018	0	2333	2333	0.68847	1.25893	7.44659	10.3238	10.2097	0.744148	0.00308539	10.3328	1.3225	0.30546
67	2	怀化	2019	0	2333	2333	0.693074	0.980986	7.95121	10.3875	10.1802	0.791383	0.00333184	10.4503	1.29893	0.290852
67	2	怀化	2020	0	2333	2333	0.697339	0.933178	7.83439	10.5014	10.1542	0.907974	0.00328116	10.5989	1.37307	0.288107
68	2	娄底	2006	0	2333	2333	1	1.56468	4.85203	9.14099	9.14995	0.515409	0.0208115	8.72515	0.913426	0.102298
68	2	娄底	2007	0	2333	2333	1.1	1.49539	5.19296	9.34949	10.164	0.435547	0.0125363	8.80013	0.78454	0.130062
68	2	娄底	2008	0	2333	2333	1.41354	1.37492	5.66643	9.51111	10.1722	0.462817	0.00988889	8.29497	0.921572	0.122094
68	2	娄底	2009	0	2333	2333	0.96616	1.18757	5.87493	9.57873	10.1009	0.594839	0.0131231	8.92405	1.0279	0.220764
68	2	娄底	2010	0	2333	2333	0.983806	1.06881	6.10925	9.77389	10.153	0.588354	0.0147368	8.66893	0.966178	0.155179
68	2	娄底	2011	0	2333	2333	0.986115	0.983015	6.34388	10.0151	10.173	0.534411	0.0164129	8.70305	0.911272	0.155048
68	2	娄底	2012	0	2333	2333	0.975431	0.986065	6.47697	10.1799	10.1048	0.528946	0.0163479	8.7966	0.900781	0.164767
68	2	娄底	2013	0	2333	2333	0.957001	1.03916	6.56244	10.1453	10.2468	0.555451	0.0208039	9.1125	0.909921	0.169171
68	2	娄底	2014	0	2333	2333	0.972422	1.0758	6.79906	10.358	10.2512	0.581537	0.0199539	9.10048	0.930005	0.168334
68	2	娄底	2015	0	2333	2333	0.997386	1.1418	7.04141	10.4176	10.2317	0.60284	0.022112	9.27906	0.992661	0.184082
68	2	娄底	2016	0	2333	2333	1.01588	1.27189	7.42595	10.4929	10.2656	0.592532	0.023532	9.41234	1.07543	0.191113
68	2	娄底	2017	0	2333	2333	0.976688	1.3827	7.48493	10.4953	10.1786	0.630559	0.0270902	9.99223	1.21559	0.196794
68	2	娄底	2018	0	2333	2333	0.986273	1.48204	7.85205	10.5777	10.2202	0.644087	0.0289666	10.1558	1.23806	0.196886
68	2	娄底	2019	0	2333	2333	0.987303	1.66258	7.97143	10.6377	10.2003	0.712018	0.0307779	10.2669	1.19774	0.195536
68	2	娄底	2020	0	2333	2333	0.980961	1.54332	7.82684	10.69	10.2098	0.795162	0.0351477	10.147	1.31169	0.196145
69	1	重庆	2006	1	2017	2017	1	1.37554	8.43164	9.43004	12.8377	1.25682	0.0165019	10.6756	1.58088	0.170197
69	1	重庆	2007	1	2017	2017	1.03292	1.28286	8.51599	9.59288	12.9328	1.2448	0.0217947	10.882	1.59531	0.186389
69	1	重庆	2008	1	2017	2017	1.06933	1.13261	8.48053	9.79951	13.0919	1.24019	0.0443287	10.9068	1.57396	0.199348
69	1	重庆	2009	1	2017	2017	1.11317	1.10931	8.92279	10.0398	13.1679	1.34243	0.0509182	11.1416	1.67427	0.201851
69	1	重庆	2010	1	2017	2017	1.14729	0.999065	9.39931	10.2254	13.2461	1.3738	0.0662638	11.3436	1.69767	0.223215
69	1	重庆	2011	1	2017	2017	1.19218	0.908743	9.65021	10.4487	13.3262	1.29866	0.0870683	11.5878	1.58148	0.256732
69	1	重庆	2012	1	2017	2017	1.15831	0.905282	9.92152	10.5691	13.4153	1.32618	0.0764271	11.7877	1.65955	0.267
69	1	重庆	2013	1	2017	2017	1.1648	0.957107	10.1197	10.5372	13.4696	1.37331	0.0693131	11.9924	1.75418	0.241948
69	1	重庆	2014	1	2017	2017	1.18248	0.958543	10.0987	10.7758	13.5151	1.40308	0.0616963	12.193	1.71789	0.231682
69	1	重庆	2015	1	2017	2017	1.1992	1.04398	10.5691	10.8652	13.5504	1.4248	0.0567003	12.4197	1.78748	0.241263
69	1	重庆	2016	1	2017	2017	1.28571	1.24143	10.6628	10.9665	13.5042	1.39709	0.0529251	12.6495	1.75961	0.225574
69	1	重庆	2017	1	2017	2017	1.31617	1.53322	10.4568	11.0579	13.467	1.42931	0.0432277	12.8319	1.72915	0.22237
69	1	重庆	2018	1	2017	2017	1.32191	1.87201	10.7296	11.0964	13.4338	1.54327	0.0417654	13.0169	1.75079	0.222998
69	1	重庆	2019	1	2017	2017	1.36653	2.1057	10.689	11.2362	13.4043	1.53491	0.0361577	13.1547	1.60777	0.205358
69	1	重庆	2020	1	2017	2017	1.38763	1.95383	10.9219	11.2667	13.3779	1.63823	0.0340639	13.3249	1.65061	0.195734
70	1	成都	2006	1	2017	2017	1	0.717174	8.96661	10.1334	13.15	1.32027	0.0555694	10.0459	1.99432	0.0917091
70	1	成都	2007	1	2017	2017	1.01459	0.681205	9.29578	10.1858	13.2005	1.23917	0.0283339	10.1783	1.92326	0.107108
70	1	成都	2008	1	2017	2017	1.04114	0.623263	9.33017	10.3371	13.251	1.38676	0.0476463	10.3431	2.13205	0.129821
70	1	成都	2009	1	2017	2017	1.05226	0.648308	9.50807	10.4692	13.2867	2.19193	0.0514251	10.5588	2.7575	0.133472
70	1	成都	2010	1	2017	2017	1.10138	0.586682	9.73086	10.7895	13.3334	2.18676	0.0724111	10.6164	2.752	0.140035
70	1	成都	2011	1	2017	2017	1.13412	0.534157	9.81466	10.7946	13.3803	2.00842	0.0791417	10.6355	2.49439	0.125153
70	1	成都	2012	1	2017	2017	1.16806	0.544679	9.95409	10.9617	13.4381	1.92045	0.0873718	10.7891	2.50084	0.120881
70	1	成都	2013	1	2017	2017	1.13698	0.580544	10.0812	11.2473	13.4613	1.9341	0.101934	10.7348	2.5977	0.127541
70	1	成都	2014	1	2017	2017	1.19977	0.598692	10.3362	11.1565	13.4999	1.96676	0.0721107	10.5913	2.66467	0.133246
70	1	成都	2015	1	2017	2017	1.17294	0.695808	10.6235	11.2155	13.5355	2.0341	0.057636	12.3394	2.72887	0.135951
70	1	成都	2016	1	2017	2017	1.19175	0.765473	10.9573	11.251	13.5818	2.05493	0.0408438	12.683	2.58286	0.131131
70	1	成都	2017	1	2017	2017	1.22378	0.878774	10.8352	11.3726	13.6238	2.0418	0.0598467	12.8989	2.47839	0.126475
70	1	成都	2018	1	2017	2017	1.23928	0.988529	11.0891	11.4593	13.6595	2.04806	0.0662314	13.1377	2.38915	0.119758
70	1	成都	2019	1	2017	2017	1.25137	1.31751	11.3898	11.5462	13.6898	2.06497	0.0640794	13.3544	2.26843	0.117966
70	1	成都	2020	1	2017	2017	1.25047	1.27682	11.334	11.3584	13.7157	2.24001	0.072112	13.5431	2.38559	0.121887
71	1	自贡	2006	0	2333	2333	1	1.04257	5.38907	9.33961	10.3275	0.390642	0.00173071	8.14199	0.925753	0.101552
71	1	自贡	2007	0	2333	2333	0.851599	0.923747	5.79301	9.5586	10.3392	0.353601	0.00533475	10.4719	0.864861	0.112625
71	1	自贡	2008	0	2333	2333	0.758547	0.85819	6.11368	9.76123	10.4186	0.326016	0.0025693	10.5577	0.862788	0.118043
71	1	自贡	2009	0	2333	2333	0.715217	0.717478	6.2691	9.86558	10.4274	0.370759	0.000368746	8.61529	0.905376	0.133063
71	1	自贡	2010	0	2333	2333	0.747371	0.660909	6.44254	10.0456	10.3371	0.383257	0.00192222	8.73031	0.863521	0.125302
71	1	自贡	2011	0	2333	2333	0.806423	0.653784	6.6053	10.2785	10.2967	0.388709	0.00218746	8.87916	0.867293	0.13589
71	1	自贡	2012	0	2333	2333	0.807813	0.752148	6.90274	10.3978	10.3291	0.41952	0.00193301	8.99858	0.928477	0.145572
71	1	自贡	2013	0	2333	2333	0.764109	0.821563	7.04403	10.3206	10.3617	0.448608	0.0018828	9.22798	0.97341	0.139714
71	1	自贡	2014	0	2333	2333	0.768037	1.02184	7.04925	10.575	10.6922	0.485198	0.00171058	9.1137	1.00167	0.137227
71	1	自贡	2015	0	2333	2333	0.791697	1.06047	7.03966	10.6322	10.5163	0.538486	0.00161786	9.45914	1.1562	0.15165
71	1	自贡	2016	0	2333	2333	0.864381	1.08109	7.28482	10.7028	10.4533	0.573765	0.000690669	9.35468	1.23449	0.145438
71	1	自贡	2017	0	2333	2333	0.90705	1.11409	7.53849	10.7403	10.4566	0.629525	0.000315471	9.46583	1.31371	0.169887
71	1	自贡	2018	0	2333	2333	0.962436	1.27946	7.71423	10.7858	10.4597	0.718273	0.000645576	10.017	1.21472	0.172224
71	1	自贡	2019	0	2333	2333	0.95377	1.3224	8.1628	10.7976	10.4627	0.839237	0.000587836	10.0696	1.44852	0.162869
71	1	自贡	2020	0	2333	2333	0.943655	1.32182	7.98888	10.9692	10.4656	0.961459	0.00057063	9.9024	1.62908	0.163728
72	1	攀枝花	2006	0	2333	2333	1	1.10897	5.76519	10.148	9.65708	0.705331	0.00220893	8.02635	0.940701	0.13879
72	1	攀枝花	2007	0	2333	2333	1.01193	1.0537	6.05209	10.3173	9.72197	0.638666	0.00772315	8.05311	0.899384	0.136115
72	1	攀枝花	2008	0	2333	2333	1.0374	0.998712	6.2804	10.5262	9.82973	0.623104	0.0319626	8.05158	0.917425	0.13923
72	1	攀枝花	2009	0	2333	2333	0.994412	1.11538	6.4892	10.5068	9.91294	0.780721	0.0349564	8.19675	1.15941	0.177248
72	1	攀枝花	2010	0	2333	2333	1.01185	1.12262	6.58064	10.6572	9.97353	0.725799	0.0329153	8.41415	1.08918	0.143279
72	1	攀枝花	2011	0	2333	2333	1.02123	1.07632	6.7417	10.8787	9.95817	0.690323	0.019458	8.32058	1.02415	0.141934
72	1	攀枝花	2012	0	2333	2333	1.03287	1.06894	6.66313	11.0086	9.98258	0.719142	0.0116138	8.46014	1.03467	0.146173
72	1	攀枝花	2013	0	2333	2333	1.01379	1.09388	6.92756	11.1776	9.99164	0.76032	0.0115046	8.49048	0.979142	0.143664
72	1	攀枝花	2014	0	2333	2333	1.02255	1.15146	7.07496	11.1654	10.278	0.759464	0.0105889	8.77808	0.92322	0.139148
72	1	攀枝花	2015	0	2333	2333	1.0179	1.20764	7.22402	11.2263	10.0775	0.753521	0.00895858	8.93284	0.926102	0.121759
72	1	攀枝花	2016	0	2333	2333	1.0376	1.2354	7.17319	11.3172	10.1317	0.727939	0.00252509	9.12604	0.925005	0.120266
72	1	攀枝花	2017	0	2333	2333	1.04864	1.25698	7.10579	11.4359	10.1708	0.695248	2.17043e-06	9.49541	0.857649	0.11976
72	1	攀枝花	2018	0	2333	2333	1.04727	1.27431	7.23993	11.461	10.2077	0.685709	0.00959386	9.76923	0.887747	0.117543
72	1	攀枝花	2019	0	2333	2333	0.993346	2.12682	7.37212	11.3201	10.2426	0.818152	0.00604077	9.98451	1.06994	0.135968
72	1	攀枝花	2020	0	2333	2333	1.00447	2.14841	7.56424	11.3598	10.2756	0.677804	0.00279048	10.1688	1.06918	0.153515
73	1	泸州	2006	1	2017	2017	1	0.775754	5.15329	8.96431	10.2001	0.494164	0.00494031	8.44208	1.12016	0.129485
73	1	泸州	2007	1	2017	2017	1.01281	0.715697	5.3845	9.15631	10.4081	0.469535	0.00242472	8.60012	1.06162	0.145286
73	1	泸州	2008	1	2017	2017	1.04692	0.632561	5.77144	9.37848	10.4352	0.440584	0.00253519	8.76809	1.02522	0.144568
73	1	泸州	2009	1	2017	2017	1.04731	0.578869	5.66643	9.51716	10.6145	0.527415	0.00275006	8.88717	1.14598	0.166597
73	1	泸州	2010	1	2017	2017	1.06628	0.518253	6.0845	9.72304	10.4771	0.568988	0.00353345	9.03896	1.15727	0.177024
73	1	泸州	2011	1	2017	2017	1.09543	0.485622	6.2691	9.96829	10.5314	0.56374	0.00354894	9.263	1.11057	0.189532
73	1	泸州	2012	1	2017	2017	1.12544	0.465062	6.30079	10.0989	10.6261	0.610982	0.00413979	9.39217	1.1768	0.206037
73	1	泸州	2013	1	2017	2017	1.11891	0.473649	6.66058	10.019	10.6731	0.672258	0.00384202	9.47429	1.23585	0.219306
73	1	泸州	2014	1	2017	2017	1.14712	0.495866	6.84694	10.2974	10.7074	0.730932	0.0041414	9.77347	1.28042	0.223302
73	1	泸州	2015	1	2017	2017	1.17464	0.527873	6.99942	10.3645	10.6952	0.807558	0.00430614	9.93569	1.35563	0.224608
73	1	泸州	2016	1	2017	2017	1.17071	0.546229	7.28001	10.4486	10.7525	0.864857	0.00458133	10.1361	1.47055	0.227522
73	1	泸州	2017	1	2017	2017	1.23867	0.725429	7.48829	10.5192	10.7418	0.909217	0.0064647	10.3401	1.54064	0.231146
73	1	泸州	2018	1	2017	2017	1.22185	0.920164	7.56786	10.5772	10.7503	1.01132	0.00779892	10.4967	1.55448	0.243163
73	1	泸州	2019	1	2017	2017	1.26649	1.14086	7.8536	10.7811	10.7435	0.961599	0.00636494	10.6583	1.34686	0.212923
73	1	泸州	2020	1	2017	2017	1.2824	1.16016	8.18897	10.8348	10.7489	1.09744	0.0054771	10.8005	1.44069	0.208649
74	1	德阳	2006	0	2333	2333	1	0.354176	5.43372	9.55216	10.8396	0.455288	0.00932696	8.61277	0.966996	0.087563
74	1	德阳	2007	0	2333	2333	0.89618	0.33539	5.85793	9.78634	10.5699	0.422642	0.0138923	8.72976	0.908948	0.0895382
74	1	德阳	2008	0	2333	2333	0.764782	0.302237	5.72359	9.85661	10.8838	0.471086	0.0165272	8.40343	1.38252	0.291274
74	1	德阳	2009	0	2333	2333	0.644368	0.345534	6.18621	9.9689	10.8555	0.638658	0.012897	8.87936	1.55691	0.248822
74	1	德阳	2010	0	2333	2333	0.661306	0.299634	6.58341	10.1399	10.7488	0.643017	0.0135983	8.94673	1.50665	0.2436
74	1	德阳	2011	0	2333	2333	0.704755	0.274027	6.79794	10.3597	10.7811	0.631218	0.0139513	9.1074	1.32747	0.134717
74	1	德阳	2012	0	2333	2333	0.722879	0.272344	6.98657	10.4897	10.9096	0.66339	0.01251	9.25919	1.29924	0.130179
74	1	德阳	2013	0	2333	2333	0.709848	0.294354	7.07327	10.4804	10.9331	0.685128	0.012035	9.45538	1.28468	0.135875
74	1	德阳	2014	0	2333	2333	0.721659	0.320672	7.45991	10.6711	11.1147	0.703202	0.0113062	9.18005	1.26582	0.130037
74	1	德阳	2015	0	2333	2333	0.738018	0.352274	7.55538	10.7299	11.1994	0.670327	0.0104448	9.30427	1.28736	0.136739
74	1	德阳	2016	0	2333	2333	0.748777	0.370496	7.89767	10.8165	11.3943	0.67907	0.00573575	9.42114	1.31685	0.129609
74	1	德阳	2017	0	2333	2333	0.768886	0.461591	8.07434	10.9261	11.5032	0.659276	0.00350298	10.0054	1.25237	0.122503
74	1	德阳	2018	0	2333	2333	0.783249	0.550722	8.22094	11.044	11.5907	0.65149	0.00334596	10.2863	1.21704	0.12284
74	1	德阳	2019	0	2333	2333	0.790831	0.667706	8.23801	11.0935	11.661	0.706373	0.00439436	10.6549	1.24649	0.123372
74	1	德阳	2020	0	2333	2333	0.777794	0.691791	8.47449	11.1483	11.7173	0.794928	0.00391778	10.7915	1.36792	0.128757
75	1	绵阳	2006	0	2333	2333	1	0.504441	5.55683	9.26312	11.1727	0.613906	0.021406	8.54774	1.12234	0.112966
75	1	绵阳	2007	0	2333	2333	0.999308	0.477058	6.10925	9.52076	11.2239	0.559182	0.0258641	8.70882	1.05567	0.120523
75	1	绵阳	2008	0	2333	2333	0.942724	0.475077	6.27664	9.61661	11.321	0.613626	0.0125541	8.82534	1.55394	0.42309
75	1	绵阳	2009	0	2333	2333	0.891952	0.469775	6.49979	9.71336	11.5454	0.829405	0.0260697	9.11182	1.85896	0.32509
75	1	绵阳	2010	0	2333	2333	0.908097	0.443272	7.03262	9.90613	11.3382	0.913629	0.0129864	9.14325	1.85841	0.35963
75	1	绵阳	2011	0	2333	2333	0.959971	0.406401	7.21671	10.1564	11.415	0.814875	0.0221261	9.32431	1.62529	0.179609
75	1	绵阳	2012	0	2333	2333	0.980906	0.410005	7.44542	10.2057	11.5422	0.807164	0.012924	9.49061	1.57925	0.186091
75	1	绵阳	2013	0	2333	2333	0.978169	0.4329	7.95367	10.1887	11.6198	0.860947	0.0137302	9.55417	1.6564	0.199736
75	1	绵阳	2014	0	2333	2333	0.987069	0.454774	8.02976	10.421	11.6891	0.88519	0.0120422	9.58012	1.65943	0.186494
75	1	绵阳	2015	0	2333	2333	1.01957	0.546375	8.38183	10.4844	11.7275	0.901501	0.0113056	9.68444	1.6955	0.17892
75	1	绵阳	2016	0	2333	2333	1.03611	0.619815	8.49495	10.5506	11.7677	0.910956	0.00824936	9.82733	1.73823	0.183041
75	1	绵阳	2017	0	2333	2333	1.07809	0.736614	8.46569	10.6693	11.8764	0.898765	0.00412174	9.94848	1.72961	0.175956
75	1	绵阳	2018	0	2333	2333	1.09794	0.83981	8.80252	10.7693	11.9851	0.940718	0.0104117	10.0308	1.67061	0.17716
75	1	绵阳	2019	0	2333	2333	1.18122	0.774162	8.76124	10.9799	12.0937	0.867009	0.00520328	10.0789	1.56085	0.158764
75	1	绵阳	2020	0	2333	2333	1.19297	0.887564	8.94063	11.1046	12.2023	0.93444	0.00539719	10.1712	1.68847	0.14774
76	1	广元	2006	0	2333	2333	1	0.812343	5.28827	8.71604	8.85495	0.780553	0.000571845	7.77207	1.18173	0.217086
76	1	广元	2007	0	2333	2333	1.01456	0.752511	5.59099	8.83826	8.85367	0.661033	0.00635396	8.12613	1.11534	0.230015
76	1	广元	2008	0	2333	2333	1.00623	0.764455	5.90808	9.05369	8.1682	0.568266	0.00121575	8.53918	1.93855	0.166115
76	1	广元	2009	0	2333	2333	0.956167	0.766157	5.96358	4.59512	8.27512	0.725932	0.00329324	8.4969	2.25567	0.683046
76	1	广元	2010	0	2333	2333	0.993829	0.694894	6.04025	9.37161	8.21284	0.742316	0.0046553	8.60518	2.22809	0.687608
76	1	广元	2011	0	2333	2333	1.04904	0.605593	6.14847	9.69431	8.30028	0.695464	0.00474093	8.78302	1.85866	0.34053
76	1	广元	2012	0	2333	2333	1.09999	0.596187	6.35957	9.83237	8.68355	0.708003	0.00654984	8.86625	1.77809	0.336364
76	1	广元	2013	0	2333	2333	1.08237	0.626703	6.53669	9.7252	9.05334	0.80142	0.00746532	8.94212	1.80041	0.341727
76	1	广元	2014	0	2333	2333	1.09241	0.654306	6.63595	10.0041	9.59261	0.858944	0.00819956	9.16625	1.77792	0.339785
76	1	广元	2015	0	2333	2333	1.10443	0.676762	6.73459	10.0546	9.4757	0.909748	0.00516315	9.3048	1.87531	0.346235
76	1	广元	2016	0	2333	2333	1.12055	0.769536	6.83626	10.1295	9.48128	0.955643	0.0021072	9.51036	1.97527	0.34924
76	1	广元	2017	0	2333	2333	1.09443	0.967798	6.66823	10.2275	9.48258	0.989327	0.00398022	9.65117	1.93758	0.342433
76	1	广元	2018	0	2333	2333	1.09648	1.15469	6.81344	10.3124	9.48273	1.01582	0.00237971	9.72062	1.8458	0.345469
76	1	广元	2019	0	2333	2333	1.11998	1.21806	7.15305	10.4706	9.48273	0.977568	0.00218648	9.8182	1.65649	0.275039
76	1	广元	2020	0	2333	2333	1.37782	1.24795	7.02554	10.6768	9.48273	1.00939	0.00208192	9.92502	1.67232	0.287241
77	1	遂宁	2006	0	2333	2333	1	1.15933	5.24175	8.81907	8.98944	0.52919	0.0115755	8.32558	1.02262	0.132419
77	1	遂宁	2007	0	2333	2333	1.00111	0.986562	5.3799	9.05544	9.06751	0.481738	0.0137283	8.12069	0.947756	0.140924
77	1	遂宁	2008	0	2333	2333	1.02394	1.03633	5.9162	9.25474	9.1582	0.434745	0.00319877	8.19116	0.993067	0.192459
77	1	遂宁	2009	0	2333	2333	0.991057	1.16273	6.06146	9.35323	9.17316	0.531904	0.00203911	8.28504	1.08039	0.191945
77	1	遂宁	2010	0	2333	2333	1.05989	0.952357	6.29342	9.58177	9.20964	0.558058	0.00382636	8.48264	1.0564	0.179405
77	1	遂宁	2011	0	2333	2333	1.08193	0.774692	6.48004	9.82704	9.2688	0.54607	0.00467735	8.75475	1.03731	0.182317
77	1	遂宁	2012	0	2333	2333	1.08349	0.710851	6.58755	9.94789	9.42666	0.585968	0.00612258	8.86054	1.09124	0.195361
77	1	遂宁	2013	0	2333	2333	1.0619	0.700686	6.71052	9.87488	9.5911	0.677455	0.00618789	8.91773	1.2127	0.195635
77	1	遂宁	2014	0	2333	2333	1.08659	0.742605	6.89568	10.1142	9.54767	0.759691	0.00614371	8.95357	1.2222	0.192814
77	1	遂宁	2015	0	2333	2333	1.11902	0.770992	6.91075	10.2352	9.55938	0.80891	0.00656352	9.07202	1.29625	0.199653
77	1	遂宁	2016	0	2333	2333	1.15785	0.800773	7.2385	10.3292	9.53394	0.813331	0.00456586	9.24046	1.36522	0.198318
77	1	遂宁	2017	0	2333	2333	1.12601	0.857953	7.29166	10.4584	9.53597	0.810787	0.00298821	9.33048	1.3662	0.202587
77	1	遂宁	2018	0	2333	2333	1.15532	0.906977	7.67369	10.5319	9.53647	0.852037	0.0027396	9.40565	1.28704	0.206496
77	1	遂宁	2019	0	2333	2333	0.912143	1.02417	7.97488	10.6481	9.53655	0.870696	0.0175433	10.3214	1.22624	0.199161
77	1	遂宁	2020	0	2333	2333	0.919483	1.089	7.86825	10.8096	9.53655	0.932919	0.0402503	10.4956	1.33551	0.191618
78	1	内江	2006	0	2333	2333	1	0.655755	5.12396	8.93564	9.61006	0.52222	0.00158815	8.1758	0.960919	0.123912
78	1	内江	2007	0	2333	2333	1.00171	0.594435	5.34711	9.15186	9.70504	0.460408	0.00161983	8.33457	0.858014	0.133207
78	1	内江	2008	0	2333	2333	1.00144	0.490123	5.54908	9.41809	9.87673	0.364091	0.00593398	8.36195	0.833234	0.125162
78	1	内江	2009	0	2333	2333	0.980636	0.448524	5.66643	9.55924	9.91556	0.42555	0.00103317	8.38499	0.905193	0.132654
78	1	内江	2010	0	2333	2333	1.00094	0.377427	5.73657	9.79935	9.95228	0.386655	0.00556108	8.60401	0.869015	0.133969
78	1	内江	2011	0	2333	2333	0.961368	0.338828	6.02102	10.0459	9.95655	0.367021	0.0120076	8.82287	0.850763	0.142776
78	1	内江	2012	0	2333	2333	1.00365	0.335578	6.28786	10.1789	10.0091	0.415141	0.0126083	8.8585	0.908475	0.145196
78	1	内江	2013	0	2333	2333	0.972237	0.35042	6.64249	10.1283	10.0617	0.480776	0.00772609	8.95887	1.00771	0.111652
78	1	内江	2014	0	2333	2333	1.00031	0.370099	6.47389	10.3425	10.191	0.525665	0.00509182	9.21619	0.980621	0.144783
78	1	内江	2015	0	2333	2333	0.998319	0.403573	6.59441	10.376	10.1951	0.574136	0.00491008	9.45583	1.00302	0.160554
78	1	内江	2016	0	2333	2333	1.00236	0.474016	7.21008	10.4535	10.2812	0.563821	0.00301428	9.58797	1.05335	0.154298
78	1	内江	2017	0	2333	2333	0.868459	0.689976	7.26193	10.4779	10.2548	0.58757	0.00169534	10.0758	1.13575	0.163287
78	1	内江	2018	0	2333	2333	0.80952	0.952161	7.6324	10.5423	10.2523	0.638702	0.00259948	9.62384	1.16831	0.172401
78	1	内江	2019	0	2333	2333	0.802881	1.43463	8.09071	10.5647	10.252	0.712282	0.00262563	10.2892	1.25546	0.189846
78	1	内江	2020	0	2333	2333	0.799373	1.49923	7.54697	10.7413	10.252	0.804724	0.00256258	10.2129	1.37757	0.188641
79	1	乐山	2006	0	2333	2333	1	0.509693	5.20401	9.29459	9.33441	0.658548	0.00963537	8.38843	1.02911	0.121383
79	1	乐山	2007	0	2333	2333	1.01833	0.470398	5.3799	9.50859	9.3688	0.622492	0.0103002	8.53628	0.919066	0.127877
79	1	乐山	2008	0	2333	2333	1.04791	0.421412	5.78996	9.72538	9.38631	0.588335	0.0109281	8.68202	0.92169	0.148808
79	1	乐山	2009	0	2333	2333	1.00384	0.491253	6.14633	9.81896	9.50829	0.707574	0.0111401	8.92488	1.08134	0.158766
79	1	乐山	2010	0	2333	2333	1.0081	0.455111	6.2519	10.0428	10.5127	0.787552	0.0102368	8.91767	1.166	0.159309
79	1	乐山	2011	0	2333	2333	1.08482	0.416181	6.29527	10.252	10.5791	0.757079	0.010928	8.85274	1.12542	0.156978
79	1	乐山	2012	0	2333	2333	1.0917	0.4195	6.54965	10.3217	10.6622	0.778074	0.0101774	8.97429	1.21858	0.162579
79	1	乐山	2013	0	2333	2333	1.08072	0.436505	6.78897	10.3696	10.686	0.821074	0.00772769	9.0436	1.34347	0.170688
79	1	乐山	2014	0	2333	2333	1.11852	0.488852	6.95845	10.522	10.7935	0.901476	0.00728308	9.00991	1.41892	0.178382
79	1	乐山	2015	0	2333	2333	1.1336	0.510602	7.08757	10.596	10.8011	0.951636	0.00735316	9.53314	1.32767	0.178412
79	1	乐山	2016	0	2333	2333	1.1698	0.64695	7.24494	10.6715	10.6407	0.93217	0.0029492	9.75339	1.32578	0.182737
79	1	乐山	2017	0	2333	2333	1.13985	0.822623	7.46164	10.7392	10.612	0.951321	0.00177011	9.92797	1.3837	0.18704
79	1	乐山	2018	0	2333	2333	1.21893	1.00783	7.61382	10.8076	10.5901	0.965196	0.00295493	10.0375	1.37301	0.18752
79	1	乐山	2019	0	2333	2333	1.27034	1.02114	7.80751	10.9508	10.5734	0.926655	0.0031234	10.1651	1.33004	0.170217
79	1	乐山	2020	0	2333	2333	1.38277	1.08128	7.59639	11.055	10.5606	0.957405	0.00305594	10.2539	1.36348	0.158862
80	1	南充	2006	0	2333	2333	1	0.851053	4.78749	8.76155	10.7097	0.594913	0.00633313	9.08092	1.26329	0.16901
80	1	南充	2007	0	2333	2333	1.00121	0.75476	5.12396	9.01603	11.0696	0.515455	0.00492342	8.93737	1.16103	0.171464
80	1	南充	2008	0	2333	2333	0.868842	0.681391	5.40717	9.17854	11.0789	0.468306	0.00435135	9.22423	1.26877	0.224324
80	1	南充	2009	0	2333	2333	0.852717	0.63388	5.38907	9.30401	11.1714	0.510523	0.00122558	9.08468	1.3426	0.234851
80	1	南充	2010	0	2333	2333	0.866756	0.559472	5.9135	9.48888	10.9073	0.513179	0.00184204	9.27398	1.32939	0.224218
80	1	南充	2011	0	2333	2333	0.893025	0.506976	5.6058	9.70418	10.9599	0.504747	0.00675473	9.53331	1.32335	0.227709
80	1	南充	2012	0	2333	2333	0.917787	0.492546	6.19032	9.83932	11.0391	0.553745	0.00389527	9.72803	1.41379	0.236152
80	1	南充	2013	0	2333	2333	0.933384	0.497492	6.48158	9.77018	11.1065	0.620718	0.00367263	9.85112	1.4426	0.233113
80	1	南充	2014	0	2333	2333	0.966646	0.551485	6.63068	10.0274	11.1572	0.724896	0.00464324	9.89478	1.50449	0.240696
80	1	南充	2015	0	2333	2333	1.01193	0.59329	6.91473	10.0808	11.1801	0.853376	0.00395192	9.98722	1.68937	0.243795
80	1	南充	2016	0	2333	2333	0.954428	0.704299	6.91175	10.1609	11.2032	0.896016	0.00260674	10.4507	1.84528	0.258675
80	1	南充	2017	0	2333	2333	0.960425	0.843005	6.79682	10.2582	11.223	0.921494	0.00323694	10.724	1.7595	0.251883
80	1	南充	2018	0	2333	2333	0.892318	0.971032	7.27379	10.3483	11.205	0.977637	0.00350774	10.267	1.64138	0.246865
80	1	南充	2019	0	2333	2333	0.926907	1.04557	7.49998	10.4933	11.2213	0.977009	0.0029773	10.9519	1.52486	0.239102
80	1	南充	2020	0	2333	2333	0.925781	1.13073	7.89357	10.6568	11.2065	1.08568	0.00276004	10.669	1.64548	0.239056
81	1	眉山	2006	0	2333	2333	1	0.555715	5.15329	9.12718	8.52536	0.508817	0.00542994	7.9477	0.935958	0.115809
81	1	眉山	2007	0	2333	2333	0.980079	0.530857	4.89784	9.33609	9.07486	0.467372	0.0255782	8.08083	0.899522	0.130976
81	1	眉山	2008	0	2333	2333	1.04003	0.483094	6.03787	9.52632	9.07727	0.412101	0.0311571	8.09906	0.999555	0.1896
81	1	眉山	2009	0	2333	2333	0.976934	0.553568	5.68358	9.64918	9.55016	0.492324	0.0198293	8.21344	1.09371	0.178668
81	1	眉山	2010	0	2333	2333	0.983794	0.478514	5.92426	9.83016	9.67048	0.509871	0.0204198	8.41353	1.11406	0.174788
81	1	眉山	2011	0	2333	2333	1.02864	0.453965	5.99645	10.0342	9.81591	0.51114	0.0204213	8.69374	1.13153	0.176503
81	1	眉山	2012	0	2333	2333	1.0223	0.442035	5.97635	10.1723	9.93329	0.551621	0.0214666	8.84332	1.20105	0.184839
81	1	眉山	2013	0	2333	2333	1.0052	0.456408	6.54247	10.1037	10.0097	0.619018	0.0195438	8.944	1.29763	0.20076
81	1	眉山	2014	0	2333	2333	1.00034	0.487719	6.10925	10.3629	10.0545	0.663061	0.0179728	9.28512	1.32843	0.192574
81	1	眉山	2015	0	2333	2333	1.01607	0.505166	6.40357	10.4452	10.0642	0.66393	0.0112955	9.42084	1.39056	0.201131
81	1	眉山	2016	0	2333	2333	1.02427	0.61477	7.00307	10.5248	10.0779	0.66879	0.00816183	9.78125	1.49508	0.193344
81	1	眉山	2017	0	2333	2333	1.02402	0.767443	7.23921	10.5867	10.1034	0.730394	0.00720001	10.2146	1.65728	0.190714
81	1	眉山	2018	0	2333	2333	0.98549	0.929089	7.59639	10.6491	10.1258	0.830314	0.00674718	10.4783	1.66178	0.187334
81	1	眉山	2019	0	2333	2333	0.979532	1.24031	7.9899	10.74	10.1455	0.911008	0.0687473	10.4982	1.6833	0.187915
81	1	眉山	2020	0	2333	2333	0.99018	1.27454	8.00803	10.7817	10.1627	1.08	0.0448644	10.4902	1.85765	0.193498
82	1	宜宾	2006	0	2333	2333	1	0.571819	5.38907	9.16534	9.72848	0.482461	0.00228393	8.68863	0.944474	0.130549
82	1	宜宾	2007	0	2333	2333	1.03624	0.522545	5.93754	9.38211	9.81782	0.427394	0.00213436	8.8446	0.890706	0.136027
82	1	宜宾	2008	0	2333	2333	1.04055	0.46197	6.10925	9.58115	9.92334	0.373061	0.00226743	8.99761	0.904603	0.146328
82	1	宜宾	2009	0	2333	2333	1.00601	0.485039	6.37843	9.69048	9.96637	0.478919	0.00228099	9.11284	1.02982	0.170811
82	1	宜宾	2010	0	2333	2333	1.00834	0.41949	6.52649	9.87812	9.9988	0.514258	0.00387566	9.01388	1.08638	0.16457
82	1	宜宾	2011	0	2333	2333	1.07734	0.373224	6.62539	10.1033	10.0116	0.479375	0.00380091	8.98592	1.09956	0.164396
82	1	宜宾	2012	0	2333	2333	1.08718	0.370584	7.03351	10.2351	10.065	0.503263	0.00302157	9.0826	1.17833	0.176249
82	1	宜宾	2013	0	2333	2333	1.09428	0.404946	6.87936	10.103	10.0866	0.566422	0.00280428	9.35816	1.17185	0.190208
82	1	宜宾	2014	0	2333	2333	1.1267	0.440316	7.38647	10.3834	10.1077	0.623896	0.00289839	9.47463	1.16721	0.192211
82	1	宜宾	2015	0	2333	2333	1.14705	0.471536	7.22839	10.4359	10.1429	0.691054	0.00298443	9.62179	1.25254	0.201735
82	1	宜宾	2016	0	2333	2333	1.16957	0.566509	7.35819	10.5115	10.1537	0.740337	0.00207079	9.84517	1.40496	0.20492
82	1	宜宾	2017	0	2333	2333	1.1935	0.671389	7.4524	10.6181	10.1686	0.752803	0.00174824	10.0899	1.43276	0.200592
82	1	宜宾	2018	0	2333	2333	1.12228	0.765902	7.60589	10.7056	10.1813	0.807805	0.00163822	10.3218	1.46869	0.205302
82	1	宜宾	2019	0	2333	2333	1.23124	0.775746	8.2948	10.9509	10.1921	0.757759	0.00209505	10.3644	1.29393	0.178179
82	1	宜宾	2020	0	2333	2333	1.27919	0.821354	8.7093	11.0216	10.2013	0.895875	0.00224746	10.3756	1.32479	0.19854
83	1	广安	2006	0	2333	2333	1	0.945266	4.41884	8.92039	8.26719	0.489668	0.000603705	8.3389	1.08362	0.127576
83	1	广安	2007	0	2333	2333	1.01537	0.91965	4.92725	9.11096	8.31066	0.446595	0.00034205	8.46378	1.03022	0.142028
83	1	广安	2008	0	2333	2333	1.05352	0.856719	5.15329	9.29303	8.24905	0.390173	0.000214677	8.46704	1.05781	0.145776
83	1	广安	2009	0	2333	2333	0.947263	0.744092	5.38907	9.40426	8.33543	0.454489	0.000564348	8.55258	0.942424	0.178376
83	1	广安	2010	0	2333	2333	0.977367	0.648156	5.24175	9.65426	8.59785	0.468328	0.00374761	8.84723	1.18917	0.18157
83	1	广安	2011	0	2333	2333	1.04565	0.576878	5.36129	9.93169	8.63052	0.434899	0.00428536	8.98433	1.16638	0.190682
83	1	广安	2012	0	2333	2333	1.05457	0.559195	5.69709	10.0609	8.81284	0.453578	0.00436578	9.0782	1.24605	0.197629
83	1	广安	2013	0	2333	2333	0.982303	0.566247	5.95842	9.78521	8.9803	0.508337	0.00406811	9.20321	1.33471	0.194666
83	1	广安	2014	0	2333	2333	0.997534	0.581984	6.05912	10.2573	9.05835	0.559988	0.00377546	9.26416	1.37579	0.203568
83	1	广安	2015	0	2333	2333	0.976258	0.619176	6.30262	10.3432	9.05835	0.578939	0.00451453	10.8342	1.41737	0.223911
83	1	广安	2016	0	2333	2333	1.00343	0.630906	6.61473	10.4082	9.12315	0.60773	0.00384592	10.8506	1.54233	0.225877
83	1	广安	2017	0	2333	2333	0.903535	0.753276	6.87005	10.4922	9.15239	0.618445	0.00324425	10.4404	1.55891	0.225742
83	1	广安	2018	0	2333	2333	0.846597	0.871767	7.34407	10.5589	9.18091	0.647548	0.00320213	10.0952	1.49435	0.231181
83	1	广安	2019	0	2333	2333	0.844624	1.54532	4.62497	10.559	9.20854	0.744183	0.00263319	6.46188	1.49464	0.243872
83	1	广安	2020	0	2333	2333	0.856724	1.55632	4.41884	10.5985	9.23542	0.789656	0.00237598	10.3554	1.68887	0.235401
84	1	达州	2006	0	2333	2333	1	0.835162	4.57471	8.86107	9.7508	0.458534	0.000640939	8.97697	1.0934	0.146893
84	1	达州	2007	0	2333	2333	1.02401	0.737219	5.28827	9.10164	9.95456	0.420625	0.00210843	9.06959	0.988492	0.153931
84	1	达州	2008	0	2333	2333	1.04048	0.705261	5.60947	9.26672	9.82211	0.36397	0.00212447	9.4029	1.05027	0.17304
84	1	达州	2009	0	2333	2333	1.03299	0.632788	5.97635	9.38555	10.048	0.438704	0.00215833	11.1566	1.11834	0.189759
84	1	达州	2010	0	2333	2333	1.08969	0.524	5.9108	9.59035	9.83323	0.443671	0.00510324	11.2445	1.09994	0.183439
84	1	达州	2011	0	2333	2333	1.08778	0.4636	6.11368	9.82412	9.84384	0.434651	0.00415626	9.27184	1.08597	0.197826
84	1	达州	2012	0	2333	2333	1.10921	0.464728	6.25958	9.93716	9.89288	0.468432	0.00386994	9.61237	1.16003	0.211679
84	1	达州	2013	0	2333	2333	1.1091	0.479112	6.46925	9.80378	9.96871	0.526393	0.00318861	9.68013	1.27512	0.205523
84	1	达州	2014	0	2333	2333	1.14843	0.516905	6.76273	10.1028	10.0083	0.594816	0.00368521	9.66327	1.30014	0.213202
84	1	达州	2015	0	2333	2333	1.13139	0.611956	6.89467	10.1	10.0531	0.687998	0.00493359	9.76172	1.54462	0.240111
84	1	达州	2016	0	2333	2333	1.18541	0.891215	6.93925	10.1628	10.071	0.744687	0.00291014	10.0907	1.81398	0.248165
84	1	达州	2017	0	2333	2333	1.18425	1.07531	7.20786	10.2423	10.0676	0.806802	0.00496514	10.2725	1.76878	0.245688
84	1	达州	2018	0	2333	2333	1.21792	1.25861	7.19968	10.2964	10.0679	0.889204	0.00151592	10.3842	1.73183	0.247714
84	1	达州	2019	0	2333	2333	1.32293	1.40214	7.19968	10.4808	10.0679	0.838963	0.00119595	10.0697	1.5608	0.20567
84	1	达州	2020	0	2333	2333	1.27399	1.39107	8.06527	10.5471	10.0679	0.920953	0.00110822	9.83768	1.66248	0.206266
85	1	雅安	2006	0	2333	2333	1	0.682848	4.35671	9.19299	9.77821	0.80934	0.000711598	7.37615	1.21741	0.157983
85	1	雅安	2007	0	2333	2333	0.991629	0.640176	4.79579	9.29385	10.6907	0.751123	0.0122853	7.57721	1.21861	0.164389
85	1	雅安	2008	0	2333	2333	0.970223	0.561865	4.91265	9.55045	10.6346	0.702298	0.0121677	7.44239	1.44235	0.294072
85	1	雅安	2009	0	2333	2333	0.953134	0.564665	5.24175	9.66205	10.8125	0.805013	0.00940421	7.58791	1.64564	0.342223
85	1	雅安	2010	0	2333	2333	0.985774	0.498911	5.38907	9.84092	10.5453	0.833753	0.0102217	7.59956	1.58562	0.270443
85	1	雅安	2011	0	2333	2333	1.05558	0.463568	5.65948	10.0496	10.5797	0.798817	0.00871523	7.81297	1.47608	0.231419
85	1	雅安	2012	0	2333	2333	0.992412	0.445637	5.86079	10.1719	10.6254	0.830733	0.00852272	7.98318	1.48868	0.23365
85	1	雅安	2013	0	2333	2333	1.02865	0.476514	5.96358	10.1895	10.656	0.986771	0.00226187	8.03171	2.01663	0.624617
85	1	雅安	2014	0	2333	2333	0.975355	0.498337	6.05912	10.3107	10.6981	1.02717	0.00369867	8.13486	2.10687	0.675043
85	1	雅安	2015	0	2333	2333	0.985784	0.531127	6.19848	10.3897	10.7462	1.01495	0.00329437	8.27597	2.00755	0.442198
85	1	雅安	2016	0	2333	2333	0.919194	0.609436	6.31536	10.4726	10.7835	0.967945	0.000824307	8.45783	1.91089	0.277907
85	1	雅安	2017	0	2333	2333	1.02865	0.73161	6.94022	10.5757	10.8836	0.98684	0.000758113	8.56251	1.83239	0.227933
85	1	雅安	2018	0	2333	2333	0.872625	0.849041	6.66313	10.6451	10.9833	1.01813	0.00131715	8.70211	1.74234	0.202038
85	1	雅安	2019	0	2333	2333	0.891853	1.62205	6.86066	10.7576	11.0827	1.05634	0.00115257	9.54401	1.66642	0.201171
85	1	雅安	2020	0	2333	2333	0.724791	1.66823	7.28961	10.866	11.1818	1.13105	0.000986829	9.87018	1.74266	0.224647
86	1	巴中	2006	0	2333	2333	1	1.76763	3.80666	8.45638	4.23411	0.573227	0.000266348	8.08303	0.932945	0.230909
86	1	巴中	2007	0	2333	2333	0.954826	1.56365	3.97029	8.63622	4.52179	0.510641	0.000314937	8.0796	0.985126	0.248802
86	1	巴中	2008	0	2333	2333	0.983707	1.44174	4.17439	8.82556	4.75359	0.465002	0.000197508	8.0722	1.11231	0.321125
86	1	巴中	2009	0	2333	2333	0.98018	1.33436	4.29046	8.92904	4.93447	0.430909	0.000222317	8.68222	1.22886	0.367282
86	1	巴中	2010	0	2333	2333	0.986291	1.0982	4.52179	9.06161	5.0876	0.460009	0.000300596	8.54766	1.26373	0.366777
86	1	巴中	2011	0	2333	2333	0.985953	0.849555	5.15329	9.25273	5.22036	0.454141	0.00200334	8.68559	1.36334	0.39814
86	1	巴中	2012	0	2333	2333	0.980974	0.776172	5.28827	9.3778	5.33754	0.521509	0.00233254	8.89819	1.45647	0.429218
86	1	巴中	2013	0	2333	2333	0.853789	0.759722	5.20949	9.27472	5.44242	0.636944	0.00316056	9.15162	1.6315	0.459689
86	1	巴中	2014	0	2333	2333	0.825856	0.788445	5.64545	9.52923	6.69827	0.755559	0.00376341	9.20615	1.70207	0.448711
86	1	巴中	2015	0	2333	2333	0.850866	0.784949	5.93489	9.62086	7.77737	0.913198	0.00408848	9.46009	1.83852	0.490719
86	1	巴中	2016	0	2333	2333	0.811111	0.790862	5.77765	9.70595	8.19919	0.996037	0.0029988	9.66042	2.10369	0.490563
86	1	巴中	2017	0	2333	2333	0.770858	0.757519	6.39526	9.80632	8.304	1.06644	0.001927	9.83669	2.07446	0.468014
86	1	巴中	2018	0	2333	2333	0.703588	0.730761	6.39192	9.87601	8.3542	1.10923	0.000640858	10.0108	1.9316	0.489068
86	1	巴中	2019	0	2333	2333	0.706414	1.60324	6.9613	10.0308	8.37908	1.06672	0.000745495	10.0548	1.72168	0.413467
86	1	巴中	2020	0	2333	2333	0.697684	1.81413	7.14441	10.2382	8.39186	1.21607	0.000791143	10.2036	1.86769	0.405017
87	1	资阳	2006	0	2333	2333	1	0.689823	3.13549	8.86064	5.66296	0.385116	0.000957204	8.09475	0.952123	0.12399
87	1	资阳	2007	0	2333	2333	0.998873	0.622381	3.61092	9.08455	5.95064	0.362834	0.000506931	8.40238	0.908602	0.144876
87	1	资阳	2008	0	2333	2333	1.00441	0.558433	4.46591	9.31181	6.17379	0.344602	0.0014428	8.57744	0.935335	0.16088
87	1	资阳	2009	0	2333	2333	0.926787	0.502777	4.81218	9.44272	6.35437	0.408775	0.00156427	8.75584	1.04493	0.158486
87	1	资阳	2010	0	2333	2333	0.926256	0.452606	5.09375	9.71981	6.50877	0.428291	0.00174904	9.0439	1.02597	0.153671
87	1	资阳	2011	0	2333	2333	0.976465	0.415485	5.18178	10.0402	6.64249	0.399095	0.00381139	9.28048	0.941524	0.15545
87	1	资阳	2012	0	2333	2333	0.985746	0.401436	5.47227	10.214	6.76041	0.421206	0.00462377	9.45563	0.940099	0.156433
87	1	资阳	2013	0	2333	2333	0.914851	0.41075	5.66643	9.97795	6.86589	0.480625	0.00311929	9.49738	0.992231	0.150953
87	1	资阳	2014	0	2333	2333	0.94607	0.424719	5.77144	10.422	7.74153	0.537035	0.0072564	9.52084	1.04202	0.15781
87	1	资阳	2015	0	2333	2333	0.998363	0.450389	5.9428	10.483	8.42222	0.564319	0.00819967	9.62037	1.0846	0.170092
87	1	资阳	2016	0	2333	2333	0.972381	0.54086	6.07993	10.527	8.79088	0.553918	0.0063634	9.66644	1.18886	0.199657
87	1	资阳	2017	0	2333	2333	1.00587	0.65631	6.30079	10.6001	9.01372	0.584177	0.00813902	9.81743	1.32651	0.176397
87	1	资阳	2018	0	2333	2333	0.900039	0.772641	6.33859	10.6482	9.15957	0.662794	0.00636482	9.65406	1.33025	0.179834
87	1	资阳	2019	0	2333	2333	0.830006	1.67496	6.6896	10.3424	9.26094	1.05092	0.00710368	10.0705	1.8887	0.245358
87	1	资阳	2020	0	2333	2333	0.839318	1.7904	7.23129	10.4575	9.33397	1.25961	0.00725794	10.1893	1.97852	0.251646
88	1	贵阳	2006	0	2333	2333	1	0.936557	6.81783	9.74244	12.2758	1.99516	0.00962566	9.19764	2.47837	0.146355
88	1	贵阳	2007	0	2333	2333	0.999022	1.01314	7.05272	9.87761	12.2525	1.99575	0.00966605	9.20876	2.40368	0.153418
88	1	贵阳	2008	0	2333	2333	1.01806	1.00511	6.95845	9.93489	12.2982	2.00206	0.00954353	9.25865	2.45949	0.175429
88	1	贵阳	2009	0	2333	2333	1.03448	1.33333	7.19744	10.1099	12.4121	2.13012	0.00955654	9.38231	2.52529	0.174746
88	1	贵阳	2010	0	2333	2333	1.04789	1.33022	7.65255	10.168	12.4561	2.30762	0.00994012	9.22627	2.70571	0.182187
88	1	贵阳	2011	0	2333	2333	1.08037	1.25029	7.62021	10.3645	12.4735	2.17838	0.016684	9.36319	2.60554	0.200554
88	1	贵阳	2012	0	2333	2333	1.14464	1.2695	8.00537	10.557	12.8766	2.04638	0.0230853	9.53477	2.58446	0.20545
88	1	贵阳	2013	0	2333	2333	1.1885	1.36151	8.16934	10.9155	12.6926	2.0034	0.0250088	9.83973	2.75344	0.188739
88	1	贵阳	2014	0	2333	2333	1.2514	1.44643	8.23377	10.9154	12.792	2.62707	0.0252515	9.71019	2.79994	0.179648
88	1	贵阳	2015	0	2333	2333	1.32103	1.49113	8.98745	11.0509	12.8173	2.72402	0.0265547	9.8704	3.03415	0.174158
88	1	贵阳	2016	0	2333	2333	1.34103	1.47824	8.46674	11.1239	12.9102	2.89869	0.0293594	10.081	3.14416	0.166343
88	1	贵阳	2017	0	2333	2333	1.37595	1.53206	8.63782	11.2185	13.0108	2.94043	0.0314807	11.341	3.05671	0.164637
88	1	贵阳	2018	0	2333	2333	1.30933	1.57845	9.11746	11.2702	13.1114	3.26784	0.0346322	11.5095	2.99002	0.164335
88	1	贵阳	2019	0	2333	2333	1.31349	1.59319	9.28452	11.3144	13.2121	3.4796	0.0364741	11.6713	2.9545	0.177926
88	1	贵阳	2020	0	2333	2333	1.34065	1.66185	9.64076	11.1878	13.3127	3.664	0.0382517	11.8638	2.89545	0.157272
89	1	六盘水	2006	0	2333	2333	1	0.561555	4.48864	9.03157	8.58877	0.66057	0.000815048	7.93444	0.893306	0.13745
89	1	六盘水	2007	0	2333	2333	1.01576	0.585712	4.86753	9.19462	8.75037	0.666121	0.00286181	8.00583	0.898395	0.14439
89	1	六盘水	2008	0	2333	2333	1.03326	0.488184	4.89784	9.46839	9.05041	0.582902	0.0118489	8.04508	0.889714	0.164235
89	1	六盘水	2009	0	2333	2333	1.02419	0.544856	5.17048	9.57651	8.9049	0.716598	0.00135293	8.16562	0.985814	0.190977
89	1	六盘水	2010	0	2333	2333	1.02251	0.55473	5.24175	9.79657	9.22098	0.722454	0.00304426	8.2341	1.00035	0.221951
89	1	六盘水	2011	0	2333	2333	1.04255	0.512366	5.57595	9.97683	8.91166	0.679271	0.00402149	8.41148	0.939988	0.239004
89	1	六盘水	2012	0	2333	2333	1.00203	0.539997	5.46806	10.1611	9.08749	0.688254	0.0101125	8.63548	0.915466	0.25463
89	1	六盘水	2013	0	2333	2333	1.03168	0.635791	5.743	10.2088	9.16941	0.680051	0.0262774	9.55565	0.855244	0.248456
89	1	六盘水	2014	0	2333	2333	1.03569	0.705223	5.96358	10.4976	9.2321	0.672462	0.0309738	8.90542	0.783608	0.215582
89	1	六盘水	2015	0	2333	2333	1.096	0.769216	6.1591	10.6363	9.31272	0.649198	0.0146106	9.09459	0.813265	0.214113
89	1	六盘水	2016	0	2333	2333	1.14035	0.800358	5.62402	10.7216	9.52025	0.712154	0.0197114	9.3046	0.919349	0.218083
89	1	六盘水	2017	0	2333	2333	1.17359	0.83027	6.63857	10.8225	9.50978	0.733217	0.0204747	9.51655	0.924458	0.199953
89	1	六盘水	2018	0	2333	2333	1.20867	0.856878	7.15305	10.8601	9.51407	0.792481	0.0141809	9.57289	0.848888	0.212044
89	1	六盘水	2019	0	2333	2333	1.06398	0.907846	7.54961	10.669	9.5123	1.12593	6.80058e-05	9.65578	1.03663	0.253798
89	1	六盘水	2020	0	2333	2333	1.07668	0.948191	7.7003	10.697	9.51303	1.20592	0.000752469	9.77875	1.03386	0.241782
90	1	遵义	2006	0	2333	2333	1	0.807596	3.71357	8.73858	9.73477	0.621153	0.000283354	8.747	1.07299	0.156721
90	1	遵义	2007	0	2333	2333	1.00502	0.773296	4.67283	8.88586	10.4059	0.596808	0.000361438	9.03259	1.09295	0.175558
90	1	遵义	2008	0	2333	2333	1.03825	0.719162	5.28827	9.16639	10.5262	0.566756	0.00611291	9.0801	1.13286	0.200314
90	1	遵义	2009	0	2333	2333	1.06268	1.10317	5.44242	9.3345	10.4578	0.624461	0.00318408	9.01731	1.18383	0.198257
90	1	遵义	2010	0	2333	2333	1.03583	1.02417	5.7462	9.60231	10.8164	0.658214	0.00270828	11.2216	1.27317	0.213694
90	1	遵义	2011	0	2333	2333	1.07362	0.967243	6.2672	9.81629	10.7166	0.634653	0.00245887	11.5947	1.25102	0.228597
90	1	遵义	2012	0	2333	2333	1.0833	0.917978	6.83626	9.99884	10.881	0.690238	0.0020192	9.55108	1.27404	0.238254
90	1	遵义	2013	0	2333	2333	1.13637	0.850085	7.17625	9.92177	10.9761	0.759539	0.00425342	9.71426	1.40256	0.23144
90	1	遵义	2014	0	2333	2333	1.18265	0.866943	7.64969	10.325	11.1132	0.815074	0.00556631	10.124	1.36985	0.211445
90	1	遵义	2015	0	2333	2333	1.25177	0.873799	7.52078	10.4666	10.9058	0.887997	0.00595776	10.3461	1.52488	0.218328
90	1	遵义	2016	0	2333	2333	1.269	0.912935	5.82305	10.5638	11.3683	0.942172	0.0126073	10.5619	1.79115	0.217438
90	1	遵义	2017	0	2333	2333	1.30146	0.913987	8.17808	10.6933	11.4625	1.01592	0.0117839	10.7226	1.69586	0.231685
90	1	遵义	2018	0	2333	2333	1.27558	0.914777	8.33615	10.8145	11.5525	1.07459	0.0109821	10.886	1.5529	0.221485
90	1	遵义	2019	0	2333	2333	1.43629	0.915391	8.72258	10.9225	11.6385	1.1209	0.0103491	11.0264	1.44008	0.213435
90	1	遵义	2020	0	2333	2333	1.34228	1	8.84462	10.9391	11.7208	1.19121	0.00975894	11.0172	1.41166	0.203325
91	1	安顺	2006	0	2333	2333	1	1.00151	3.29584	8.44827	8.97398	1.06251	0.00210745	7.25846	1.26278	0.249837
91	1	安顺	2007	0	2333	2333	0.717153	0.997502	4.69135	8.61903	8.95931	1.04794	0.00193074	10.0913	1.15826	0.266207
91	1	安顺	2008	0	2333	2333	0.81069	1.05197	4.79579	8.7974	9.0524	0.946158	0.00256774	7.45381	1.26388	0.313271
91	1	安顺	2009	0	2333	2333	0.814944	1.30636	5.12396	8.93984	9.25196	1.0456	0.0030668	7.66161	1.41995	0.330556
91	1	安顺	2010	0	2333	2333	0.746558	1.17407	5.46383	9.21523	9.35453	0.985977	0.00867217	7.78862	1.55497	0.338499
91	1	安顺	2011	0	2333	2333	0.716337	1.14173	5.66643	9.43092	9.44557	0.940752	0.0119443	7.95068	1.49875	0.353788
91	1	安顺	2012	0	2333	2333	0.713968	1.18528	5.79606	9.64562	9.48243	0.993236	0.0121188	8.09677	1.37016	0.370914
91	1	安顺	2013	0	2333	2333	0.752207	1.23878	5.92959	9.61621	9.47999	1.00472	0.0155032	8.26652	1.42085	0.353121
91	1	安顺	2014	0	2333	2333	0.753958	1.32767	6.19236	10.0243	9.48296	0.997863	0.0159213	8.66809	1.26962	0.332312
91	1	安顺	2015	0	2333	2333	0.759932	1.46747	6.37843	10.206	9.53712	0.975798	0.0160707	8.86527	1.36358	0.314984
91	1	安顺	2016	0	2333	2333	0.762684	1.542	6.67203	10.3161	9.66033	0.980944	0.0187865	9.05199	1.55535	0.317371
91	1	安顺	2017	0	2333	2333	0.772997	1.55544	6.95177	10.4442	9.70589	1.01238	0.0210576	9.27229	1.46192	0.318884
91	1	安顺	2018	0	2333	2333	0.76271	1.56663	7.32581	10.4958	9.70253	1.09343	0.0091614	9.46543	1.30686	0.321717
91	1	安顺	2019	0	2333	2333	0.755416	1.62212	7.44249	10.5758	9.70278	1.16601	0.0107512	9.50573	1.17833	0.325223
91	1	安顺	2020	0	2333	2333	0.769086	1.69967	7.56528	10.5754	9.70278	1.31946	0.0103125	9.38319	1.1357	0.306068
92	1	昆明	2006	1	2019	2019	1	1.02037	6.84375	9.87689	12.2376	1.84665	0.0143538	9.45228	2.51201	0.110725
92	1	昆明	2007	1	2019	2019	1.00609	1.02781	7.16472	9.98557	12.3094	2.38295	0.0176981	9.55701	2.58653	0.117188
92	1	昆明	2008	1	2019	2019	0.943739	1.17582	7.20341	10.1591	9.23796	2.69027	0.0329552	9.52427	2.85352	0.154455
92	1	昆明	2009	1	2019	2019	0.991511	1.05506	7.51589	10.1591	12.5059	3.01374	0.033413	9.66166	3.23415	0.149696
92	1	昆明	2010	1	2019	2019	1.04336	1.08142	7.94909	10.4208	12.5059	3.06483	0.0393936	9.67259	3.1313	0.163324
92	1	昆明	2011	1	2019	2019	1.04915	1.04603	8.1545	10.567	12.7405	2.90409	0.0420398	9.64662	3.01042	0.176018
92	1	昆明	2012	1	2019	2019	1.08612	1.06881	8.41671	10.7419	12.7966	2.71176	0.0436582	9.75786	2.93558	0.17453
92	1	昆明	2013	1	2019	2019	1.10836	1.11153	8.61776	11.0419	12.8638	2.67871	0.0435819	9.84736	2.95298	0.17151
92	1	昆明	2014	1	2019	2019	1.16879	1.29513	8.74672	10.9373	12.9237	2.74747	0.0498787	11.1485	2.85005	0.159886
92	1	昆明	2015	1	2019	2019	1.1759	1.38269	8.94102	10.9964	12.9864	3.01826	0.0471806	11.3153	2.99386	0.155113
92	1	昆明	2016	1	2019	2019	1.19522	1.46931	9.01396	11.0691	13.0508	3.15188	0.0142455	11.5492	2.94791	0.160091
92	1	昆明	2017	1	2019	2019	1.29203	1.45637	9.42553	11.1831	12.9454	3.04456	0.0136563	11.7126	2.77224	0.159728
92	1	昆明	2018	1	2019	2019	1.18446	1.44584	9.56808	11.2436	12.9559	3.12432	0.0135161	11.9375	2.61552	0.145347
92	1	昆明	2019	1	2019	2019	1.26841	1.98536	9.81858	11.4495	12.9548	2.75702	0.00829131	12.1063	2.30223	0.126754
92	1	昆明	2020	1	2019	2019	1.28946	2.05379	10.1667	11.2971	12.9549	2.93146	0.00959552	12.2522	2.42421	0.129946
93	1	曲靖	2006	0	2333	2333	1	0.516877	4.04305	9.15409	9.33829	0.629784	0.00311351	8.49174	0.881164	0.128658
93	1	曲靖	2007	0	2333	2333	0.987571	0.49945	4.46591	9.3397	9.4547	0.584203	0.00257228	8.54316	0.873453	0.138617
93	1	曲靖	2008	0	2333	2333	0.994131	0.501115	4.85203	9.52398	9.66821	0.53937	0.0038913	8.58114	0.871371	0.148472
93	1	曲靖	2009	0	2333	2333	0.972469	0.57446	5.64545	9.6138	9.84182	0.604573	0.00351213	8.69303	0.95979	0.160936
93	1	曲靖	2010	0	2333	2333	0.989216	0.560817	5.77144	9.75476	9.97404	0.626426	0.00178395	8.7331	1.01175	0.180602
93	1	曲靖	2011	0	2333	2333	1.03915	0.520942	5.93489	9.93246	10.1231	0.606521	0.00191645	8.55018	0.976901	0.183642
93	1	曲靖	2012	0	2333	2333	1.0445	0.531662	6.14633	10.0716	10.1721	0.614855	0.00233896	8.6907	1.00381	0.201355
93	1	曲靖	2013	0	2333	2333	1.08299	0.544304	6.45834	10.1134	10.0787	10.6424	0.00301358	8.93231	0.886539	0.187674
93	1	曲靖	2014	0	2333	2333	1.09414	0.595402	6.66313	10.223	10.1005	0.689334	0.00302346	8.73212	1.03209	0.202601
93	1	曲靖	2015	0	2333	2333	1.07146	0.582876	6.79459	10.2053	9.94343	0.765075	0.00327874	9.02789	1.11094	0.219996
93	1	曲靖	2016	0	2333	2333	1.09857	0.632246	6.98657	10.2842	10.2124	0.732056	0.00332235	9.06525	1.13132	0.225421
93	1	曲靖	2017	0	2333	2333	1.09798	0.863877	7.17625	10.3674	10.2798	0.712683	0.00100008	9.61452	1.11111	0.227983
93	1	曲靖	2018	0	2333	2333	1.14694	1.12665	7.31055	10.3982	10.3381	0.743951	0.000597847	9.83206	1.11642	0.237039
93	1	曲靖	2019	0	2333	2333	1.26667	1.18991	7.61431	10.6637	10.3886	0.627336	0.000121132	9.95306	0.941994	0.205299
93	1	曲靖	2020	0	2333	2333	1.29012	1.19724	7.89357	10.8444	10.4322	0.606256	-2.35007e-05	10.0624	0.934641	0.179871
94	1	玉溪	2006	0	2333	2333	1	0.508294	4.8752	9.8381	9.15059	0.514588	0.00305961	8.10346	1.10204	0.117677
94	1	玉溪	2007	0	2333	2333	0.975115	0.461841	5.39816	9.99843	9.19238	0.525218	0.00305644	8.01339	1.00283	0.12183
94	1	玉溪	2008	0	2333	2333	0.99381	0.435448	5.60947	10.1758	9.54273	0.471568	0.00103463	7.96828	0.946971	0.121671
94	1	玉溪	2009	0	2333	2333	0.881305	0.501843	5.51745	10.2487	9.32108	0.590409	0.000643614	0.174604	1.0853	0.13912
94	1	玉溪	2010	0	2333	2333	0.842177	0.456256	5.74939	10.3756	9.39483	0.632314	0.00363202	8.16993	1.10805	0.145699
94	1	玉溪	2011	0	2333	2333	0.851079	0.44028	6.11368	10.543	9.7093	0.620227	0.00358505	8.0623	1.04676	0.159313
94	1	玉溪	2012	0	2333	2333	0.992589	0.446778	6.3315	10.6698	9.50948	0.63179	0.00379747	8.24692	1.00178	0.168729
94	1	玉溪	2013	0	2333	2333	0.944571	0.489221	6.45834	10.845	9.75342	0.642613	0.00506255	8.19613	1.02592	0.185719
94	1	玉溪	2014	0	2333	2333	0.915425	0.503102	6.66185	10.8299	9.82239	0.65599	0.00519739	8.39975	1.00917	0.174989
94	1	玉溪	2015	0	2333	2333	0.877248	0.588225	6.88959	10.8745	9.61066	0.679967	0.00505741	8.36516	1.06252	0.179425
94	1	玉溪	2016	0	2333	2333	0.837611	0.717266	6.91075	10.9221	9.66059	0.688709	7.38308e-05	9.56843	1.15534	0.177876
94	1	玉溪	2017	0	2333	2333	0.862978	0.736218	7.29506	10.9939	9.70168	0.704443	0.000662791	9.7819	1.21499	0.185227
94	1	玉溪	2018	0	2333	2333	0.866485	0.753166	7.32251	11.0452	9.74103	0.765248	0.000276679	9.22676	1.23732	0.186072
94	1	玉溪	2019	0	2333	2333	0.991679	1.07388	7.62998	111.31	9.77877	0.687471	0.000425807	9.40855	1.00349	0.150098
94	1	玉溪	2020	0	2333	2333	0.992879	1.14245	7.94236	11.4218	9.81493	0.734989	0.000329044	0.528751	0.977119	0.146536
95	1	保山	2006	0	2333	2333	1	1.49154	2.56495	8.61993	8.44161	0.873118	0.00240128	7.21593	1.06679	0.20822
95	1	保山	2007	0	2333	2333	0.922188	1.4139	3.21888	8.79936	8.58242	0.81428	0.00329856	7.37423	1.08506	0.224231
95	1	保山	2008	0	2333	2333	0.929717	1.38963	3.58352	8.97436	8.70566	0.727333	0.00398883	7.67464	1.05432	0.24184
95	1	保山	2009	0	2333	2333	0.896504	1.36007	4.20469	9.10186	9.2397	0.825361	0.00691315	0.00777561	1.17467	0.278766
95	1	保山	2010	0	2333	2333	0.920003	1.2585	4.40672	9.25617	9.08035	0.876578	0.0106772	7.82036	1.32981	0.237709
95	1	保山	2011	0	2333	2333	0.911328	1.14855	4.61512	9.44975	9.72298	0.843014	0.0135502	7.55157	1.3009	0.33297
95	1	保山	2012	0	2333	2333	0.944994	1.06872	4.7185	9.64193	9.21771	0.800695	0.0154972	7.67823	1.23911	0.363044
95	1	保山	2013	0	2333	2333	0.944749	1.06895	4.89784	9.76996	9.31443	0.827302	0.0195114	7.78479	1.2357	0.334899
95	1	保山	2014	0	2333	2333	0.97461	1.06831	5.10595	9.88155	9.36486	0.893031	0.019499	8.07409	1.27398	0.327836
95	1	保山	2015	0	2333	2333	0.980842	1.13448	5.24175	9.9732	9.42238	0.998064	0.0172615	8.19512	1.40414	0.348091
95	1	保山	2016	0	2333	2333	0.998434	1.15907	5.43372	10.0729	9.46645	0.976689	0.00163033	8.80352	1.60761	0.346682
95	1	保山	2017	0	2333	2333	0.988595	1.08366	5.76205	10.1681	9.45038	1.01793	0.00125831	9.01253	1.63717	0.350586
95	1	保山	2018	0	2333	2333	0.938868	1.02625	5.3845	10.2459	9.45985	111.071	0.00265462	9.19733	1.44111	0.35401
95	1	保山	2019	0	2333	2333	1.01601	1.05836	6.15273	10.5064	9.45423	0.965292	0.000343713	8.81317	1.10339	0.28192
95	1	保山	2020	0	2333	2333	1.04304	1.06109	6.69703	10.6736	9.45759	0.997968	0.000332551	8.7068	1.03169	0.257303
96	1	昭通	2006	0	2333	2333	1	0.776636	3.46574	8.25271	0.194229	0.62033	0.00065593	7.45985	1.03619	0.248399
96	1	昭通	2007	0	2333	2333	0.969842	0.753229	3.85015	8.37701	8.32506	0.610629	0.000741316	7.80354	1.05142	0.278153
96	1	昭通	2008	0	2333	2333	0.991966	0.759207	4.46591	8.54908	8.50714	0.600006	0.00076618	7.99793	1.09671	0.32428
96	1	昭通	2009	0	2333	2333	0.959959	0.901304	4.77068	8.70367	8.62245	0.665751	0.000775006	7.99343	1.2051	0.347937
96	1	昭通	2010	0	2333	2333	0.942461	0.745711	4.78749	8.88086	8.68997	0.75422	0.000654169	8.28793	1.37063	0.386145
96	1	昭通	2011	0	2333	2333	0.947467	0.675569	4.91265	9.09122	8.68575	0.764578	0.000712071	8.13256	1.3326	0.383376
96	1	昭通	2012	0	2333	2333	0.983906	0.634161	5.0689	9.26179	8.69534	0.757127	0.001341	8.37407	1.38305	0.446521
96	1	昭通	2013	0	2333	2333	0.991772	0.593433	5.0876	9.2885	8.7977	0.729015	0.00193297	8.57236	1.35275	0.411623
96	1	昭通	2014	0	2333	2333	1.03042	0.632196	5.15329	9.43188	8.93274	0.79627	0.00121026	8.68266	1.55636	0.493614
96	1	昭通	2015	0	2333	2333	1.03542	0.842529	5.24175	9.48014	9.16293	0.870619	0.000557444	8.77137	1.70676	0.572136
96	1	昭通	2016	0	2333	2333	1.01406	0.913002	5.32301	9.54967	9.22552	0.84362	9.08371e-05	8.86141	1.82666	0.535657
96	1	昭通	2017	0	2333	2333	1.01903	0.865681	5.77455	9.62371	9.19776	0.858571	0.000439552	9.35313	1.79827	0.500238
96	1	昭通	2018	0	2333	2333	1.14212	0.82737	6.18826	9.67953	9.21014	0.905232	0.00039459	9.58546	1.75415	0.517139
96	1	昭通	2019	0	2333	2333	1.2866	1.17109	6.44572	9.96435	9.20462	0.883708	4.85333e-05	9.78869	1.48449	0.536549
96	1	昭通	2020	0	2333	2333	1.25246	1.20096	6.8977	10.1368	9.20703	1.01275	5.2021e-05	9.95872	1.45388	0.485584
97	1	丽江	2006	0	2333	2333	1	1.47133	3.29584	8.66734	9.25913	1.35065	0.0209983	7.08284	1.65703	0.31847
97	1	丽江	2007	0	2333	2333	1	1.36762	3.3322	8.85138	9.38798	1.24821	0.0182712	7.21607	1.62761	0.342418
97	1	丽江	2008	0	2333	2333	0.918115	1.27944	3.58352	9.02413	9.57498	1.15363	0.00491062	7.35307	1.68584	0.364006
97	1	丽江	2009	0	2333	2333	0.868553	1.21268	3.73767	9.19655	9.67477	1.26471	0.000171503	7.57754	1.81237	0.393237
97	1	丽江	2010	0	2333	2333	0.864388	1.13563	3.98898	9.36563	9.67407	1.35054	0.00162583	7.58246	2.07271	0.411674
97	1	丽江	2011	0	2333	2333	0.900967	0.989443	4.33073	9.56655	9.85219	1.40214	0.00404873	7.42405	1.95406	0.372122
97	1	丽江	2012	0	2333	2333	0.904389	0.95719	4.46591	9.73329	9.41165	1.42748	0.0111984	7.71935	1.96857	0.502898
97	1	丽江	2013	0	2333	2333	0.900706	0.853389	4.81218	9.93953	10.0614	1.39352	0.0132888	7.78294	1.94371	0.454974
97	1	丽江	2014	0	2333	2333	0.928985	0.93033	5.04986	9.9361	10.0746	1.46256	0.00247557	7.82751	1.97998	0.488963
97	1	丽江	2015	0	2333	2333	0.951045	1.12695	5.17048	9.93905	10.0861	1.43056	0.000940429	7.86446	1.90905	0.497363
97	1	丽江	2016	0	2333	2333	0.960881	1.17682	5.54518	10.0906	10.1256	1.39212	0.000267658	8.08451	1.95179	0.485216
97	1	丽江	2017	0	2333	2333	1	1.17	5.6058	10.1799	10.1855	1.37316	1.95084e-05	8.91699	1.93331	0.473654
97	1	丽江	2018	0	2333	2333	0.844528	1.16403	5.71703	10.2083	10.2416	1.46544	0.00935549	9.03284	2.08195	0.476973
97	1	丽江	2019	0	2333	2333	0.939166	1.72185	6.08222	10.5015	10.2941	111.195	0.00190071	9.14979	1.62447	0.365699
97	1	丽江	2020	0	2333	2333	1.02277	1.6365	5.96101	10.6178	10.3433	1.14989	0.00101019	9.28519	1.57067	0.342306
98	1	普洱	2006	0	2333	2333	1	1.31263	3.89182	8.48735	8.26771	0.88556	0.0133192	7.50446	1.29901	0.300315
98	1	普洱	2007	0	2333	2333	0.990864	1.28344	4.17439	8.67897	8.54578	0.938011	0.0120427	7.70799	1.30964	0.368312
98	1	普洱	2008	0	2333	2333	1.00124	1.12977	4.33073	8.85009	8.80463	0.863075	0.00782471	7.87597	1.18767	0.329931
98	1	普洱	2009	0	2333	2333	0.991644	1.13794	4.62497	9.01104	8.93984	0.899391	0.00122398	7.99575	1.28768	0.403776
98	1	普洱	2010	0	2333	2333	1.0004	1.08203	4.48864	9.16785	9.01906	0.9352	0.0101211	7.97114	1.46689	0.459971
98	1	普洱	2011	0	2333	2333	1.00119	0.942818	4.86753	9.18738	9.07761	0.915405	0.00593965	7.74072	1.40687	0.483904
98	1	普洱	2012	0	2333	2333	1.01353	0.901401	4.84419	9.56704	9.05334	0.889744	0.0112378	7.77403	1.34347	0.463643
98	1	普洱	2013	0	2333	2333	1.01598	0.832809	5.15329	9.71039	9.15567	0.936811	0.00786806	8.05058	1.41222	0.47394
98	1	普洱	2014	0	2333	2333	1.05366	1.02217	5.47227	9.8213	9.18502	0.997319	0.000105878	8.11052	1.39851	0.470402
98	1	普洱	2015	0	2333	2333	1.071	1.07328	5.62762	9.89288	9.26473	1.06671	0.000238361	7.98474	1.47963	0.426245
98	1	普洱	2016	0	2333	2333	1.07938	1.12518	5.8693	9.98438	9.27378	10.0604	0.0148825	8.76885	1.54898	0.432951
98	1	普洱	2017	0	2333	2333	1.11045	1.07946	5.88332	10.0783	9.33952	1.09597	0.00144205	8.96872	1.46361	0.43514
98	1	普洱	2018	0	2333	2333	1.1085	1.04286	5.67675	10.1334	9.40418	1.16376	0.0118188	9.15832	1.35678	0.442628
98	1	普洱	2019	0	2333	2333	1.18461	1.92433	6.1334	10.4072	9.46769	0.972481	0.000681194	9.24003	1.06062	0.34449
98	1	普洱	2020	0	2333	2333	1.27646	2.1007	6.3315	100.576	9.5301	1.03035	0.00121942	0.323517	1.07188	0.342385
99	1	临沧	2006	0	2333	2333	1	0.931523	3.13549	8.48281	8.14671	0.808455	0.0036471	7.09245	0.819928	0.255366
99	1	临沧	2007	0	2333	2333	0.96301	0.927988	3.73767	8.65469	8.49556	0.724364	0.00845015	7.26006	0.846116	0.284273
99	1	临沧	2008	0	2333	2333	0.830488	0.943241	4.20469	8.79558	19.2307	0.713615	0.00484966	7.31572	0.859415	0.313379
99	1	临沧	2009	0	2333	2333	0.842474	1.01609	4.40672	8.93459	8.58429	0.77886	0.0114452	7.48458	1.07678	0.383469
99	1	临沧	2010	0	2333	2333	0.806667	0.909997	4.69135	9.10365	8.67659	0.774915	0.0080505	7.58508	1.10639	0.418369
99	1	临沧	2011	0	2333	2333	0.786351	0.774084	4.81218	9.32063	8.70218	0.799231	0.00898844	7.6755	1.10271	0.472752
99	1	临沧	2012	0	2333	2333	0.790702	0.629543	4.95583	9.57332	88.6512	0.762087	0.00888872	7.80334	0.983233	0.455052
99	1	临沧	2013	0	2333	2333	0.819418	0.62648	5.03044	9.77741	8.63515	0.7716	0.00919568	7.88624	0.972792	0.43578
99	1	临沧	2014	0	2333	2333	0.908491	0.622045	5.11799	9.83681	8.57452	0.811198	0.0115689	7.95095	0.95774	0.418058
99	1	临沧	2015	0	2333	2333	0.934947	1.10112	5.36129	9.90733	8.57452	0.860546	0.011394	8.04188	1.0168	0.403279
99	1	临沧	2016	0	2333	2333	0.931501	1.13223	5.76205	9.99452	8.87557	0.804888	0.00022544	0.567626	1.04697	0.387407
99	1	临沧	2017	0	2333	2333	1	1.18327	5.42935	10.0834	8.85266	0.803559	0.000608484	8.66763	1.00161	0.402194
99	1	临沧	2018	0	2333	2333	0.908077	1.22945	5.81114	10.1223	8.85851	0.800595	0.000646483	8.89329	0.990881	0.424278
99	1	临沧	2019	0	2333	2333	0.952472	1.79961	6.38182	10.3065	8.85709	0.749571	0.000556256	9.04797	0.911284	0.361146
99	1	临沧	2020	0	2333	2333	1.01192	1.852	6.5582	10.4972	8.85737	0.767178	0.000506182	0.0767383	0.972162	0.337246
