# Supplementary material for: Research on the impact of pilot free trade zones on urban green development: A case study based on the Yangtze River Economic Belt in China
Source: PLoS One. 2024 May 24;19(5):e0303626. doi: 10.1371/journal.pone.0303626 (PMC11125538; doi:10.1371/journal.pone.0303626)
Supplement: S8 Table — (XLSX) [file pone.0303626.s012.xlsx]

## Sheet: W1
	上海市	南京市	无锡市	徐州市	常州市	苏州市	南通市	连云港市	淮安市	盐城市	扬州市	镇江市	泰州市	宿迁市	温州市	嘉兴市	湖州市	绍兴市	衢州市	舟山市	台州市	丽水市	淮南市	马鞍山市	淮北市	铜陵市	安庆市	黄山市	滁州市	阜阳市	宿州市	六安市	亳州市	池州市	宣城市	南昌市	景德镇市	萍乡市	九江市	新余市	鹰潭市	赣州市	吉安市	宜春市	抚州市	上饶市	武汉市	黄石市	十堰市
上海市	0	0.023236	0.00458971	0.000427799	0.0141414	0.00638973	0.00279185	0.000407632	0.000570079	0.000727352	0.00156656	0.00333044	0.00137245	0.000406664	0.000520409	0.00409965	0.00171733	0.00269808	0.000497066	0.00389432	0.000815038	0.000457922	0.00031886	0.000913015	0.000291949	0.000760397	0.000303571	0.000441677	0.000434723	0.000218335	0.000265911	0.000260997	0.000231957	0.000381826	0.000611005	0.000458994	0.000373026	0.000200682	0.000260702	0.000374	0.000337012	0.000156573	0.000173268	0.00020168	0.000215288	0.000298164	0.000902485	0.000289213	0.000148567
南京市	0.023236	0	0.00453189	0.000756698	0.0529522	0.00256999	0.00161066	0.000614605	0.00123191	0.000974875	0.00390295	0.0134807	0.00212484	0.000792054	0.000436907	0.00174092	0.00178316	0.00183072	0.000571551	0.00164251	0.000567102	0.000435547	0.000742934	0.00512459	0.000558344	0.00177542	0.000554757	0.000685581	0.0015942	0.000407063	0.000509936	0.000535246	0.000436775	0.000690221	0.00116794	0.000633868	0.000534769	0.000253953	0.00037915	0.000489494	0.000420807	0.000178554	0.000210616	0.000266184	0.000259526	0.000385119	0.00152012	0.000443001	0.000202009
无锡市	0.00458971	0.00453189	0	0.000407165	0.0116411	0.0468816	0.00181681	0.000393121	0.000636919	0.000695276	0.00165146	0.00410805	0.00163597	0.000440658	0.00037444	0.00194404	0.00215996	0.00134639	0.000447964	0.00115308	0.000514323	0.000369379	0.000363728	0.00116514	0.000309071	0.000782422	0.000330686	0.000479153	0.00056101	0.000237625	0.000290939	0.000295636	0.000252018	0.000423772	0.000840077	0.000378183	0.000366735	0.000178371	0.000252104	0.000295985	0.000301939	0.000139055	0.000158105	0.000190749	0.00019849	0.000290693	0.000558754	0.000275431	0.000136515
徐州市	0.000427799	0.000756698	0.000407165	0	0.000653815	0.000343414	0.00169337	0.00586171	0.00873228	0.0126924	0.00188574	0.000992931	0.00338728	0.0055711	0.00336288	0.000955405	0.00212862	0.000645556	0.00204022	0.000544963	0.00788112	0.00137787	0.00212288	0.00341159	0.00515555	0.00233895	0.0010385	0.00117063	0.00243301	0.00128343	0.00537522	0.00101194	0.00196627	0.00120511	0.00133749	0.0015724	0.0014223	0.000919167	0.00104545	0.0012822	0.00163145	0.000364255	0.000448667	0.000582722	0.00049325	0.000649253	0.000654025	0.00218469	0.000807583
常州市	0.0141414	0.0529522	0.0116411	0.000653815	0	0.00421786	0.00249724	0.000570836	0.00101359	0.00102598	0.00373818	0.0205552	0.00272681	0.000656068	0.000515481	0.00288207	0.00311648	0.00270032	0.000636004	0.00244011	0.000712192	0.000500414	0.000549575	0.0025289	0.000453678	0.00149866	0.000481494	0.000693826	0.000912647	0.000332513	0.000411854	0.000425797	0.000354571	0.000628294	0.00130401	0.000642239	0.000532208	0.000251916	0.000360238	0.000499792	0.000434285	0.000182159	0.00021078	0.00025976	0.000263821	0.000393403	0.00157899	0.000412274	0.000190751
苏州市	0.00638973	0.00256999	0.0468816	0.000343414	0.00421786	0	0.00202667	0.000342102	0.000509802	0.000602958	0.00118198	0.00219561	0.00123476	0.000365886	0.000370021	0.00253691	0.00174653	0.00137421	0.000407596	0.0013013	0.000531426	0.000354448	0.00029682	0.000808761	0.000260612	0.000608088	0.000278397	0.000406023	0.000427786	0.00020253	0.000245989	0.000246498	0.000214315	0.000352632	0.000637081	0.000330073	0.00032024	0.000161936	0.000222028	0.00026199	0.000272493	0.000129931	0.000145525	0.000172239	0.000182582	0.000261452	0.000457723	0.000239447	0.000122824
南通市	0.00279185	0.00161066	0.00181681	0.00169337	0.00249724	0.00202667	0	0.00122464	0.00203782	0.00341698	0.010239	0.00389162	0.0200247	0.00111525	0.00113166	0.0100541	0.0119557	0.00313334	0.0010411	0.00280449	0.00206214	0.000865074	0.000694627	0.00746988	0.000677549	0.00797858	0.000581424	0.000832521	0.00105359	0.000411112	0.00055991	0.000485525	0.000456411	0.00074748	0.00117648	0.00336959	0.000768426	0.000421083	0.00052528	0.00297195	0.000733537	0.000258574	0.000296466	0.000358309	0.000357708	0.000498388	0.000989843	0.000698166	0.000309296
连云港市	0.000407632	0.000614605	0.000393121	0.00586171	0.000570836	0.000342102	0.00122464	0	0.0156766	0.00795613	0.00153862	0.000822045	0.00203335	0.0216054	0.00177407	0.000683244	0.0010815	0.000482174	0.00470484	0.000440069	0.00113555	0.0119361	0.0031727	0.00145835	0.00525649	0.00103033	0.00181278	0.0033097	0.00500655	0.00123578	0.00280366	0.00124444	0.00164867	0.00288941	0.00381774	0.000657773	0.014871	0.00667047	0.00312821	0.000546869	0.00565695	0.00057942	0.00073678	0.00099556	0.00081169	0.00113114	0.000387144	0.00517167	0.00182205
淮安市	0.000570079	0.00123191	0.000636919	0.00873228	0.00101359	0.000509802	0.00203782	0.0156766	0	0.0243551	0.00439339	0.00167461	0.0046179	0.016792	0.00592148	0.00106526	0.00196479	0.000706255	0.0143098	0.000603794	0.0021767	0.00477676	0.00298191	0.00315051	0.00371125	0.00185821	0.00164003	0.00240601	0.00632249	0.00120386	0.00248809	0.00130881	0.00153771	0.00228321	0.00308133	0.00102992	0.00352767	0.00191439	0.00187297	0.000820492	0.00698993	0.000509811	0.000636206	0.000845922	0.000727914	0.00103752	0.000515715	0.0103547	0.00109679
盐城市	0.000727352	0.000974875	0.000695276	0.0126924	0.00102598	0.000602958	0.00341698	0.00795613	0.0243551	0	0.00389152	0.00160112	0.0075793	0.00489631	0.0183584	0.00131764	0.00244437	0.000812915	0.00377859	0.000750751	0.00391456	0.00233037	0.001609	0.0030054	0.00190661	0.00185899	0.00108394	0.00157567	0.00270142	0.000774444	0.00133459	0.000855068	0.000937087	0.00146171	0.00203692	0.0011684	0.0019349	0.00111029	0.00117651	0.000938253	0.00254483	0.000406852	0.000490169	0.000623969	0.000564227	0.000781667	0.000476825	0.0029412	0.000729844
扬州市	0.00156656	0.00390295	0.00165146	0.00188574	0.00373818	0.00118198	0.010239	0.00153862	0.00439339	0.00389152	0	0.0112623	0.0155224	0.00185957	0.000744448	0.0699394	0.00423431	0.00525375	0.000809066	0.00334633	0.0011269	0.000639604	0.000930788	0.00546156	0.000899496	0.00376142	0.000625422	0.000771124	0.00189893	0.000521386	0.000806369	0.000593723	0.000602037	0.000756605	0.00110873	0.00162089	0.000690189	0.000374594	0.000502409	0.00134517	0.000610692	0.000233375	0.000274006	0.000341203	0.000325967	0.000456639	0.0020196	0.000652749	0.00030517
镇江市	0.00333044	0.0134807	0.00410805	0.000992931	0.0205552	0.00219561	0.00389162	0.000822045	0.00167461	0.00160112	0.0112623	0	0.0053677	0.000972416	0.000599869	0.0042754	0.00315703	0.00637191	0.000715896	0.0086974	0.000844782	0.000560311	0.000730108	0.0040062	0.000616476	0.00219348	0.000569561	0.000758342	0.00138746	0.000417871	0.000552587	0.000521587	0.000456834	0.000720588	0.00127783	0.000909447	0.000615255	0.000304076	0.000429044	0.000719792	0.000512538	0.000206644	0.000241383	0.000300308	0.000296338	0.000433138	0.0104146	0.000515978	0.000236684
泰州市	0.00137245	0.00212484	0.00163597	0.00338728	0.00272681	0.00123476	0.0200247	0.00203335	0.0046179	0.0075793	0.0155224	0.0053677	0	0.00198793	0.00142902	0.00411154	0.0730452	0.00188308	0.00133687	0.00155487	0.00295545	0.00103284	0.001048	0.256607	0.00103206	0.0222321	0.000774814	0.00106384	0.00186473	0.000566269	0.000839999	0.000664672	0.000647164	0.00099455	0.00154612	0.0873544	0.00100606	0.000541623	0.000683842	0.0236185	0.000962265	0.00029903	0.000351623	0.000437825	0.000419918	0.000594179	0.000842931	0.000990943	0.000402882
宿迁市	0.000406664	0.000792054	0.000440658	0.0055711	0.000656068	0.000365886	0.00111525	0.0216054	0.016792	0.00489631	0.00185957	0.000972416	0.00198793	0	0.0012131	0.00066908	0.00105483	0.000481289	0.00231566	0.000419647	0.000922417	0.00275085	0.0085623	0.00164698	0.017857	0.00110258	0.00390736	0.0197929	0.018912	0.00203844	0.00590673	0.00214831	0.00288907	0.0107034	0.019114	0.000627074	0.00559731	0.0040659	0.130461	0.000511262	0.00224843	0.000887051	0.00120763	0.00179349	0.00132694	0.00200621	0.000412907	0.00242726	0.00669372
杭州市	0.0349087	0.0907068	0.00306206	0.00042068	0.0187627	0.00239009	0.00111817	0.00034361	0.000501294	0.000512291	0.0013083	0.00322949	0.000934795	0.000371743	0.000848574	0.00267902	0.00284067	0.00466435	0.00142833	0.0022993	0.00114317	0.000957583	0.00039218	0.00127623	0.000312248	0.00138003	0.000501516	0.00119312	0.000481009	0.000259637	0.000272791	0.000361328	0.000260005	0.000763711	0.00151478	0.000783765	0.000781079	0.000285272	0.00041568	0.000569641	0.00062692	0.000220546	0.000252506	0.000307441	0.000352161	0.000621152	0.00133258	0.00043735	0.000175709
宁波市	0.0240255	0.0339349	0.00226366	0.000361582	0.0252921	0.00226844	0.00125006	0.000315284	0.00042714	0.000491664	0.00114017	0.00266263	0.0008586	0.000317163	0.000925397	0.00367916	0.001582	0.00717678	0.000680128	0.00818326	0.00211266	0.000725814	0.00028486	0.000802807	0.000252213	0.000775374	0.000311118	0.000501892	0.000353677	0.000198896	0.000223065	0.000247697	0.000205012	0.000404536	0.000601437	0.000544534	0.000435919	0.000226721	0.000286789	0.000440674	0.000416885	0.0001849	0.000200059	0.000227115	0.000259639	0.000363583	0.00105445	0.000309317	0.000148745
温州市	0.000520409	0.000436907	0.00037444	0.00336288	0.000515481	0.000370021	0.00113166	0.00177407	0.00592148	0.0183584	0.000744448	0.000599869	0.00142902	0.0012131	0	0.00136686	0.00220842	0.00162764	0.0116732	0.00104337	0.0151303	0.0162594	0.000925282	0.00163829	0.000872428	0.0015444	0.00111652	0.0023444	0.00112259	0.000467766	0.000524536	0.000641966	0.000486483	0.00173413	0.00211951	0.00166265	0.00333646	0.00169283	0.00159248	0.00129766	0.00595223	0.000733936	0.000804803	0.000922585	0.00111885	0.00155946	0.000445424	0.00385583	0.000653896
嘉兴市	0.00409965	0.00174092	0.00194404	0.000955405	0.00288207	0.00253691	0.0100541	0.000683244	0.00106526	0.00131764	0.0699394	0.0042754	0.00411154	0.00066908	0.00136686	0	0.0110903	0.0169343	0.00127553	0.00843635	0.00261871	0.00110811	0.000553782	0.00356941	0.000489619	0.00350585	0.000568883	0.000975965	0.000750695	0.000340476	0.000403271	0.000436825	0.000358622	0.000782642	0.00141847	0.00187205	0.000825219	0.000398852	0.000514014	0.00151967	0.000768208	0.000270452	0.000305582	0.000364599	0.000391962	0.000582114	0.0016654	0.000623924	0.000261256
湖州市	0.00171733	0.00178316	0.00215996	0.00212862	0.00311648	0.00174653	0.0119557	0.0010815	0.00196479	0.00244437	0.00423431	0.00315703	0.0730452	0.00105483	0.00220842	0.0110903	0	0.00468018	0.00236255	0.00235788	0.00472872	0.00171325	0.000901992	0.0655506	0.0007607	0.0551658	0.000947206	0.00185927	0.00128042	0.00049386	0.000582225	0.00067845	0.000519453	0.00142752	0.00369545	0.0479999	0.00147945	0.000630077	0.000835396	0.195911	0.00134317	0.000365237	0.000428246	0.00053477	0.00055631	0.000894843	0.000961137	0.00113227	0.000388478
绍兴市	0.00269808	0.00183072	0.00134639	0.000645556	0.00270032	0.00137421	0.00313334	0.000482174	0.000706255	0.000812915	0.00525375	0.00637191	0.00188308	0.000481289	0.00162764	0.0169343	0.00468018	0	0.00139418	0.0288925	0.00352016	0.00135516	0.000440627	0.00196472	0.000380514	0.00205654	0.000503282	0.00092967	0.000552612	0.000285023	0.000317402	0.000372801	0.000293073	0.000700892	0.00113642	0.0013145	0.000785394	0.000363431	0.000469399	0.00103905	0.000744835	0.000267454	0.000297172	0.000347756	0.000397233	0.000603463	0.00433027	0.0005342	0.000223017
金华市	0.000820261	0.000716472	0.000622069	0.00723609	0.000891454	0.000602539	0.00227198	0.0012102	0.0023705	0.00393619	0.00133057	0.00103635	0.00352909	0.0010239	0.0114993	0.0029886	0.00686474	0.00437577	0.00778658	0.00157879	0.20248	0.00726169	0.000882642	0.00437395	0.000776195	0.0037225	0.00109749	0.0025545	0.00108747	0.00047738	0.000528837	0.000669458	0.000491902	0.00173166	0.00248469	0.00341668	0.00260155	0.00106167	0.00124694	0.00242482	0.00303525	0.000556726	0.000638844	0.000772356	0.000901193	0.00151481	0.000636994	0.00194517	0.000505717
衢州市	0.000497066	0.000571551	0.000447964	0.00204022	0.000636004	0.000407596	0.0010411	0.00470484	0.0143098	0.00377859	0.000809066	0.000715896	0.00133687	0.00231566	0.0116732	0.00127553	0.00236255	0.00139418	0	0.000755809	0.00429249	0.0390019	0.00172898	0.00190552	0.00155506	0.00216524	0.00250033	0.00887151	0.00211057	0.000742916	0.000805668	0.00115419	0.000760749	0.00493846	0.00537361	0.00215694	0.0155329	0.00403228	0.00388969	0.00140067	0.0595571	0.00102451	0.0012792	0.0016971	0.00200843	0.0050187	0.000575137	0.0689331	0.00114311
舟山市	0.00389432	0.00164251	0.00115308	0.000544963	0.00244011	0.0013013	0.00280449	0.000440069	0.000603794	0.000750751	0.00334633	0.0086974	0.00155487	0.000419647	0.00104337	0.00843635	0.00235788	0.0288925	0.000755809	0	0.0020856	0.000774104	0.000347373	0.001304	0.000320093	0.00127562	0.00035869	0.000552915	0.000438685	0.000233763	0.000272481	0.000285105	0.000245145	0.000461526	0.00066696	0.000867569	0.000506154	0.000281818	0.000342285	0.000725349	0.00049997	0.000212593	0.000230637	0.000262161	0.000289771	0.000391835	0.00865959	0.000394013	0.000188226
台州市	0.000815038	0.000567102	0.000514323	0.00788112	0.000712192	0.000531426	0.00206214	0.00113555	0.0021767	0.00391456	0.0011269	0.000844782	0.00295545	0.000922417	0.0151303	0.00261871	0.00472872	0.00352016	0.00429249	0.0020856	0	0.00493347	0.000739451	0.00318699	0.000683881	0.00259261	0.000846802	0.00164539	0.000915153	0.000408395	0.000465749	0.000543225	0.000426599	0.00124522	0.00169967	0.00252008	0.00184889	0.000936875	0.00100794	0.00192207	0.00234654	0.000503307	0.000555912	0.000644045	0.000739907	0.00105985	0.000518485	0.00162692	0.000460657
丽水市	0.000457922	0.000435547	0.000369379	0.00137787	0.000500414	0.000354448	0.000865074	0.0119361	0.00477676	0.00233037	0.000639604	0.000560311	0.00103284	0.00275085	0.0162594	0.00110811	0.00171325	0.00135516	0.0390019	0.000774104	0.00493347	0	0.00165521	0.00128244	0.00162633	0.00132885	0.00209269	0.00609606	0.00210301	0.000669426	0.00075968	0.000984952	0.000700598	0.00396307	0.00482677	0.00144853	0.0173628	0.00639983	0.00407146	0.00106877	0.0341836	0.00112655	0.00132327	0.00163025	0.00198078	0.00327323	0.000437997	0.0114927	0.00130524
合肥市	0.000705448	0.00205821	0.000743366	0.00339391	0.00144412	0.000569536	0.00657359	0.00132342	0.00256496	0.00230842	0.00417883	0.00231215	0.0595909	0.00152814	0.0013611	0.00283732	0.772806	0.00162223	0.00162	0.00110623	0.00242312	0.00109442	0.00329147	0.125291	0.00149598	0.115735	0.00197311	0.00167972	0.0029932	0.00113355	0.00106645	0.00228731	0.00110352	0.00213094	0.00193971	0.0635786	0.00161092	0.000743968	0.00116092	0.520879	0.00132225	0.000373603	0.000472253	0.000652881	0.000567757	0.000858448	0.00161721	0.00178035	0.000541645
芜湖市	0.000774801	0.00236485	0.00093446	0.00507726	0.00179598	0.000687989	0.00371689	0.00153389	0.00324435	0.00364381	0.00302907	0.00241844	0.0101503	0.00158504	0.00251656	0.00259032	0.0121777	0.00168048	0.00293165	0.00107563	0.00694765	0.00179339	0.00191616	0.0448694	0.00128146	0.0282272	0.00211234	0.0031586	0.00258575	0.000850348	0.000904068	0.0014662	0.000860299	0.00343723	0.00502731	0.00671277	0.00249955	0.00093679	0.00140622	0.00437771	0.00202676	0.000449213	0.000562934	0.000769889	0.000715937	0.0012084	0.00111452	0.00219886	0.000576142
蚌埠市	0.000351536	0.000823256	0.00039779	0.00392551	0.000606912	0.000323739	0.000845015	0.00637695	0.00554977	0.00243921	0.00125302	0.000855658	0.0013723	0.0337646	0.00107026	0.000605417	0.000986621	0.000460499	0.00203233	0.000376733	0.000829903	0.00213876	0.0364199	0.00190164	0.0957551	0.00137501	0.00831521	0.0263547	0.0703554	0.00425767	0.0101172	0.00422462	0.00658143	0.317102	0.046836	0.000698642	0.00414812	0.00273765	0.0105266	0.000558055	0.00199093	0.00122508	0.0017969	0.00297871	0.0019467	0.00314408	0.000526396	0.0024494	0.0588999
淮南市	0.00031886	0.000742934	0.000363728	0.00212288	0.000549575	0.00029682	0.000694627	0.0031727	0.00298191	0.001609	0.000930788	0.000730108	0.001048	0.0085623	0.000925282	0.000553782	0.000901992	0.000440627	0.00172898	0.000347373	0.000739451	0.00165521	0	0.00184081	0.0371376	0.00160969	0.0477025	0.00771055	0.0484698	0.00733331	0.00725833	0.0104265	0.00799583	0.0132341	0.00934076	0.000745415	0.00318973	0.00194999	0.00516581	0.000580853	0.00170795	0.00200281	0.00342221	0.00757973	0.00358273	0.00691412	0.000632557	0.00235453	0.00497551
马鞍山市	0.000913015	0.00512459	0.00116514	0.00341159	0.0025289	0.000808761	0.00746988	0.00145835	0.00315051	0.0030054	0.00546156	0.0040062	0.256607	0.00164698	0.00163829	0.00356941	0.0655506	0.00196472	0.00190552	0.001304	0.00318699	0.00128244	0.00184081	0	0.00125153	0.0519102	0.00147238	0.00193699	0.00331181	0.00080831	0.000942646	0.00123751	0.000849898	0.00202752	0.00322091	0.0620524	0.00163433	0.000708906	0.0010323	0.0234385	0.00136779	0.000370488	0.000455763	0.000606471	0.000564304	0.00088691	0.00121886	0.00151512	0.00048645
淮北市	0.000291949	0.000558344	0.000309071	0.00515555	0.000453678	0.000260612	0.000677549	0.00525649	0.00371125	0.00190661	0.000899496	0.000616476	0.00103206	0.017857	0.000872428	0.000489619	0.0007607	0.000380514	0.00155506	0.000320093	0.000683881	0.00162633	0.0371376	0.00125153	0	0.00100883	0.00976449	0.0100794	0.192078	0.00533867	0.0207301	0.00380601	0.0132361	0.0235926	0.0134718	0.000602318	0.00293511	0.00210892	0.00605257	0.000498351	0.00156358	0.0013111	0.00199028	0.00347375	0.00207064	0.00333576	0.000491388	0.00200505	0.0113696
铜陵市	0.000760397	0.00177542	0.000782422	0.00233895	0.00149866	0.000608088	0.00797858	0.00103033	0.00185821	0.00185899	0.00376142	0.00219348	0.0222321	0.00110258	0.0015444	0.00350585	0.0551658	0.00205654	0.00216524	0.00127562	0.00259261	0.00132885	0.00160969	0.0519102	0.00100883	0	0.00277806	0.00296524	0.00169534	0.000783228	0.000733083	0.00157114	0.000749156	0.00491726	0.00278152	0.0267133	0.00238867	0.00080415	0.00137816	0.025814	0.00166847	0.000416073	0.000530611	0.000749733	0.000683224	0.00118657	0.00171883	0.00193836	0.000495398
安庆市	0.000303571	0.000554757	0.000330686	0.0010385	0.000481494	0.000278397	0.000581424	0.00181278	0.00164003	0.00108394	0.000625422	0.000569561	0.000774814	0.00390736	0.00111652	0.000568883	0.000947206	0.000503282	0.00250033	0.00035869	0.000846802	0.00209269	0.0477025	0.00147238	0.00976449	0.00277806	0	0.0114487	0.0142297	0.00327637	0.00352262	0.0098245	0.00332941	0.027604	0.00917421	0.00142239	0.00636922	0.00253951	0.00942718	0.000898364	0.00279061	0.00326183	0.00645984	0.0203533	0.00721725	0.0181437	0.000932073	0.00454462	0.00374939
黄山市	0.000441677	0.000685581	0.000479153	0.00117063	0.000693826	0.000406023	0.000832521	0.0033097	0.00240601	0.00157567	0.000771124	0.000758342	0.00106384	0.0197929	0.0023444	0.000975965	0.00185927	0.00092967	0.00887151	0.000552915	0.00164539	0.00609606	0.00771055	0.00193699	0.0100794	0.00296524	0.0114487	0	0.0135011	0.00150955	0.00174797	0.00283547	0.00159231	0.109454	0.251876	0.00152558	0.0210155	0.00496371	0.0370544	0.000942274	0.00583376	0.00172673	0.0025147	0.0041816	0.00349142	0.00943363	0.000578723	0.00387994	0.0163957
滁州市	0.000434723	0.0015942	0.00056101	0.00243301	0.000912647	0.000427786	0.00105359	0.00500655	0.00632249	0.00270142	0.00189893	0.00138746	0.00186473	0.018912	0.00112259	0.000750695	0.00128042	0.000552612	0.00211057	0.000438685	0.000915153	0.00210301	0.0484698	0.00331181	0.192078	0.00169534	0.0142297	0.0135011	0	0.00315084	0.00578943	0.00453961	0.0040554	0.0277832	0.0210109	0.000711543	0.00377708	0.00217162	0.00641003	0.000550155	0.00190457	0.00151574	0.00231398	0.00414909	0.0025649	0.00461495	0.000485185	0.00214349	0.00798996
阜阳市	0.000218335	0.000407063	0.000237625	0.00128343	0.000332513	0.00020253	0.000411112	0.00123578	0.00120386	0.000774444	0.000521386	0.000417871	0.000566269	0.00203844	0.000467766	0.000340476	0.00049386	0.000285023	0.000742916	0.000233763	0.000408395	0.000669426	0.00733331	0.00080831	0.00533867	0.000783228	0.00327637	0.00150955	0.00315084	0	0.0157594	0.0224718	0.0735524	0.00196766	0.00160494	0.000484716	0.00110732	0.000776897	0.00142952	0.000400901	0.000753428	0.00216901	0.00195068	0.00201432	0.00229028	0.00231776	0.000550918	0.001171	0.0012907
宿州市	0.000265911	0.000509936	0.000290939	0.00537522	0.000411854	0.000245989	0.00055991	0.00280366	0.00248809	0.00133459	0.000806369	0.000552587	0.000839999	0.00590673	0.000524536	0.000403271	0.000582225	0.000317402	0.000805668	0.000272481	0.000465749	0.00075968	0.00725833	0.000942646	0.0207301	0.000733083	0.00352262	0.00174797	0.00578943	0.0157594	0	0.060735	0.0533689	0.00215679	0.00208532	0.000426203	0.00113166	0.000763044	0.00136069	0.000353135	0.000760024	0.0051157	0.00308102	0.00256817	0.00393344	0.00342318	0.000371267	0.0009585	0.00128203
六安市	0.000260997	0.000535246	0.000295636	0.00101194	0.000425797	0.000246498	0.000485525	0.00124444	0.00130881	0.000855068	0.000593723	0.000521587	0.000664672	0.00214831	0.000641966	0.000436825	0.00067845	0.000372801	0.00115419	0.000285105	0.000543225	0.000984952	0.0104265	0.00123751	0.00380601	0.00157114	0.0098245	0.00283547	0.00453961	0.0224718	0.060735	0	0.044742	0.00434139	0.0028102	0.000738326	0.00197467	0.00110851	0.00255625	0.000551781	0.00118151	0.00545481	0.00395636	0.00386875	0.00514012	0.00504212	0.000774087	0.00200565	0.00143085
亳州市	0.000231957	0.000436775	0.000252018	0.00196627	0.000354571	0.000214315	0.000456411	0.00164867	0.00153771	0.000937087	0.000602037	0.000456834	0.000647164	0.00288907	0.000486483	0.000358622	0.000519453	0.000293073	0.000760749	0.000245145	0.000426599	0.000700598	0.00799583	0.000849898	0.0132361	0.000749156	0.00332941	0.00159231	0.0040554	0.0735524	0.0533689	0.044742	0	0.00202579	0.00177633	0.000452412	0.00110567	0.000770258	0.00138595	0.000376155	0.000749505	0.00298814	0.00235109	0.00222488	0.00283819	0.00271108	0.000453608	0.00105726	0.00132801
池州市	0.000381826	0.000690221	0.000423772	0.00120511	0.000628294	0.000352632	0.00074748	0.00288941	0.00228321	0.00146171	0.000756605	0.000720588	0.00099455	0.0107034	0.00173413	0.000782642	0.00142752	0.000700892	0.00493846	0.000461526	0.00124522	0.00396307	0.0132341	0.00202752	0.0235926	0.00491726	0.027604	0.109454	0.0277832	0.00196766	0.00215679	0.00434139	0.00202579	0	0.0838225	0.00159112	0.0158121	0.00413721	0.021517	0.000962062	0.00464648	0.00190998	0.00296734	0.00549351	0.0038522	0.00915055	0.000709168	0.0044063	0.0393857
宣城市	0.000611005	0.00116794	0.000840077	0.00133749	0.00130401	0.000637081	0.00117648	0.00381774	0.00308133	0.00203692	0.00110873	0.00127783	0.00154612	0.019114	0.00211951	0.00141847	0.00369545	0.00113642	0.00537361	0.00066696	0.00169967	0.00482677	0.00934076	0.00322091	0.0134718	0.00278152	0.00917421	0.251876	0.0210109	0.00160494	0.00208532	0.0028102	0.00177633	0.0838225	0	0.0010312	0.00924581	0.00373228	0.0200994	0.00072213	0.00364014	0.00147586	0.00209259	0.0033532	0.0026569	0.00546245	0.000488518	0.00290704	0.0279138
南昌市	0.000458994	0.000633868	0.000378183	0.0015724	0.000642239	0.000330073	0.00336959	0.000657773	0.00102992	0.0011684	0.00162089	0.000909447	0.0873544	0.000627074	0.00166265	0.00187205	0.0479999	0.0013145	0.00215694	0.000867569	0.00252008	0.00144853	0.000745415	0.0620524	0.000602318	0.0267133	0.00142239	0.00152558	0.000711543	0.000484716	0.000426203	0.000738326	0.000452412	0.00159112	0.0010312	0	0.0031591	0.00180383	0.00415502	0.177998	0.00457273	0.000792606	0.00127217	0.00271187	0.00207763	0.00203051	0.00181826	0.00320559	0.00052928
景德镇市	0.000373026	0.000534769	0.000366735	0.0014223	0.000532208	0.00032024	0.000768426	0.014871	0.00352767	0.0019349	0.000690189	0.000615255	0.00100606	0.00559731	0.00333646	0.000825219	0.00147945	0.000785394	0.0155329	0.000506154	0.00184889	0.0173628	0.00318973	0.00163433	0.00293511	0.00238867	0.00636922	0.0210155	0.00377708	0.00110732	0.00113166	0.00197467	0.00110567	0.0158121	0.00924581	0.0031591	0	0.0507783	0.0156593	0.00153848	0.0232678	0.00146115	0.00211298	0.00347961	0.00333711	0.0130037	0.000741509	0.0106558	0.00248559
萍乡市	0.000200682	0.000253953	0.000178371	0.000919167	0.000251916	0.000161936	0.000421083	0.00667047	0.00191439	0.00111029	0.000374594	0.000304076	0.000541623	0.0040659	0.00169283	0.000398852	0.000630077	0.000363431	0.00403228	0.000281818	0.000936875	0.00639983	0.00194999	0.000708906	0.00210892	0.00080415	0.00253951	0.00496371	0.00217162	0.000776897	0.000763044	0.00110851	0.000770258	0.00413721	0.00373228	0.00180383	0.0507783	0	0.0127471	0.00428465	0.00759988	0.0027814	0.00711805	0.0066283	0.00299729	0.00225047	0.00066754	0.00744297	0.00315588
九江市	0.000260702	0.00037915	0.000252104	0.00104545	0.000360238	0.000222028	0.00052528	0.00312821	0.00187297	0.00117651	0.000502409	0.000429044	0.000683842	0.130461	0.00159248	0.000514014	0.000835396	0.000469399	0.00388969	0.000342285	0.00100794	0.00407146	0.00516581	0.0010323	0.00605257	0.00137816	0.00942718	0.0370544	0.00641003	0.00142952	0.00136069	0.00255625	0.00138595	0.021517	0.0200994	0.00415502	0.0156593	0.0127471	0	0.00218063	0.00689903	0.00212142	0.00381452	0.0103913	0.00437095	0.00561009	0.00120598	0.0163455	0.0093093
新余市	0.000374	0.000489494	0.000295985	0.0012822	0.000499792	0.00026199	0.00297195	0.000546869	0.000820492	0.000938253	0.00134517	0.000719792	0.0236185	0.000511262	0.00129766	0.00151967	0.195911	0.00103905	0.00140067	0.000725349	0.00192207	0.00106877	0.000580853	0.0234385	0.000498351	0.025814	0.000898364	0.000942274	0.000550155	0.000400901	0.000353135	0.000551781	0.000376155	0.000962062	0.00072213	0.177998	0.00153848	0.00428465	0.00218063	0	0.00231772	0.0010903	0.00285878	0.00556405	0.00170871	0.00103441	0.00161647	0.00232181	0.000534563
鹰潭市	0.000337012	0.000420807	0.000301939	0.00163145	0.000434285	0.000272493	0.000733537	0.00565695	0.00698993	0.00254483	0.000610692	0.000512538	0.000962265	0.00224843	0.00595223	0.000768208	0.00134317	0.000744835	0.0595571	0.00049997	0.00234654	0.0341836	0.00170795	0.00136779	0.00156358	0.00166847	0.00279061	0.00583376	0.00190457	0.000753428	0.000760024	0.00118151	0.000749505	0.00464648	0.00364014	0.00457273	0.0232678	0.00759988	0.00689903	0.00231772	0	0.00158711	0.00223212	0.00317636	0.0055494	0.00893892	0.00067969	0.061788	0.00140287
赣州市	0.000156573	0.000178554	0.000139055	0.000364255	0.000182159	0.000129931	0.000258574	0.00057942	0.000509811	0.000406852	0.000233375	0.000206644	0.00029903	0.000887051	0.000733936	0.000270452	0.000365237	0.000267454	0.00102451	0.000212593	0.000503307	0.00112655	0.00200281	0.000370488	0.0013111	0.000416073	0.00326183	0.00172673	0.00151574	0.00216901	0.0051157	0.00545481	0.00298814	0.00190998	0.00147586	0.000792606	0.00146115	0.0027814	0.00212142	0.0010903	0.00158711	0	0.03476	0.00894799	0.0294512	0.00811576	0.00031227	0.00109368	0.00114102
吉安市	0.000173268	0.000210616	0.000158105	0.000448667	0.00021078	0.000145525	0.000296466	0.00073678	0.000636206	0.000490169	0.000274006	0.000241383	0.000351623	0.00120763	0.000804803	0.000305582	0.000428246	0.000297172	0.0012792	0.000230637	0.000555912	0.00132327	0.00342221	0.000455763	0.00199028	0.000530611	0.00645984	0.0025147	0.00231398	0.00195068	0.00308102	0.00395636	0.00235109	0.00296734	0.00209259	0.00127217	0.00211298	0.00711805	0.00381452	0.00285878	0.00223212	0.03476	0	0.0353587	0.122426	0.0277257	0.00043824	0.0017352	0.001694
宜春市	0.00020168	0.000266184	0.000190749	0.000582722	0.00025976	0.000172239	0.000358309	0.00099556	0.000845922	0.000623969	0.000341203	0.000300308	0.000437825	0.00179349	0.000922585	0.000364599	0.00053477	0.000347756	0.0016971	0.000262161	0.000644045	0.00163025	0.00757973	0.000606471	0.00347375	0.000749733	0.0203533	0.0041816	0.00414909	0.00201432	0.00256817	0.00386875	0.00222488	0.00549351	0.0033532	0.00271187	0.00347961	0.0066283	0.0103913	0.00556405	0.00317636	0.00894799	0.0353587	0	0.0249082	0.0500393	0.000699951	0.00355127	0.00260521
抚州市	0.000215288	0.000259526	0.00019849	0.00049325	0.000263821	0.000182582	0.000357708	0.00081169	0.000727914	0.000564227	0.000325967	0.000296338	0.000419918	0.00132694	0.00111885	0.000391962	0.00055631	0.000397233	0.00200843	0.000289771	0.000739907	0.00198078	0.00358273	0.000564304	0.00207064	0.000683224	0.00721725	0.00349142	0.0025649	0.00229028	0.00393344	0.00514012	0.00283819	0.0038522	0.0026569	0.00207763	0.00333711	0.00299729	0.00437095	0.00170871	0.0055494	0.0294512	0.122426	0.0249082	0	0.0364921	0.000442226	0.00184075	0.00148734
上饶市	0.000298164	0.000385119	0.000290693	0.000649253	0.000393403	0.000261452	0.000498388	0.00113114	0.00103752	0.000781667	0.000456639	0.000433138	0.000594179	0.00200621	0.00155946	0.000582114	0.000894843	0.000603463	0.0050187	0.000391835	0.00105985	0.00327323	0.00691412	0.00088691	0.00333576	0.00118657	0.0181437	0.00943363	0.00461495	0.00231776	0.00342318	0.00504212	0.00271108	0.00915055	0.00546245	0.00203051	0.0130037	0.00225047	0.00561009	0.00103441	0.00893892	0.00811576	0.0277257	0.0500393	0.0364921	0	0.000499608	0.00225885	0.00185232
武汉市	0.000902485	0.00152012	0.000558754	0.000654025	0.00157899	0.000457723	0.000989843	0.000387144	0.000515715	0.000476825	0.0020196	0.0104146	0.000842931	0.000412907	0.000445424	0.0016654	0.000961137	0.00433027	0.000575137	0.00865959	0.000518485	0.000437997	0.000632557	0.00121886	0.000491388	0.00171883	0.000932073	0.000578723	0.000485185	0.000550918	0.000371267	0.000774087	0.000453608	0.000709168	0.000488518	0.00181826	0.000741509	0.00066754	0.00120598	0.00161647	0.00067969	0.00031227	0.00043824	0.000699951	0.000442226	0.000499608	0	0.00257152	0.000494692
黄石市	0.000289213	0.000443001	0.000275431	0.00218469	0.000412274	0.000239447	0.000698166	0.00517167	0.0103547	0.0029412	0.000652749	0.000515978	0.000990943	0.00242726	0.00385583	0.000623924	0.00113227	0.0005342	0.0689331	0.000394013	0.00162692	0.0114927	0.00235453	0.00151512	0.00200505	0.00193836	0.00454462	0.00387994	0.00214349	0.001171	0.0009585	0.00200565	0.00105726	0.0044063	0.00290704	0.00320559	0.0106558	0.00744297	0.0163455	0.00232181	0.061788	0.00109368	0.0017352	0.00355127	0.00184075	0.00225885	0.00257152	0	0.00201616
十堰市	0.000148567	0.000202009	0.000136515	0.000807583	0.000190751	0.000122824	0.000309296	0.00182205	0.00109679	0.000729844	0.00030517	0.000236684	0.000402882	0.00669372	0.000653896	0.000261256	0.000388478	0.000223017	0.00114311	0.000188226	0.000460657	0.00130524	0.00497551	0.00048645	0.0113696	0.000495398	0.00374939	0.0163957	0.00798996	0.0012907	0.00128203	0.00143085	0.00132801	0.0393857	0.0279138	0.00052928	0.00248559	0.00315588	0.0093093	0.000534563	0.00140287	0.00114102	0.001694	0.00260521	0.00148734	0.00185232	0.000494692	0.00201616	0
宜昌市	0.000276234	0.000383656	0.000221787	0.00146879	0.00037483	0.000194823	0.00205767	0.000558204	0.000787009	0.000887489	0.00108036	0.000557396	0.0893051	0.000508871	0.000785736	0.00100448	0.0149742	0.000650712	0.000759363	0.00049692	0.00132179	0.000591971	0.000572922	0.189753	0.000556313	0.0100717	0.000614271	0.000558793	0.000497847	0.000469695	0.000379964	0.000504269	0.000432425	0.000601111	0.000502655	0.0583912	0.000744002	0.000990601	0.000878434	0.0289994	0.000844421	0.000387629	0.000511946	0.00064975	0.000444278	0.000449146	0.00158978	0.00145819	0.00181475
襄阳市	0.000216488	0.000311042	0.000193579	0.00353826	0.000291802	0.000170914	0.000602061	0.00208594	0.00844697	0.00687977	0.000547602	0.000384817	0.000904878	0.00138017	0.0111068	0.000466861	0.000867009	0.000372737	0.00434129	0.000301631	0.00159419	0.00221363	0.001321	0.00115687	0.00139567	0.00115219	0.00124797	0.00129272	0.0011521	0.000938837	0.00074069	0.000953745	0.00086245	0.00135237	0.00117422	0.00127843	0.00221457	0.00231659	0.0019909	0.00124827	0.003734	0.000568158	0.000767594	0.00104764	0.000707269	0.000786269	0.00106159	0.00760239	0.0050024
鄂州市	0.000368267	0.000581963	0.000329523	0.00446196	0.000541939	0.000282457	0.00155022	0.00102122	0.00176071	0.0021946	0.0011679	0.000750389	0.00339223	0.000940525	0.00198597	0.00108416	0.00343208	0.000803529	0.00198168	0.000581411	0.00616893	0.0013257	0.00127559	0.00530355	0.000998845	0.00539306	0.00223036	0.00144313	0.00103569	0.000874312	0.000639937	0.0014026	0.000747918	0.00176197	0.00116055	0.00822185	0.00221688	0.00177804	0.00374081	0.00620044	0.0022992	0.000601789	0.00088622	0.00156203	0.000921033	0.00109103	0.00759738	0.015222	0.000949067
荆门市	0.000207829	0.000301425	0.000192378	0.00156305	0.000280899	0.000170033	0.000487133	0.0275644	0.00356146	0.0016595	0.000468573	0.000356153	0.000674974	0.00310342	0.00170075	0.000409872	0.000681476	0.000344094	0.00546401	0.000275607	0.000918062	0.0197446	0.00226462	0.000896077	0.00240931	0.000963791	0.00233772	0.00295909	0.0020886	0.00123382	0.000986409	0.00144987	0.0011249	0.00291134	0.00253087	0.00113786	0.0126969	0.0113546	0.00569484	0.00113219	0.00964877	0.00090659	0.00132261	0.00199277	0.00119036	0.00134721	0.00141629	0.0150787	0.0055323
孝感市	0.00019765	0.000305141	0.000196772	0.000844473	0.000275232	0.000172739	0.000378708	0.0012889	0.0010709	0.000736475	0.000401352	0.000333835	0.000493184	0.00240225	0.000684965	0.000341708	0.000511041	0.000299936	0.00120511	0.000238057	0.000523109	0.00115284	0.0124933	0.000699085	0.00562335	0.000813469	0.0246924	0.00350435	0.0055295	0.00390902	0.00377837	0.00646225	0.00379738	0.00516794	0.00328123	0.000864397	0.00229123	0.00229098	0.00513663	0.000780569	0.00149398	0.00410316	0.0106293	0.296052	0.00854263	0.0255531	0.00262972	0.00374572	0.0047009
荆州市	0.000161001	0.000223674	0.000154139	0.000575625	0.000210289	0.000138303	0.000294343	0.000868714	0.000730055	0.000534338	0.000296844	0.000250068	0.000368066	0.00144674	0.000568441	0.000273615	0.000392817	0.000247017	0.000929504	0.000199155	0.00043145	0.000909416	0.00457204	0.000487183	0.00271377	0.000554887	0.0074348	0.00217323	0.00271993	0.00293002	0.00395728	0.00532341	0.00331562	0.00287067	0.00197447	0.000766059	0.00162778	0.00255369	0.00356849	0.000850506	0.00122695	0.00912741	0.429381	0.0181249	0.0397305	0.0194487	0.000974365	0.00242035	0.00372133
黄冈市	0.000227834	0.000381078	0.000239636	0.000771571	0.000335376	0.000206891	0.00041144	0.00105124	0.00100916	0.000707974	0.000449289	0.000397408	0.000532583	0.0017511	0.000691316	0.000391986	0.000594656	0.00035093	0.00128537	0.000265777	0.000550811	0.0011076	0.00580473	0.000862153	0.00302639	0.00118647	0.0143999	0.00315858	0.00339268	0.00807415	0.0185367	0.0368989	0.0101832	0.0048661	0.0026887	0.00109048	0.00255887	0.00167852	0.00516643	0.000799518	0.00156491	0.0244795	0.00889133	0.00807251	0.0122056	0.00886195	0.00178138	0.00533362	0.00187002
咸宁市	0.000218534	0.000315001	0.000208793	0.000946585	0.00029622	0.000184887	0.000441479	0.00239185	0.00152781	0.000983458	0.000430543	0.000357726	0.000574947	0.013236	0.00116981	0.000412783	0.000648368	0.000369147	0.00244614	0.000283058	0.000773542	0.00262768	0.00605062	0.00081868	0.00885415	0.000999091	0.00795749	0.482251	0.0081731	0.00154965	0.00142262	0.00249295	0.00148373	0.0290077	0.0738059	0.00176908	0.00703382	0.0100714	0.0717157	0.0017508	0.00372717	0.00209658	0.00381973	0.00888965	0.00338505	0.00395074	0.00188692	0.0127622	0.0289155
随州市	0.000196704	0.000301587	0.000192397	0.00104091	0.000272136	0.000169043	0.00039999	0.00184498	0.00133659	0.00087679	0.000421832	0.000337027	0.000531896	0.00446354	0.000756786	0.000345577	0.000524681	0.000296079	0.00136217	0.000239592	0.000557735	0.00139628	0.0293216	0.000720753	0.0305094	0.000785214	0.0151605	0.0065245	0.037993	0.00305223	0.00245977	0.00364342	0.0027816	0.0123078	0.00680191	0.00076902	0.0027809	0.00285641	0.00709935	0.000707959	0.00165228	0.00187536	0.00319349	0.0064042	0.00291741	0.00428034	0.00124484	0.00322324	0.0148325
长沙市	0.000892984	0.00130145	0.000454513	0.000376676	0.00153474	0.000381159	0.000610731	0.000248103	0.000315399	0.000309269	0.00101538	0.00926401	0.000514933	0.000252996	0.000376036	0.000972873	0.0006136	0.00188186	0.000444539	0.00227527	0.000407131	0.000368946	0.000312554	0.000664806	0.000270832	0.000868631	0.000432922	0.000386239	0.000279605	0.000259616	0.000214848	0.000323861	0.00023762	0.000413806	0.000319689	0.00149723	0.000521274	0.00199105	0.000793164	0.0025124	0.000610525	0.000467204	0.000782831	0.000977972	0.000504395	0.000403683	0.0102894	0.000914605	0.000363182
株洲市	0.000218642	0.000273167	0.000186019	0.00233773	0.00027405	0.000168594	0.000562461	0.00154069	0.00648429	0.00577687	0.000461237	0.000345117	0.000794826	0.00101169	0.0154881	0.000493979	0.000900095	0.000427983	0.0057398	0.000331458	0.00197382	0.00306523	0.000898896	0.00102547	0.000858921	0.00109732	0.00118633	0.00149119	0.000897858	0.000512003	0.000479503	0.000681005	0.000496829	0.00143833	0.00120385	0.00229291	0.00294148	0.0209841	0.00284797	0.00432066	0.00640015	0.00184552	0.00362627	0.00267183	0.00158895	0.00116269	0.000723487	0.00807356	0.00114645
湘潭市	0.000215906	0.000276523	0.000183491	0.0038307	0.00027465	0.000165337	0.000599619	0.00121479	0.0031954	20.6305	0.000487795	0.000352782	0.000887635	0.000874686	0.0148642	0.000501985	0.000967385	0.000421193	0.00327882	0.000328742	0.00248485	0.00203404	0.00082333	0.00114531	0.000785873	0.00119592	0.00105087	0.00120575	0.000795943	0.000503494	0.000457098	0.000646908	0.000482764	0.0012015	0.000998373	0.00223708	0.00215041	0.00764441	0.00230646	0.00342763	0.00374898	0.00115652	0.00185617	0.00197212	0.00112994	0.000933936	0.000835988	0.00545615	0.00118314
衡阳市	0.000150604	0.000184537	0.000134615	0.000505186	0.000183108	0.000123632	0.000281248	0.00103038	0.00075217	0.000546005	0.000258293	0.000216208	0.000343646	0.00229556	0.000763249	0.000270342	0.000388893	0.000250671	0.00123768	0.00020265	0.000516296	0.00138252	0.0163222	0.000429803	0.0103457	0.000475989	0.00976631	0.00466353	0.0145037	0.00102672	0.00117265	0.00153381	0.0010935	0.00745228	0.00443814	0.00083148	0.00231664	0.00867088	0.00572213	0.00128452	0.00182438	0.0046212	0.00828348	0.00988516	0.00436932	0.0044038	0.00043136	0.0019492	0.00587434
邵阳市	0.000112769	0.000137499	0.000103256	0.000300411	0.000135181	9.54293e-05	0.000188291	0.000421232	0.000373478	0.000299096	0.000180489	0.000156047	0.000221797	0.000593559	0.000375046	0.000182441	0.000243492	0.000171245	0.000523566	0.000142908	0.000288796	0.000533781	0.00112521	0.000270221	0.000847096	0.000295977	0.00152852	0.000871041	0.000872838	0.00730764	0.00522279	0.0102437	0.0603244	0.000998637	0.000786296	0.0004428	0.000756351	0.00172529	0.00121211	0.000584919	0.000690162	0.00537104	0.0042479	0.0029231	0.00326561	0.00206613	0.00030314	0.000807646	0.00115903
岳阳市	0.000218314	0.000298372	0.000197115	0.00150715	0.000287454	0.000175869	0.000510887	0.00578283	0.00507865	0.00192493	0.000461855	0.000358479	0.000698995	0.00206076	0.00257457	0.000452667	0.000769628	0.000392109	0.0145239	0.000304395	0.00117752	0.01773	0.00164171	0.000942937	0.00160912	0.00106431	0.00216789	0.00267372	0.00159525	0.000843662	0.000742409	0.00115683	0.000796294	0.00264405	0.00214027	0.00191776	0.00797718	0.0146059	0.00679602	0.0024811	0.0781663	0.00127381	0.00215809	0.00362231	0.00164334	0.0015661	0.00125758	0.0557328	0.00249776
常德市	0.000175034	0.000232374	0.000156951	0.0010284	0.000224294	0.000141288	0.00038827	0.0138285	0.00212744	0.00115006	0.000357677	0.000278262	0.000515266	0.00315873	0.00135867	0.000340557	0.000543722	0.000295173	0.00342972	0.000238306	0.000765842	0.00643598	0.00178411	0.000657284	0.00198372	0.000708523	0.00197593	0.00315134	0.00183974	0.000825036	0.00076014	0.00104029	0.00080184	0.00283993	0.0025969	0.00102624	0.0551669	0.0390172	0.00663905	0.00123077	0.00558079	0.00117206	0.00175762	0.00238854	0.0013536	0.00136223	0.000767695	0.00761456	0.00474293
张家界市	0.000130416	0.00016928	0.000120643	0.000455798	0.000162781	0.000109835	0.00023785	0.00071435	0.000578116	0.000433904	0.000232521	0.000193428	0.000292416	0.00116804	0.000470806	0.000218961	0.00030681	0.000197788	0.000720301	0.000164421	0.00035538	0.000738428	0.00349154	0.000362311	0.00215448	0.000392764	0.00533127	0.00163949	0.00214219	0.00196368	0.00278836	0.00326557	0.00229665	0.0020834	0.00153648	0.000524302	0.00117694	0.00204879	0.00223384	0.000614546	0.000924114	0.00685026	0.0502979	0.0148083	0.0185293	0.0210246	0.000459886	0.00133134	0.00388424
益阳市	0.000147966	0.000192282	0.00013692	0.000501806	0.000185815	0.000124442	0.000270939	0.000838592	0.000673714	0.000498394	0.000261416	0.000219819	0.00033345	0.00147452	0.000595925	0.000255635	0.000364351	0.000233826	0.000953776	0.000189772	0.000434385	0.00098186	0.00601587	0.000425666	0.00299827	0.000476488	0.0123963	0.0024045	0.00318172	0.00172568	0.00215899	0.00281334	0.00190992	0.00317297	0.00219294	0.000746067	0.0016664	0.00405923	0.00364182	0.000990691	0.00131822	0.00561196	0.0154061	0.78321	0.00905732	0.0219882	0.000571505	0.0019225	0.00365404
郴州市	0.000157519	0.000186679	0.000136927	0.000582321	0.000188159	0.000126405	0.000308202	0.00173018	0.00099524	0.000675858	0.000272341	0.000223929	0.000380145	0.0184488	0.00103786	0.000295348	0.000435598	0.000273364	0.00181006	0.000220812	0.000639322	0.00231226	0.00253697	0.000468504	0.00367297	0.000509979	0.00277061	0.0235658	0.00355236	0.000707519	0.000761801	0.000992038	0.000733428	0.00866003	0.0130426	0.000894507	0.0044209	0.0140107	0.0560844	0.00132446	0.00278013	0.00412097	0.0050341	0.00403585	0.00268377	0.00223673	0.000392946	0.00248929	0.00898143
永州市	0.000121117	0.000143682	0.000108336	0.000335309	0.000143262	0.000100502	0.00020911	0.000531735	0.000447246	0.00035133	0.000194171	0.000166198	0.000247111	0.000822532	0.000482365	0.000203791	0.00027681	0.000191804	0.000682836	0.000159221	0.000352543	0.000729289	0.00198143	0.000299341	0.00130665	0.000326324	0.00301581	0.00131313	0.00140448	0.00171738	0.00323361	0.00352903	0.0022164	0.00154174	0.00118982	0.000511853	0.0010257	0.00246809	0.00170784	0.00069666	0.000926695	0.0329875	0.0271597	0.00781637	0.032145	0.0069231	0.000294211	0.000952535	0.00146642
怀化市	0.000114993	0.000141833	0.000104613	0.00034784	0.000138932	9.6331e-05	0.000201424	0.000528194	0.000442726	0.000344889	0.000192476	0.000162734	0.000241376	0.000802036	0.000410609	0.000190226	0.000259431	0.000175288	0.000592072	0.000146899	0.000310801	0.000614022	0.00185293	0.000292606	0.00128351	0.000316245	0.00261578	0.00115207	0.00130934	0.00211299	0.00455135	0.00463374	0.00284272	0.00137689	0.00106373	0.000447599	0.000900352	0.00180203	0.00153681	0.000559651	0.000767037	0.134544	0.0116222	0.00550979	0.0119462	0.00465077	0.000322692	0.000940003	0.00187153
娄底市	0.000140781	0.000177198	0.000127944	0.000473419	0.00017336	0.000117015	0.000259236	0.000842384	0.000654852	0.00048474	0.000244864	0.000205003	0.000317189	0.00155849	0.000607804	0.00024522	0.000348501	0.000225064	0.000958951	0.000183918	0.000433617	0.00102095	0.00935049	0.000396763	0.00354874	0.000437878	0.0356663	0.00262817	0.00389793	0.00133105	0.00161644	0.002061	0.00145801	0.0035428	0.00243341	0.000691841	0.00167459	0.00449867	0.00361256	0.000950809	0.00133205	0.00463863	0.00985737	0.0250306	0.00588974	0.00858451	0.000455654	0.00168318	0.00383051
重庆市	0.00013926	0.000176024	0.000119755	0.001108	0.000172554	0.000108823	0.000336126	0.00329315	0.00404237	0.00140471	0.0002967	0.000218965	0.000456981	0.00127914	0.00162549	0.000277411	0.000455231	0.000232409	0.0117697	0.000195238	0.000731757	0.0061723	0.000899863	0.000541008	0.00101299	0.000539612	0.000892667	0.00121761	0.000909297	0.000499468	0.000483845	0.000561532	0.000501145	0.00115233	0.00108815	0.000668668	0.00296096	0.00363627	0.00185204	0.000729885	0.064663	0.000601256	0.000768741	0.000918615	0.000645734	0.000664529	0.000413666	0.0349383	0.00302398
成都市	0.000160413	0.000197252	0.000121897	0.000841633	0.00020035	0.000109973	0.00108	0.000331592	0.00044677	0.000539152	0.000566037	0.000294333	0.00924719	0.000284055	0.000481696	0.000546624	0.00478199	0.000359835	0.000412925	0.000292537	0.000844242	0.000341705	0.000268517	0.0146061	0.000282253	0.00350576	0.000266781	0.000282332	0.000257746	0.000206413	0.000198341	0.000215519	0.000206102	0.000285548	0.000265619	0.00936323	0.000361547	0.000443327	0.000357148	0.00704308	0.000429566	0.000219606	0.000252803	0.000276429	0.000224374	0.000224241	0.000476844	0.000542116	0.000574495
自贡市	9.69475e-05	0.000116756	8.41049e-05	0.000432499	0.000115425	7.7573e-05	0.000196959	0.00114316	0.000652427	0.000452822	0.000179984	0.000140951	0.000246302	0.00546663	0.000481468	0.000170921	0.000246799	0.000149019	0.00079035	0.000129313	0.000327827	0.000972582	0.00205745	0.00028042	0.00382436	0.00028174	0.00173907	0.0556906	0.00315173	0.000546215	0.000612197	0.00066159	0.000585349	0.0080838	0.0350631	0.000334173	0.00170898	0.00252877	0.0081771	0.000361878	0.00098634	0.000848441	0.00113229	0.00148003	0.000944584	0.00107145	0.000224641	0.00111906	0.0237721
攀枝花市	0.000134745	0.000159275	0.000100741	0.000669595	0.000164078	9.16611e-05	0.000864142	0.000266671	0.000363102	0.000447082	0.000450814	0.00023853	0.00571788	0.000227079	0.000431762	0.000453603	0.00343217	0.000304002	0.000357229	0.000249319	0.000760284	0.000301234	0.000210734	0.00811116	0.000218353	0.00257405	0.000215483	0.000236945	0.000207096	0.000156995	0.000154346	0.000169213	0.000157592	0.000235556	0.000221874	0.00624732	0.000305019	0.000382345	0.000293475	0.00507627	0.000372252	0.000202048	0.000222845	0.00023272	0.000195971	0.000191208	0.000361286	0.000436051	0.000357972
泸州市	9.22189e-05	0.000110923	8.16037e-05	0.000325409	0.000109333	7.54856e-05	0.000171196	0.000567512	0.000425507	0.000324952	0.000160525	0.000130548	0.000207525	0.000967592	0.000349657	0.000153817	0.00021154	0.000137528	0.000504618	0.000119292	0.000261211	0.000551139	0.00381841	0.000238299	0.00197373	0.000244374	0.00726149	0.00127842	0.00200378	0.000926061	0.00125571	0.0013275	0.00107459	0.00164028	0.00126375	0.000296189	0.000795026	0.00115882	0.00139755	0.000327893	0.00061022	0.00235794	0.00474756	0.0274571	0.00338647	0.0072256	0.00021378	0.000711801	0.00276528
德阳市	0.00010631	0.00012954	9.08445e-05	0.000657257	0.000127958	8.33686e-05	0.000239851	0.0130618	0.00134371	0.000743878	0.000213959	0.000160327	0.000313265	0.00182008	0.000779448	0.000199046	0.000306143	0.000168226	0.00182236	0.000145702	0.000447673	0.00388462	0.000906164	0.000354584	0.00112547	0.000347543	0.000836296	0.00145764	0.000992396	0.00042738	0.000449085	0.000478272	0.000446011	0.00126631	0.00130449	0.000400389	0.0140546	0.00923421	0.00221361	0.000421916	0.00266207	0.000515672	0.000645035	0.000778511	0.000562665	0.000606069	0.000252138	0.00275274	0.00283704
绵阳市	9.66571e-05	0.000118103	8.47721e-05	0.000430649	0.000115825	7.80279e-05	0.000194	0.000963269	0.000600454	0.0004292	0.000181025	0.000141557	0.000242368	0.00258757	0.000419901	0.000166205	0.000236876	0.000144021	0.000662312	0.000125932	0.000299299	0.000772432	0.0036925	0.00027328	0.0193603	0.000271963	0.00262998	0.00432394	0.0107521	0.000656998	0.000763834	0.00078823	0.000719108	0.0127721	0.0051362	0.000304416	0.0012561	0.00166725	0.00332434	0.000319443	0.00079523	0.000909885	0.00128503	0.00186199	0.00109329	0.00134379	0.000220779	0.000939249	0.0182677
广元市	8.93242e-05	0.000110344	8.10387e-05	0.000307733	0.000107091	7.47339e-05	0.000159659	0.000445606	0.000357978	0.000282908	0.000155983	0.000127438	0.000192701	0.000634082	0.000265369	0.000141054	0.000188608	0.000125319	0.000367102	0.000110115	0.000212936	0.000378965	0.00123966	0.000218309	0.000991381	0.000220871	0.0014174	0.00069594	0.000913624	0.00241447	0.0114097	0.00701906	0.00396471	0.000821844	0.000686539	0.000242338	0.0005247	0.000656533	0.000784011	0.000253983	0.000421177	0.00654314	0.00292225	0.00197029	0.00312884	0.00194154	0.000203349	0.000524927	0.00203638
遂宁市	9.082e-05	0.000110982	8.13939e-05	0.000319977	0.000108451	7.51296e-05	0.000166077	0.000507609	0.00039411	0.000305861	0.000159091	0.000129449	0.000201205	0.000784616	0.000304894	0.000147598	0.000200505	0.000131309	0.000431655	0.000114646	0.000236242	0.000457424	0.00197227	0.000229548	0.00136264	0.000233671	0.00258668	0.000934932	0.00130712	0.00131494	0.00216778	0.00210783	0.00165019	0.0011421	0.000922093	0.000268138	0.000647526	0.000866749	0.00104364	0.000287709	0.000507459	0.00485494	0.116967	0.00527397	0.0226001	0.00717438	0.000210677	0.000617168	0.00242518
内江市	8.93432e-05	0.000107845	7.91961e-05	0.000321327	0.000106023	7.32268e-05	0.000166184	0.000550703	0.000412476	0.00031607	0.000156739	0.000126886	0.000201746	0.000918312	0.000326118	0.000147775	0.000202615	0.000131373	0.000468348	0.000114652	0.000246542	0.000508542	0.00323737	0.00022968	0.00181408	0.000233542	0.00542276	0.00115708	0.00180249	0.000954891	0.00133118	0.00136545	0.00112325	0.00147053	0.00115146	0.000273286	0.00072911	0.00100431	0.00124981	0.000296044	0.00055693	0.00232121	0.00509903	0.300288	0.00360413	0.00980478	0.000203067	0.000657214	0.00270961
乐山市	9.11777e-05	0.000108737	7.86577e-05	0.000406385	0.000107837	7.26984e-05	0.000185608	0.00110106	0.000617821	0.000429241	0.000168648	0.000131741	0.000231649	0.00582177	0.000455585	0.000160562	0.00023132	0.000139778	0.000745081	0.00012198	0.000309659	0.000926468	0.00182024	0.000261315	0.00328419	0.000260949	0.00153981	0.297185	0.00273531	0.000495682	0.0005607	0.000597888	0.000533324	0.00639788	0.0182409	0.00030627	0.00162477	0.00235914	0.00860278	0.000329145	0.00092419	0.000766347	0.00100865	0.00130586	0.000850286	0.000964893	0.000202348	0.0010288	0.0165601
南充市	9.21721e-05	0.000113969	8.3621e-05	0.000313544	0.000110713	7.70742e-05	0.000164725	0.000459776	0.000370855	0.000291672	0.000160338	0.000131548	0.000198828	0.000665501	0.000283559	0.00014689	0.000197337	0.000131105	0.000395433	0.000114389	0.000225163	0.000409171	0.00136049	0.000227861	0.00105501	0.000232826	0.00161203	0.000761899	0.000987299	0.00219939	0.00697237	0.00533747	0.00332786	0.000904716	0.000745189	0.000263751	0.000572736	0.000752818	0.000877233	0.000281445	0.000461048	0.0119824	0.00382243	0.00238872	0.00415457	0.00233961	0.000219179	0.000577025	0.00220703
眉山市	8.60467e-05	0.000103039	7.55575e-05	0.000325298	0.000101639	6.99349e-05	0.000163657	0.000604212	0.000430207	0.000324895	0.000152773	0.00012233	0.000199675	0.00110652	0.000332889	0.000143958	0.000199065	0.000127066	0.000486136	0.000111459	0.00024726	0.000540894	0.0090985	0.000224989	0.00275879	0.000226492	0.0680954	0.00144028	0.00285805	0.000743358	0.000959744	0.000987612	0.00084817	0.00196372	0.00147011	0.000261175	0.000789113	0.00106269	0.00145556	0.000279709	0.000576688	0.00144415	0.00238948	0.00502388	0.00189055	0.00287752	0.00018819	0.000666895	0.0033834
宜宾市	9.1332e-05	0.000109183	7.97456e-05	0.000357412	0.000108022	7.37649e-05	0.000177041	0.000738993	0.000498127	0.000366455	0.000163345	0.000130367	0.000217345	0.00161989	0.000393093	0.0001564	0.00021967	0.000138162	0.000594627	0.000120227	0.000281954	0.000682406	0.00767623	0.000247322	0.00885211	0.000250477	0.00420567	0.00244534	0.012372	0.000646398	0.000775882	0.000831523	0.000713293	0.00406494	0.00258934	0.000299389	0.00104418	0.00150126	0.00228217	0.000326986	0.000724386	0.00120176	0.00174815	0.00265871	0.00140878	0.00176663	0.000206211	0.00082502	0.00608246
广安市	9.82702e-05	0.000121683	8.86088e-05	0.000350791	0.000118445	8.15454e-05	0.000180224	0.000556521	0.000433321	0.000333337	0.000173533	0.000141457	0.000219334	0.000874067	0.00033489	0.000160756	0.000219884	0.000143172	0.00048145	0.000123956	0.000258093	0.000507916	0.00231501	0.000253758	0.00155582	0.000260576	0.00312537	0.00106461	0.00149448	0.00141229	0.00221544	0.00222592	0.00173748	0.00131428	0.00104378	0.000304091	0.000734763	0.00101568	0.00121804	0.000329547	0.000573189	0.00471807	0.0618957	0.00694418	0.0150087	0.010293	0.000244139	0.000716092	0.003037
达州市	0.000102392	0.000129509	9.382e-05	0.00036145	0.000124856	8.60475e-05	0.000184382	0.000526759	0.000425368	0.000330117	0.000181465	0.000148768	0.000224465	0.00077586	0.000316975	0.000164242	0.000222806	0.000146277	0.000451617	0.000126448	0.000250993	0.000463354	0.00166666	0.00026153	0.00126972	0.000269272	0.00199554	0.000894177	0.00117624	0.0023971	0.00616169	0.00519986	0.00343427	0.00107684	0.000871408	0.000305557	0.000668367	0.000885672	0.00105551	0.000325849	0.000531085	0.0268997	0.00504185	0.00301412	0.00567373	0.00295034	0.000267036	0.00069607	0.00334631
雅安市	8.1414e-05	9.66211e-05	7.11017e-05	0.000307946	9.55959e-05	6.59309e-05	0.000155307	0.000583539	0.000410512	0.000310335	0.000144147	0.000115127	0.000189196	0.00108631	0.000317804	0.000136217	0.00018811	0.000120054	0.000462527	0.000105819	0.000235529	0.000518822	0.0126198	0.000211469	0.00285841	0.000211763	0.0184308	0.00141927	0.00300815	0.000668196	0.000862094	0.00087937	0.000762206	0.0019631	0.00146077	0.00024227	0.00075259	0.000997106	0.00139794	0.000257945	0.00054582	0.00127108	0.00203313	0.0039564	0.00163428	0.00240122	0.000171575	0.000620821	0.00318481
巴中市	9.00673e-05	0.000113005	8.34589e-05	0.000283275	0.000108792	7.68662e-05	0.000153268	0.000366059	0.000312706	0.000252094	0.000153302	0.000127914	0.000183185	0.000483403	0.00023472	0.000137613	0.000180322	0.000123724	0.000317686	0.000108212	0.00019472	0.000317315	0.000799292	0.000210511	0.000693101	0.000215927	0.000865768	0.000520713	0.000627584	0.00876656	0.00205027	0.00261912	0.00352609	0.000598832	0.000505837	0.000237753	0.000434551	0.000548094	0.000617656	0.000250442	0.000363963	0.00131597	0.0011721	0.00104991	0.00112206	0.000923448	0.00021664	0.000472232	0.00181182
资阳市	9.01351e-05	0.000109369	8.02212e-05	0.000323179	0.000107259	7.41141e-05	0.000166866	0.000539346	0.000408707	0.000314378	0.000158308	0.000128302	0.000202552	0.000875674	0.000319561	0.000148216	0.000202678	0.000131718	0.000457107	0.000114972	0.000243684	0.000491997	0.00269553	0.000230756	0.0016488	0.00023464	0.00402554	0.00107907	0.00161474	0.00105695	0.00153367	0.00155105	0.0012639	0.00135168	0.00107066	0.000272229	0.000702988	0.000956511	0.00117936	0.00029361	0.00054114	0.00276372	0.00756902	0.0173112	0.00490579	0.0396063	0.000206696	0.000646582	0.00263956
贵阳市	0.000130195	0.000156365	0.000107253	0.00165609	0.000157072	9.82403e-05	0.000347523	0.000996939	0.00355689	0.0043176	0.000283442	0.000202051	0.00049263	0.000636845	0.0108017	0.000281135	0.000499349	0.000232472	0.00241546	0.000195215	0.00110185	0.00138688	0.000515274	0.000574706	0.000547061	0.00055793	0.000540833	0.000681435	0.00052001	0.000313205	0.000308838	0.000359529	0.000314747	0.000655022	0.00061287	0.000744181	0.00117116	0.00164784	0.000957349	0.000836788	0.00217722	0.00049687	0.000581407	0.000618396	0.000474406	0.000456878	0.000339217	0.00294514	0.00103438
六盘水市	8.9044e-05	0.000104243	7.68451e-05	0.000339044	0.000104071	7.13608e-05	0.000172703	0.000752312	0.000493132	0.000360614	0.000156468	0.000125252	0.000210983	0.00185882	0.000413553	0.000154375	0.000217201	0.000137325	0.000626857	0.000119373	0.000289588	0.000740175	0.00391843	0.000239904	0.186956	0.000243712	0.00280914	0.00323045	0.0276009	0.000548316	0.000649625	0.000710271	0.000599716	0.00676567	0.0035589	0.000301928	0.00113735	0.00171618	0.00275157	0.000336003	0.0007762	0.00114416	0.00155976	0.00213783	0.00124697	0.00146268	0.0001928	0.000837588	0.00755999
遵义市	0.000103319	0.000125569	9.14211e-05	0.000384899	0.000123626	8.42927e-05	0.000196262	0.000733713	0.000525275	0.000389709	0.000183151	0.000148276	0.000240411	0.00143733	0.00043156	0.000176586	0.000247654	0.000157663	0.000650452	0.000135144	0.000312316	0.00072495	0.0462504	0.000280449	0.00422243	0.000290111	0.0135143	0.00210586	0.00464401	0.000846991	0.0010295	0.00114716	0.000937559	0.00302047	0.0021154	0.000364714	0.00110604	0.00174011	0.00223888	0.000413066	0.000809887	0.00185017	0.00296069	0.00525449	0.00223959	0.00301232	0.000257563	0.000954868	0.00483626
安顺市	8.23527e-05	9.64387e-05	7.30145e-05	0.000240459	9.57817e-05	6.80502e-05	0.000142913	0.000365288	0.000301345	0.00024196	0.00013399	0.000112152	0.000168455	0.000528279	0.000277164	0.000132578	0.00017577	0.000121335	0.000372029	0.000105705	0.000214508	0.000396031	0.00106407	0.000192759	0.000795768	0.000199805	0.00135821	0.00068295	0.000799733	0.00168533	0.00577999	0.00451515	0.00258464	0.000789754	0.000653328	0.000250345	0.000525406	0.000788621	0.000789405	0.000283697	0.000447347	0.0123174	0.00398564	0.00228146	0.00405575	0.00216585	0.000175879	0.000495468	0.00110461
昆明市	0.000110673	0.00012896	8.78187e-05	0.00891176	0.000131344	8.07658e-05	0.000342277	0.000498874	0.000942215	0.00224785	0.00025867	0.000173529	0.000528338	0.000366989	0.00176096	0.000258757	0.000518493	0.00020549	0.000844687	0.000174802	0.00222204	0.00062239	0.000309245	0.00059942	0.000327361	0.000545917	0.000317142	0.000383713	0.000312659	0.000202405	0.000203854	0.000225888	0.000205302	0.000371422	0.000354323	0.000709648	0.000567268	0.000719762	0.000490533	0.000756854	0.000830348	0.00029542	0.000328496	0.000344424	0.000283609	0.000277323	0.000258077	0.000995272	0.00053682
曲靖市	7.75538e-05	8.98675e-05	6.76282e-05	0.000249282	8.9683e-05	6.3086e-05	0.000140584	0.000426242	0.000327175	0.000256531	0.000129552	0.000106228	0.000167449	0.000685384	0.000289305	0.000127839	0.000172433	0.00011538	0.000398299	0.000101336	0.000217727	0.000438908	0.00201358	0.000188688	0.00122886	0.000192349	0.0030662	0.000899846	0.00125896	0.000811266	0.00122305	0.00124955	0.000980386	0.00109983	0.000884848	0.000233806	0.000594684	0.000843545	0.000963801	0.000258203	0.000474932	0.00283703	0.00791607	0.0118813	0.00485972	0.129	0.000158069	0.000515076	0.00149889
玉溪市	9.63443e-05	0.000110687	7.75016e-05	0.00120522	0.000112699	7.16822e-05	0.000257061	0.000717468	0.00243482	0.00338259	0.000204845	0.000144936	0.000360208	0.000452517	0.00922113	0.000205803	0.000360135	0.000169439	0.00163454	0.000146171	0.000822508	0.000971346	0.000348606	0.000403854	0.000377857	0.000381845	0.000353937	0.000463457	0.000361873	0.000209326	0.000216109	0.000237434	0.000214653	0.000438037	0.000426219	0.000480304	0.000774033	0.000948403	0.000595859	0.000514883	0.00142068	0.000321364	0.00035721	0.000377318	0.000309575	0.000306211	0.000208104	0.00178169	0.000603723
保山市	5.67035e-05	6.41305e-05	4.94798e-05	0.000160012	6.42228e-05	4.65049e-05	9.742e-05	0.000240378	0.000196954	0.000162504	9.03885e-05	7.51508e-05	0.000113343	0.000330779	0.000175741	8.87846e-05	0.000115015	8.05959e-05	0.000225127	7.2459e-05	0.000139925	0.000241428	0.000586292	0.000124153	0.000468804	0.000125009	0.000692712	0.000391046	0.000465517	0.00159698	0.0202582	0.0140553	0.00344367	0.000441541	0.000383733	0.000143796	0.000301845	0.00038402	0.000418041	0.000153585	0.000256233	0.00258807	0.00145192	0.000987548	0.00148276	0.000983582	0.000101655	0.000273516	0.000585662
昭通市	6.96086e-05	8.17827e-05	6.28319e-05	0.000183807	8.06756e-05	5.86924e-05	0.000114027	0.000243612	0.000212759	0.000177304	0.000109711	9.33327e-05	0.000132314	0.000314327	0.000188966	0.000105803	0.000135353	9.7279e-05	0.000242278	8.5957e-05	0.000155047	0.00024864	0.000489142	0.000149387	0.00041793	0.000153994	0.000558025	0.000369352	0.000405018	0.00262968	0.00104892	0.00131971	0.00154236	0.000410527	0.000354046	0.000182247	0.000317047	0.000434592	0.000430825	0.000200234	0.000280857	0.00100264	0.000872283	0.00073541	0.000799062	0.000639762	0.000142199	0.000321296	0.000655509
丽江市	6.30776e-05	7.2513e-05	5.54285e-05	0.000184464	7.2232e-05	5.19059e-05	0.000109276	0.000276751	0.000225779	0.000184589	0.000102234	8.47714e-05	0.000128034	0.000384951	0.000196088	9.91981e-05	0.000129467	8.97783e-05	0.000255565	8.02062e-05	0.000155816	0.000272386	0.000702629	0.000141428	0.000557455	0.000142842	0.000833386	0.000453698	0.000548366	0.00163766	0.0323858	0.00772306	0.00309838	0.000517251	0.000444642	0.000164615	0.000348164	0.000450369	0.000492437	0.000176527	0.000292915	0.00349635	0.00181547	0.00120763	0.00186538	0.00119563	0.000119017	0.000321024	0.000742815
普洱市	5.7383e-05	6.45209e-05	5.01581e-05	0.000153153	6.47389e-05	4.72242e-05	9.66034e-05	0.000223678	0.000187607	0.000156231	8.9606e-05	7.52697e-05	0.00011157	0.000301061	0.000174802	8.9238e-05	0.000114639	8.17408e-05	0.000220489	7.33267e-05	0.000139709	0.000235681	0.000505453	0.000122788	0.000411765	0.000124493	0.000595225	0.00036271	0.000412062	0.0031318	0.00266544	0.00446274	0.0452595	0.000403929	0.000352683	0.00014606	0.000290005	0.00037714	0.000393293	0.000157746	0.000252223	0.00167147	0.00113673	0.000830576	0.0011104	0.000796219	0.000102303	0.000265371	0.000512333
临沧市	5.57739e-05	6.28264e-05	4.8804e-05	0.000149868	6.2965e-05	4.59376e-05	9.39539e-05	0.000217801	0.000182415	0.000152092	8.73644e-05	7.32664e-05	0.000108574	0.000291572	0.000167077	8.64129e-05	0.000110891	7.89594e-05	0.000210773	7.09946e-05	0.000134197	0.000224655	0.000483979	0.000119117	0.000397639	0.000120434	0.000563867	0.000345756	0.000395601	0.00357182	0.00232396	0.00364816	0.0144667	0.000385027	0.000337215	0.000139674	0.000276676	0.000354636	0.000373736	0.000149948	0.000239853	0.00148932	0.00103849	0.000772511	0.00101716	0.000741854	9.90755e-05	0.000254287	0.000499331
[truncated: 50 more columns]

## Sheet: W2
	上海市	南京市	无锡市	徐州市	常州市	苏州市	南通市	连云港市	淮安市	盐城市	扬州市	镇江市	泰州市	宿迁市	温州市	嘉兴市	湖州市	绍兴市	衢州市	舟山市	台州市	丽水市	淮南市	马鞍山市	淮北市	铜陵市	安庆市	黄山市	滁州市	阜阳市	宿州市	六安市	亳州市	池州市	宣城市	南昌市	景德镇市	萍乡市	九江市	新余市	鹰潭市	赣州市	吉安市	宜春市	抚州市	上饶市	武汉市	黄石市	十堰市
上海市	0	0.00383858	0.00734405	0.00197262	0.0055799	0.012614	0.00881152	0.00234402	0.00300334	0.00357124	0.00397507	0.00477002	0.00501463	0.00252528	0.00260056	0.0106217	0.00615959	0.00538774	0.0026892	0.0069059	0.00361231	0.00257887	0.00215	0.00335463	0.00191226	0.00266515	0.00207682	0.00279415	0.00285981	0.00173962	0.00202224	0.0020013	0.00180485	0.00245921	0.00388649	0.00166805	0.0021863	0.00118644	0.00162237	0.0013447	0.00185612	0.00115769	0.00124739	0.00141366	0.00156024	0.0021138	0.00146246	0.001576	0.000951486
南京市	0.00383858	0	0.00800019	0.00336421	0.0121461	0.005498	0.00481741	0.00343266	0.00628654	0.00462551	0.00925879	0.0170808	0.00741265	0.0047876	0.00211111	0.00422291	0.0061011	0.0033533	0.00299775	0.00264136	0.00241975	0.00238091	0.00488668	0.0179824	0.0035649	0.00592946	0.00370361	0.00422388	0.010224	0.0031761	0.0037938	0.00401581	0.00332638	0.00433146	0.0072361	0.00219885	0.00304593	0.00145944	0.00229683	0.00167909	0.00224811	0.00129072	0.00148147	0.00182182	0.00183796	0.00266664	0.0022122	0.00234085	0.00126038
无锡市	0.00734405	0.00800019	0	0.00252899	0.0232204	0.0175335	0.00864124	0.00288962	0.00437461	0.00452627	0.00683302	0.0124571	0.00859521	0.00344147	0.00247028	0.00814743	0.0112033	0.00484296	0.00314034	0.00388986	0.00310249	0.00267127	0.00303453	0.00614535	0.00251896	0.00399431	0.00279146	0.00379792	0.00458826	0.00227355	0.00267811	0.00273996	0.0023642	0.00340746	0.0066878	0.0019795	0.00273624	0.00133995	0.00197225	0.00153781	0.00214609	0.00125067	0.00139121	0.00164226	0.0017561	0.00252598	0.00179952	0.00194162	0.00109274
徐州市	0.00197262	0.00336421	0.00252899	0	0.00275683	0.00226145	0.00246376	0.00667792	0.00573871	0.00379269	0.00391036	0.00315638	0.00324274	0.00890617	0.00129822	0.00193013	0.00218052	0.00168762	0.00163021	0.00154648	0.00141094	0.00140623	0.00452524	0.00319621	0.00999597	0.00258725	0.00231604	0.00200778	0.00478663	0.00430793	0.0160926	0.00309333	0.00623284	0.00220481	0.00234024	0.00153616	0.00177771	0.00119581	0.00168522	0.00130226	0.00146257	0.00101366	0.00116118	0.00139756	0.00130026	0.00160905	0.00195594	0.00183114	0.00144827
常州市	0.0055799	0.0121461	0.0232204	0.00275683	0	0.00999078	0.00689631	0.00305726	0.00493993	0.00463265	0.00801045	0.0213295	0.0088872	0.00381514	0.00237253	0.00632988	0.00994822	0.00432674	0.00318992	0.0033643	0.00287547	0.00262072	0.00348879	0.00829391	0.00279257	0.00466138	0.00310405	0.00411553	0.00564371	0.00251816	0.00296962	0.00309697	0.002619	0.00379872	0.00778005	0.00208057	0.00290927	0.00138994	0.00209964	0.00159977	0.0022205	0.00127499	0.00143427	0.00171827	0.00180786	0.00263377	0.00193569	0.00208392	0.00114639
苏州市	0.012614	0.005498	0.0175335	0.00226145	0.00999078	0	0.0103973	0.00264255	0.00369218	0.00415077	0.00533256	0.00747904	0.0069491	0.00299435	0.00257951	0.011581	0.00971216	0.00545699	0.00300979	0.00487654	0.00340441	0.00269585	0.00258734	0.00456815	0.00222148	0.00333174	0.00245418	0.00337013	0.00365867	0.00201351	0.00235634	0.00237674	0.00209066	0.00296731	0.00531002	0.00185113	0.00250911	0.00127706	0.00182	0.00145917	0.00203871	0.0012172	0.00133494	0.00154732	0.00168365	0.00236967	0.00164532	0.00177751	0.00102909
南通市	0.00881152	0.00481741	0.00864124	0.00246376	0.00689631	0.0103973	0	0.00317695	0.00430414	0.00599257	0.00633488	0.00670878	0.00996461	0.00340552	0.00208336	0.00568336	0.00514767	0.00363239	0.00234662	0.00387813	0.00263112	0.00214151	0.00249134	0.00386998	0.00229948	0.00278284	0.00214263	0.00263915	0.00360571	0.00197808	0.00249093	0.00219058	0.00211082	0.0024551	0.00377024	0.00161063	0.00207846	0.00116047	0.00161098	0.00130558	0.00172486	0.00109577	0.00119862	0.00138066	0.0014634	0.00196029	0.00152008	0.00160098	0.00100468
连云港市	0.00234402	0.00343266	0.00288962	0.00667792	0.00305726	0.00264255	0.00317695	0	0.00755708	0.00668655	0.00494341	0.00354967	0.00426307	0.00992538	0.00133623	0.00215869	0.00233996	0.00180982	0.00160061	0.00175016	0.00149696	0.00141642	0.0031486	0.00302769	0.00420326	0.0023135	0.00197764	0.00190598	0.00414604	0.00274014	0.00519968	0.00238632	0.00334785	0.00199461	0.00233065	0.00139198	0.00164531	0.00107876	0.00147874	0.00117844	0.00137329	0.000952322	0.00106747	0.00125349	0.00121498	0.00151467	0.00159885	0.00155705	0.00119179
淮安市	0.00300334	0.00628654	0.00437461	0.00573871	0.00493993	0.00369218	0.00430414	0.00755708	0	0.00872806	0.0119976	0.00642386	0.00745565	0.0158089	0.00160554	0.00285215	0.00330393	0.00231044	0.00202993	0.00211023	0.00182018	0.00173585	0.00439672	0.00502206	0.00475669	0.00327665	0.00257977	0.00254541	0.00828362	0.00324969	0.00581384	0.00314069	0.00386379	0.00267678	0.00336647	0.00168303	0.00209085	0.00123245	0.00178826	0.00137254	0.00167269	0.00108367	0.00122844	0.00147287	0.00144048	0.00188946	0.00188123	0.00187408	0.00124613
盐城市	0.00357124	0.00462551	0.00452627	0.00379269	0.00463265	0.00415077	0.00599257	0.00668655	0.00872806	0	0.00923249	0.00556815	0.00952069	0.00636433	0.00160136	0.00305566	0.0032344	0.00236805	0.00189014	0.0023548	0.00187055	0.00168197	0.00294903	0.00371372	0.00312696	0.00261183	0.0020935	0.00223164	0.00450745	0.00236807	0.00359676	0.00235829	0.00269044	0.00223751	0.00295537	0.00149062	0.00184022	0.00111268	0.00154492	0.0012333	0.00152096	0.00101062	0.00112212	0.00131003	0.00131876	0.00170364	0.00156849	0.00158635	0.00109077
扬州市	0.00397507	0.00925879	0.00683302	0.00391036	0.00801045	0.00533256	0.00633488	0.00494341	0.0119976	0.00923249	0	0.0124471	0.0173279	0.00682887	0.00183111	0.00373632	0.0044429	0.00284003	0.00232419	0.00255702	0.00213504	0.00197908	0.00391424	0.00620858	0.00360925	0.00363913	0.00269171	0.00292161	0.00767358	0.00283124	0.00408627	0.00304609	0.0031568	0.00295318	0.00423908	0.00177761	0.00229386	0.00126411	0.00185168	0.00142319	0.00181383	0.00113338	0.00127734	0.00152585	0.00153522	0.0020786	0.00185193	0.00190068	0.00118009
镇江市	0.00477002	0.0170808	0.0124571	0.00315638	0.0213295	0.00747904	0.00670878	0.00354967	0.00642386	0.00556815	0.0124471	0	0.0119245	0.00464571	0.00213847	0.0049536	0.00680172	0.00359779	0.00284775	0.00296649	0.0025342	0.00235299	0.00387724	0.00898184	0.00315495	0.00454641	0.00308078	0.00371131	0.00714015	0.00273097	0.00341095	0.00325245	0.00290032	0.003609	0.00629789	0.00200251	0.0027248	0.0013622	0.00205547	0.00155706	0.00208876	0.00123195	0.00139204	0.00167487	0.00172319	0.00245033	0.00196031	0.00207269	0.00117684
泰州市	0.00501463	0.00741265	0.00859521	0.00324274	0.0088872	0.0069491	0.00996461	0.00426307	0.00745565	0.00952069	0.0173279	0.0119245	0	0.00508108	0.0019197	0.00437013	0.00489809	0.00312005	0.00234803	0.00292384	0.00230023	0.00204287	0.00323724	0.00525046	0.00298906	0.00330875	0.00246973	0.00284306	0.00545377	0.00244284	0.00331899	0.0026681	0.00267098	0.0027717	0.00418543	0.00171457	0.00222058	0.00122315	0.00175698	0.00137735	0.00178386	0.00111842	0.00124664	0.00146919	0.00150895	0.00204139	0.00171393	0.00177924	0.00110819
宿迁市	0.00252528	0.0047876	0.00344147	0.00890617	0.00381514	0.00299435	0.00340552	0.00992538	0.0158089	0.00636433	0.00682887	0.00464571	0.00508108	0	0.001471	0.00242131	0.00276685	0.0020276	0.0018516	0.00186173	0.00163975	0.00159016	0.0045638	0.00417592	0.00607566	0.00298226	0.0024677	0.00230554	0.00697338	0.00358347	0.00824114	0.00313266	0.00453943	0.00247165	0.0028878	0.00161509	0.00195209	0.0012103	0.00173731	0.00133658	0.00157875	0.00105043	0.00119487	0.00143423	0.00137665	0.00176481	0.00189494	0.00184585	0.00130327
温州市	0.00260056	0.00211111	0.00247028	0.00129822	0.00237253	0.00257951	0.00208336	0.00133623	0.00160554	0.00160136	0.00183111	0.00213847	0.0019197	0.001471	0	0.00328904	0.00311482	0.00488334	0.00482096	0.00336363	0.00854971	0.0103171	0.00161518	0.00216731	0.00135473	0.00230456	0.00205903	0.0031159	0.00177518	0.00138952	0.00136789	0.00171456	0.00135429	0.00250325	0.00289032	0.0022662	0.00288216	0.00154881	0.00195224	0.00181892	0.00303825	0.00175908	0.0017722	0.0018565	0.00251748	0.00326281	0.00150405	0.00174333	0.000920224
嘉兴市	0.0106217	0.00422291	0.00814743	0.00193013	0.00632988	0.011581	0.00568336	0.00215869	0.00285215	0.00305566	0.00373632	0.0049536	0.00437013	0.00242131	0.00328904	0	0.0110441	0.0100589	0.00359606	0.00689714	0.00482155	0.00336955	0.00229923	0.00386694	0.00193845	0.00320458	0.00241799	0.00364556	0.00299346	0.00183067	0.00202203	0.00221779	0.00186129	0.003013	0.00534756	0.00195304	0.00269855	0.00132466	0.00186699	0.00152663	0.00224064	0.00129899	0.00140821	0.001611	0.0018251	0.00261866	0.0016161	0.00178342	0.000996314
湖州市	0.00615959	0.0061011	0.0112033	0.00218052	0.00994822	0.00971216	0.00514767	0.00233996	0.00330393	0.0032344	0.0044429	0.00680172	0.00489809	0.00276685	0.00311482	0.0110441	0	0.00744071	0.00430793	0.00427575	0.00399745	0.00350353	0.00284672	0.00573677	0.00225415	0.00451103	0.00308275	0.00509349	0.00383069	0.00216359	0.00233952	0.0027689	0.00217872	0.00407407	0.0102516	0.00227653	0.00336466	0.00146515	0.00220239	0.00171204	0.00258004	0.00139053	0.00154702	0.00183036	0.00203637	0.00313436	0.00188982	0.00210891	0.00109462
绍兴市	0.00538774	0.0033533	0.00484296	0.00168762	0.00432674	0.00545699	0.00363239	0.00180982	0.00231044	0.00236805	0.00284003	0.00359779	0.00312005	0.0020276	0.00488334	0.0100589	0.00744071	0	0.00475868	0.00645907	0.00857226	0.00492571	0.00209116	0.00329552	0.00173252	0.00310138	0.0024381	0.00402486	0.00253184	0.00170182	0.00178001	0.00211417	0.00169516	0.00311461	0.00495925	0.00215218	0.00303484	0.0014229	0.00198376	0.001661	0.00261489	0.00144346	0.00154598	0.00174314	0.0020856	0.00307315	0.00162994	0.00184427	0.000982961
衢州市	0.0026892	0.00299775	0.00314034	0.00163021	0.00318992	0.00300979	0.00234662	0.00160061	0.00202993	0.00189014	0.00232419	0.00284775	0.00234803	0.0018516	0.00482096	0.00359606	0.00430793	0.00475868	0	0.00274874	0.00419834	0.00864044	0.00230406	0.0033078	0.00177252	0.0041252	0.00357834	0.00812705	0.00246584	0.00190004	0.00176829	0.00260592	0.00180362	0.00508919	0.0051086	0.00383072	0.00700294	0.00202391	0.00316199	0.00254178	0.00580351	0.00203241	0.00228854	0.00271416	0.00368961	0.00842776	0.00217957	0.00269758	0.0011366
舟山市	0.0069059	0.00264136	0.00388986	0.00154648	0.0033643	0.00487654	0.00387813	0.00175016	0.00211023	0.0023548	0.00255702	0.00296649	0.00292384	0.00186173	0.00336363	0.00689714	0.00427575	0.00645907	0.00274874	0	0.00554508	0.00298676	0.00172625	0.00247878	0.00152897	0.00220889	0.00181783	0.00251736	0.00210794	0.00144801	0.00158901	0.00168058	0.00147275	0.00215409	0.00305968	0.00161439	0.00206898	0.00116637	0.00152308	0.00132168	0.00186702	0.0011949	0.0012514	0.0013727	0.00158617	0.00208303	0.00132362	0.00144837	0.000871696
台州市	0.00361231	0.00241975	0.00310249	0.00141094	0.00287547	0.00340441	0.00263112	0.00149696	0.00182018	0.00187055	0.00213504	0.0025342	0.00230023	0.00163975	0.00854971	0.00482155	0.00399745	0.00857226	0.00419834	0.00554508	0	0.00591822	0.00170863	0.00241522	0.0014484	0.00240368	0.00204013	0.00311662	0.00196428	0.00144393	0.00147777	0.0017578	0.00142864	0.00250113	0.00327823	0.00201084	0.0026419	0.00138657	0.0018052	0.00160803	0.00252373	0.00149072	0.00153826	0.00165993	0.00208293	0.00281638	0.00145777	0.0016549	0.000908584
丽水市	0.00257887	0.00238091	0.00267127	0.00140623	0.00262072	0.00269585	0.00214151	0.00141642	0.00173585	0.00168197	0.00197908	0.00235299	0.00204287	0.00159016	0.0103171	0.00336955	0.00350353	0.00492571	0.00864044	0.00298676	0.00591822	0	0.00183906	0.0025103	0.00149346	0.00282612	0.00253134	0.00423399	0.00199111	0.00156378	0.00149906	0.00200561	0.0015058	0.00320606	0.00351941	0.0028935	0.00398138	0.00179444	0.00240777	0.00217626	0.004242	0.00198526	0.00207422	0.00224607	0.0032	0.00477149	0.00175689	0.00209633	0.00100864
淮南市	0.00215	0.00488668	0.00303453	0.00452524	0.00348879	0.00258734	0.00249134	0.0031486	0.00439672	0.00294903	0.00391424	0.00387724	0.00323724	0.0045638	0.00161518	0.00229923	0.00284672	0.00209116	0.00230406	0.00172625	0.00170863	0.00183906	0	0.00564855	0.0071591	0.00521185	0.00470055	0.00321166	0.00796278	0.00898282	0.00625813	0.00964639	0.00830154	0.00399788	0.0035675	0.0023172	0.00281259	0.00161983	0.00268464	0.00182811	0.00210961	0.00130417	0.00156197	0.00202135	0.00180731	0.00239686	0.00324013	0.00304554	0.00168327
马鞍山市	0.00335463	0.0179824	0.00614535	0.00319621	0.00829391	0.00456815	0.00386998	0.00302769	0.00502206	0.00371372	0.00620858	0.00898184	0.00525046	0.00417592	0.00216731	0.00386694	0.00573677	0.00329552	0.0033078	0.00247878	0.00241522	0.0025103	0.00564855	0	0.00359907	0.00878783	0.00466312	0.00513688	0.00961826	0.00347044	0.00370528	0.00494225	0.00349032	0.00560899	0.00865327	0.00248761	0.00357386	0.00158641	0.00263116	0.00184643	0.00250764	0.0013781	0.00160654	0.0020227	0.00201624	0.00302895	0.00250323	0.0026894	0.00132811
淮北市	0.00191226	0.0035649	0.00251896	0.00999597	0.00279257	0.00222148	0.00229948	0.00420326	0.00475669	0.00312696	0.00360925	0.00315495	0.00298906	0.00607566	0.00135473	0.00193845	0.00225415	0.00173252	0.00177252	0.00152897	0.0014484	0.00149346	0.0071591	0.00359907	0	0.00307193	0.0028445	0.00225532	0.00547209	0.00756866	0.0218696	0.00425495	0.0162938	0.00257906	0.00254827	0.00175626	0.00202228	0.0013453	0.00197872	0.00147239	0.00162987	0.0011065	0.00129208	0.00159602	0.00144369	0.00179942	0.0024223	0.00220697	0.00165472
铜陵市	0.00266515	0.00592946	0.00399431	0.00258725	0.00466138	0.00333174	0.00278284	0.0023135	0.00327665	0.00261183	0.00363913	0.00454641	0.00330875	0.00298226	0.00230456	0.00320458	0.00451103	0.00310138	0.0041252	0.00220889	0.00240368	0.00282612	0.00521185	0.00878783	0.00307193	0	0.00926855	0.00836578	0.00521067	0.00349534	0.00300564	0.00654065	0.00320342	0.0144357	0.00794367	0.00345135	0.0056278	0.00193569	0.00374598	0.00233645	0.00334134	0.0016181	0.0019602	0.00262743	0.0025568	0.00425323	0.00323909	0.0037688	0.0014364
安庆市	0.00207682	0.00370361	0.00279146	0.00231604	0.00310405	0.00245418	0.00214263	0.00197764	0.00257977	0.0020935	0.00269171	0.00308078	0.00246973	0.0024677	0.00205903	0.00241799	0.00308275	0.0024381	0.00357834	0.00181783	0.00204013	0.00253134	0.00470055	0.00466312	0.0028445	0.00926855	0	0.00589685	0.00373988	0.00369049	0.00269008	0.00812137	0.00312863	0.0110589	0.0044079	0.00456182	0.00624379	0.00235977	0.0058282	0.00291594	0.00372185	0.0018026	0.00231187	0.00342218	0.00292956	0.00450186	0.00486618	0.00632619	0.00163792
黄山市	0.00279415	0.00422388	0.00379792	0.00200778	0.00411553	0.00337013	0.00263915	0.00190598	0.00254541	0.00223164	0.00292161	0.00371131	0.00284306	0.00230554	0.0031159	0.00364556	0.00509349	0.00402486	0.00812705	0.00251736	0.00311662	0.00423399	0.00321166	0.00513688	0.00225532	0.00836578	0.00589685	0	0.00340559	0.00247787	0.00223518	0.00380438	0.00231643	0.0125258	0.00871489	0.00410699	0.00977722	0.00205575	0.00382278	0.00257313	0.00477574	0.00184362	0.00219521	0.00285689	0.00321552	0.00719964	0.00272332	0.00340252	0.00128241
滁州市	0.00285981	0.010224	0.00458826	0.00478663	0.00564371	0.00365867	0.00360571	0.00414604	0.00828362	0.00450745	0.00767358	0.00714015	0.00545377	0.00697338	0.00177518	0.00299346	0.00383069	0.00253184	0.00246584	0.00210794	0.00196428	0.00199111	0.00796278	0.00961826	0.00547209	0.00521067	0.00373988	0.00340559	0	0.0043772	0.00594275	0.00494576	0.00487668	0.00382868	0.0045729	0.00209501	0.00270999	0.00144717	0.0022782	0.00164112	0.00203957	0.00123602	0.0014363	0.0017881	0.00171524	0.00235798	0.00240554	0.00242042	0.00139047
阜阳市	0.00173962	0.0031761	0.00227355	0.00430793	0.00251816	0.00201351	0.00197808	0.00274014	0.00324969	0.00236807	0.00283124	0.00273097	0.00244284	0.00358347	0.00138952	0.00183067	0.00216359	0.00170182	0.00190004	0.00144801	0.00144393	0.00156378	0.00898282	0.00347044	0.00756866	0.00349534	0.00369049	0.00247787	0.0043772	0	0.00571646	0.00673591	0.0137322	0.00300466	0.00257892	0.00210053	0.0023328	0.001597	0.00249397	0.00175283	0.00185351	0.00124449	0.00149912	0.00193023	0.00165011	0.00203563	0.00349679	0.00294905	0.00201767
宿州市	0.00202224	0.0037938	0.00267811	0.0160926	0.00296962	0.00235634	0.00249093	0.00519968	0.00581384	0.00359676	0.00408627	0.00341095	0.00331899	0.00824114	0.00136789	0.00202203	0.00233952	0.00178001	0.00176829	0.00158901	0.00147777	0.00149906	0.00625813	0.00370528	0.0218696	0.00300564	0.00269008	0.00223518	0.00594275	0.00571646	0	0.00382529	0.0093947	0.00251112	0.0025944	0.00169237	0.00197357	0.00129174	0.00188033	0.00141589	0.00159405	0.00107955	0.00125021	0.0015294	0.00140719	0.00176478	0.00222184	0.00206622	0.00153909
六安市	0.0020013	0.00401581	0.00273996	0.00309333	0.00309697	0.00237674	0.00219058	0.00238632	0.00314069	0.00235829	0.00304609	0.00325245	0.0026681	0.00313266	0.00171456	0.00221779	0.0027689	0.00211417	0.00260592	0.00168058	0.0017578	0.00200561	0.00964639	0.00494225	0.00425495	0.00654065	0.00812137	0.00380438	0.00494576	0.00673591	0.00382529	0	0.00505809	0.00532807	0.00367325	0.00297825	0.00356813	0.00194639	0.00369347	0.00224711	0.00255247	0.00149468	0.00185459	0.00254759	0.00216262	0.00291698	0.00468125	0.00444986	0.00180786
亳州市	0.00180485	0.00332638	0.0023642	0.00623284	0.002619	0.00209066	0.00211082	0.00334785	0.00386379	0.00269044	0.0031568	0.00290032	0.00267098	0.00453943	0.00135429	0.00186129	0.00217872	0.00169516	0.00180362	0.00147275	0.00142864	0.0015058	0.00830154	0.00349032	0.0162938	0.00320342	0.00312863	0.00231643	0.00487668	0.0137322	0.0093947	0.00505809	0	0.00271521	0.00252267	0.00187608	0.00212289	0.00143955	0.00215921	0.00157441	0.00170392	0.00115659	0.00136789	0.00171662	0.00151498	0.00187491	0.00279445	0.00246523	0.00182806
池州市	0.00245921	0.00433146	0.00340746	0.00220481	0.00379872	0.00296731	0.0024551	0.00199461	0.00267678	0.00223751	0.00295318	0.003609	0.0027717	0.00247165	0.00250325	0.003013	0.00407407	0.00311461	0.00508919	0.00215409	0.00250113	0.00320606	0.00399788	0.00560899	0.00257906	0.0144357	0.0110589	0.0125258	0.00382868	0.00300466	0.00251112	0.00532807	0.00271521	0	0.00669229	0.00446551	0.00916595	0.00218691	0.00468223	0.00273726	0.00433553	0.00182071	0.00225076	0.00312452	0.00310695	0.00593642	0.00341832	0.00436836	0.00142664
宣城市	0.00388649	0.0072361	0.0066878	0.00234024	0.00778005	0.00531002	0.00377024	0.00233065	0.00336647	0.00295537	0.00423908	0.00629789	0.00418543	0.0028878	0.00289032	0.00534756	0.0102516	0.00495925	0.0051086	0.00305968	0.00327823	0.00351941	0.0035675	0.00865327	0.00254827	0.00794367	0.0044079	0.00871489	0.0045729	0.00257892	0.0025944	0.00367325	0.00252267	0.00669229	0	0.00281174	0.00462142	0.00167488	0.00276903	0.00199696	0.00310591	0.00152471	0.00175432	0.0021749	0.00235502	0.00397988	0.00231574	0.00264992	0.00121751
南昌市	0.00166805	0.00219885	0.0019795	0.00153616	0.00208057	0.00185113	0.00161063	0.00139198	0.00168303	0.00149062	0.00177761	0.00200251	0.00171457	0.00161509	0.0022662	0.00195304	0.00227653	0.00215218	0.00383072	0.00161439	0.00201084	0.0028935	0.0023172	0.00248761	0.00175626	0.00345135	0.00456182	0.00410699	0.00209501	0.00210053	0.00169237	0.00297825	0.00187608	0.00446551	0.00281174	0	0.0070348	0.00410899	0.010757	0.00688653	0.00856673	0.00298002	0.00453533	0.00915334	0.0075066	0.00701596	0.00366137	0.00581855	0.00146626
景德镇市	0.0021863	0.00304593	0.00273624	0.00177771	0.00290927	0.00250911	0.00207846	0.00164531	0.00209085	0.00184022	0.00229386	0.0027248	0.00222058	0.00195209	0.00288216	0.00269855	0.00336466	0.00303484	0.00700294	0.00206898	0.0026419	0.00398138	0.00281259	0.00357386	0.00202228	0.0056278	0.00624379	0.00977722	0.00270999	0.0023328	0.00197357	0.00356813	0.00212289	0.00916595	0.00462142	0.0070348	0	0.00259392	0.00566979	0.00348547	0.00822283	0.00223986	0.00282756	0.00399613	0.00462596	0.0159741	0.00314437	0.00438712	0.00135081
萍乡市	0.00118644	0.00145944	0.00133995	0.00119581	0.00138994	0.00127706	0.00116047	0.00107876	0.00123245	0.00111268	0.00126411	0.0013622	0.00122315	0.0012103	0.00154881	0.00132466	0.00146515	0.0014229	0.00202391	0.00116637	0.00138657	0.00179444	0.00161983	0.00158641	0.0013453	0.00193569	0.00235977	0.00205575	0.00144717	0.001597	0.00129174	0.00194639	0.00143955	0.00218691	0.00167488	0.00410899	0.00259392	0	0.00396421	0.00992588	0.00307403	0.00412163	0.00916169	0.00727364	0.00400178	0.00264957	0.00286481	0.00344456	0.00155387
九江市	0.00162237	0.00229683	0.00197225	0.00168522	0.00209964	0.00182	0.00161098	0.00147874	0.00178826	0.00154492	0.00185168	0.00205547	0.00175698	0.00173731	0.00195224	0.00186699	0.00220239	0.00198376	0.00316199	0.00152308	0.0018052	0.00240777	0.00268464	0.00263116	0.00197872	0.00374598	0.0058282	0.00382278	0.0022782	0.00249397	0.00188033	0.00369347	0.00215921	0.00468223	0.00276903	0.010757	0.00566979	0.00396421	0	0.00572982	0.00493606	0.0024839	0.00372341	0.00817143	0.00447649	0.00486033	0.00555062	0.0126479	0.00168855
新余市	0.0013447	0.00167909	0.00153781	0.00130226	0.00159977	0.00145917	0.00130558	0.00117844	0.00137254	0.0012333	0.00142319	0.00155706	0.00137735	0.00133658	0.00181892	0.00152663	0.00171204	0.001661	0.00254178	0.00132168	0.00160803	0.00217626	0.00182811	0.00184643	0.00147239	0.00233645	0.00291594	0.00257313	0.00164112	0.00175283	0.00141589	0.00224711	0.00157441	0.00273726	0.00199696	0.00688653	0.00348547	0.00992588	0.00572982	0	0.00443178	0.00414148	0.0103022	0.0189955	0.00623976	0.00361419	0.0031925	0.00430421	0.00150158
鹰潭市	0.00185612	0.00224811	0.00214609	0.00146257	0.0022205	0.00203871	0.00172486	0.00137329	0.00167269	0.00152096	0.00181383	0.00208876	0.00178386	0.00157875	0.00303825	0.00224064	0.00258004	0.00261489	0.00580351	0.00186702	0.00252373	0.004242	0.00210961	0.00250764	0.00162987	0.00334134	0.00372185	0.00477574	0.00203957	0.00185351	0.00159405	0.00255247	0.00170392	0.00433553	0.00310591	0.00856673	0.00822283	0.00307403	0.00493606	0.00443178	0	0.00299383	0.00377583	0.0047704	0.00965382	0.0141398	0.00264203	0.00360293	0.00125817
赣州市	0.00115769	0.00129072	0.00125067	0.00101366	0.00127499	0.0012172	0.00109577	0.000952322	0.00108367	0.00101062	0.00113338	0.00123195	0.00111842	0.00105043	0.00175908	0.00129899	0.00139053	0.00144346	0.00203241	0.0011949	0.00149072	0.00198526	0.00130417	0.0013781	0.0011065	0.0016181	0.0018026	0.00184362	0.00123602	0.00124449	0.00107955	0.00149468	0.00115659	0.00182071	0.00152471	0.00298002	0.00223986	0.00412163	0.0024839	0.00414148	0.00299383	0	0.00676952	0.00344045	0.00432115	0.00247134	0.00180287	0.00212683	0.00112902
吉安市	0.00124739	0.00148147	0.00139121	0.00116118	0.00143427	0.00133494	0.00119862	0.00106747	0.00122844	0.00112212	0.00127734	0.00139204	0.00124664	0.00119487	0.0017722	0.00140821	0.00154702	0.00154598	0.00228854	0.0012514	0.00153826	0.00207422	0.00156197	0.00160654	0.00129208	0.0019602	0.00231187	0.00219521	0.0014363	0.00149912	0.00125021	0.00185459	0.00136789	0.00225076	0.00175432	0.00453533	0.00282756	0.00916169	0.00372341	0.0103022	0.00377583	0.00676952	0	0.00670912	0.00587983	0.00304321	0.00244481	0.00303643	0.00134628
宜春市	0.00141366	0.00182182	0.00164226	0.00139756	0.00171827	0.00154732	0.00138066	0.00125349	0.00147287	0.00131003	0.00152585	0.00167487	0.00146919	0.00143423	0.0018565	0.001611	0.00183036	0.00174314	0.00271416	0.0013727	0.00165993	0.00224607	0.00202135	0.0020227	0.00159602	0.00262743	0.00342218	0.00285689	0.0017881	0.00193023	0.0015294	0.00254759	0.00171662	0.00312452	0.0021749	0.00915334	0.00399613	0.00727364	0.00817143	0.0189955	0.0047704	0.00344045	0.00670912	0	0.00592247	0.00400231	0.003772	0.00554053	0.00157612
抚州市	0.00156024	0.00183796	0.0017561	0.00130026	0.00180786	0.00168365	0.0014634	0.00121498	0.00144048	0.00131876	0.00153522	0.00172319	0.00150895	0.00137665	0.00251748	0.0018251	0.00203637	0.0020856	0.00368961	0.00158617	0.00208293	0.0032	0.00180731	0.00201624	0.00144369	0.0025568	0.00292956	0.00321552	0.00171524	0.00165011	0.00140719	0.00216262	0.00151498	0.00310695	0.00235502	0.0075066	0.00462596	0.00400178	0.00447649	0.00623976	0.00965382	0.00432115	0.00587983	0.00592247	0	0.00575805	0.00248829	0.00330954	0.00125347
上饶市	0.0021138	0.00266664	0.00252598	0.00160905	0.00263377	0.00236967	0.00196029	0.00151467	0.00188946	0.00170364	0.0020786	0.00245033	0.00204139	0.00176481	0.00326281	0.00261866	0.00313436	0.00307315	0.00842776	0.00208303	0.00281638	0.00477149	0.00239686	0.00302895	0.00179942	0.00425323	0.00450186	0.00719964	0.00235798	0.00203563	0.00176478	0.00291698	0.00187491	0.00593642	0.00397988	0.00701596	0.0159741	0.00264957	0.00486033	0.00361419	0.0141398	0.00247134	0.00304321	0.00400231	0.00575805	0	0.00273232	0.00370482	0.00126879
武汉市	0.00146246	0.0022122	0.00179952	0.00195594	0.00193569	0.00164532	0.00152008	0.00159885	0.00188123	0.00156849	0.00185193	0.00196031	0.00171393	0.00189494	0.00150405	0.0016161	0.00188982	0.00162994	0.00217957	0.00132362	0.00145777	0.00175689	0.00324013	0.00250323	0.0024223	0.00323909	0.00486618	0.00272332	0.00240554	0.00349679	0.00222184	0.00468125	0.00279445	0.00341832	0.00231574	0.00366137	0.00314437	0.00286481	0.00555062	0.0031925	0.00264203	0.00180287	0.00244481	0.003772	0.00248829	0.00273232	0	0.00984583	0.00236659
黄石市	0.001576	0.00234085	0.00194162	0.00183114	0.00208392	0.00177751	0.00160098	0.00155705	0.00187408	0.00158635	0.00190068	0.00207269	0.00177924	0.00184585	0.00174333	0.00178342	0.00210891	0.00184427	0.00269758	0.00144837	0.0016549	0.00209633	0.00304554	0.0026894	0.00220697	0.0037688	0.00632619	0.00340252	0.00242042	0.00294905	0.00206622	0.00444986	0.00246523	0.00436836	0.00264992	0.00581855	0.00438712	0.00344456	0.0126479	0.00430421	0.00360293	0.00212683	0.00303643	0.00554053	0.00330954	0.00370482	0.00984583	0	0.00192577
十堰市	0.000951486	0.00126038	0.00109274	0.00144827	0.00114639	0.00102909	0.00100468	0.00119179	0.00124613	0.00109077	0.00118009	0.00117684	0.00110819	0.00130327	0.000920224	0.000996314	0.00109462	0.000982961	0.0011366	0.000871696	0.000908584	0.00100864	0.00168327	0.00132811	0.00165472	0.0014364	0.00163792	0.00128241	0.00139047	0.00201767	0.00153909	0.00180786	0.00182806	0.00142664	0.00121751	0.00146626	0.00135081	0.00155387	0.00168855	0.00150158	0.00125817	0.00112902	0.00134628	0.00157612	0.00125347	0.00126879	0.00236659	0.00192577	0
宜昌市	0.00101286	0.00134336	0.0011681	0.00138719	0.00122647	0.00109895	0.00105044	0.00116312	0.0012605	0.00110338	0.00121994	0.00124545	0.00115055	0.0012941	0.00104541	0.00108059	0.00119702	0.00108654	0.00132394	0.000940832	0.00101172	0.00116324	0.00176236	0.00143791	0.00160403	0.00162871	0.00195008	0.00148615	0.00144964	0.00202017	0.00149641	0.00201772	0.00177914	0.00166749	0.00135424	0.00189836	0.00163258	0.00222431	0.00224563	0.00206476	0.00155452	0.0014448	0.00180846	0.00217197	0.00159076	0.00153732	0.00325298	0.00259939	0.0049684
襄阳市	0.00110268	0.00153291	0.00129574	0.00170684	0.00137115	0.00120795	0.0011664	0.00137015	0.00147644	0.00126297	0.00139969	0.00140891	0.00130277	0.0015406	0.00107014	0.00116837	0.00130639	0.00115422	0.00137465	0.00100147	0.00105443	0.00119134	0.00217866	0.0016419	0.00203277	0.00183032	0.00218119	0.00159358	0.00171084	0.00269839	0.00186021	0.00245536	0.00231783	0.00182187	0.00148812	0.00186568	0.00169965	0.0018963	0.00224884	0.00186996	0.00154621	0.00130701	0.00161631	0.00200721	0.00152325	0.00156933	0.0036869	0.00270476	0.00655786
鄂州市	0.00153879	0.00233558	0.00190418	0.00193034	0.00205064	0.00173784	0.00158482	0.00160522	0.00191883	0.00160521	0.00191654	0.00206074	0.00177992	0.00191045	0.00162585	0.00172121	0.00203097	0.00175297	0.00244075	0.00139838	0.00156441	0.0019265	0.00327097	0.00267429	0.00236876	0.00363241	0.00593903	0.00309948	0.00248565	0.00331295	0.00219273	0.00489432	0.00269438	0.00398589	0.00253271	0.00447543	0.00372991	0.00308238	0.00764837	0.00361499	0.00305588	0.00193502	0.002677	0.00442204	0.00282639	0.00317592	0.0194341	0.019344	0.00211259
荆门市	0.00118464	0.00166836	0.0014044	0.00170215	0.00149031	0.00130487	0.00123924	0.00138511	0.00153788	0.0013113	0.00148193	0.00152001	0.00138121	0.00158164	0.00119554	0.00127438	0.00144022	0.00127425	0.00158432	0.00108224	0.00116412	0.00135086	0.00236121	0.00181533	0.00204763	0.00211567	0.0026678	0.00185277	0.00183457	0.00279779	0.00187897	0.0028531	0.00234079	0.00215604	0.00167222	0.00235076	0.00204279	0.00240686	0.00297818	0.00238286	0.0018575	0.00153561	0.0019827	0.00260921	0.00184161	0.0018717	0.00577793	0.00378208	0.00389664
孝感市	0.00138339	0.00208533	0.0016921	0.00201669	0.00181781	0.00155004	0.0014554	0.00160965	0.00185365	0.00153871	0.00179073	0.00185845	0.00164991	0.0018965	0.00137134	0.00150636	0.00174392	0.00150038	0.00191501	0.00124406	0.00134289	0.00157654	0.00320398	0.00232444	0.00252616	0.00284247	0.00389934	0.00235837	0.00232647	0.0037858	0.00228873	0.00432148	0.00296871	0.00288652	0.00209468	0.00290875	0.00260793	0.00249062	0.0039868	0.00265686	0.00222846	0.00161959	0.0021255	0.00302631	0.00211853	0.00230503	0.0141446	0.00580562	0.00279594
荆州市	0.00115814	0.00157202	0.00135542	0.00148643	0.00142971	0.00126789	0.00118833	0.00125359	0.00140543	0.00122014	0.00138208	0.00144068	0.00130281	0.00142308	0.00124843	0.00125931	0.00141676	0.00128362	0.00165753	0.00107943	0.00119137	0.00142024	0.00206031	0.00171447	0.00174606	0.00204667	0.00261775	0.00188454	0.00167253	0.00226871	0.00162868	0.00252622	0.00194826	0.00216081	0.00164387	0.00272659	0.00216885	0.00327208	0.00346261	0.00306006	0.00206839	0.0018304	0.00248564	0.00333418	0.00213816	0.00202213	0.00543004	0.00422136	0.00293592
黄冈市	0.00170128	0.00278263	0.00217285	0.00220369	0.00237199	0.00195333	0.00177374	0.00180483	0.00221906	0.00181049	0.00221488	0.00239834	0.00203097	0.00220195	0.00170759	0.00191145	0.00230755	0.0019197	0.00264408	0.0015133	0.00167179	0.00203302	0.00420527	0.00327012	0.00277589	0.00470109	0.00901312	0.00360388	0.00301521	0.00404093	0.00255333	0.00740664	0.00319525	0.00499527	0.00297473	0.00417987	0.00411012	0.00261033	0.00642782	0.00309553	0.00306663	0.00179394	0.00238317	0.00369542	0.0026853	0.00334799	0.0104153	0.0107629	0.00198739
咸宁市	0.0013837	0.00194245	0.00165611	0.00162871	0.0017587	0.00153564	0.00140194	0.00139054	0.00162471	0.00139828	0.00163359	0.00175266	0.00153967	0.00161442	0.00156118	0.00154415	0.00177977	0.00160019	0.0022543	0.00129029	0.00146945	0.00183946	0.00248704	0.00217562	0.00193257	0.0028242	0.00405496	0.00264702	0.00201676	0.00253519	0.00181133	0.00333113	0.00215033	0.00316039	0.00214857	0.0047722	0.00331102	0.0042264	0.00779231	0.00479065	0.00307167	0.00222701	0.00331347	0.00602467	0.00309898	0.00299348	0.00888971	0.0112619	0.00210296
随州市	0.00130557	0.00195188	0.00158484	0.00210902	0.00169885	0.00145568	0.00139239	0.00163628	0.00182972	0.00151449	0.00172942	0.00175422	0.00158689	0.00190811	0.00124119	0.00139833	0.00160055	0.00137391	0.00167151	0.00116535	0.00122989	0.00140403	0.00309408	0.00213559	0.00266195	0.00245951	0.00309366	0.00202916	0.00223251	0.00406086	0.00238037	0.0037553	0.00318147	0.0024193	0.00188009	0.00230943	0.00215866	0.00207136	0.00294036	0.00215345	0.00186649	0.00141908	0.00179457	0.00238364	0.00177954	0.0019355	0.00624506	0.00382907	0.00345283
株洲市	0.00111307	0.00134552	0.00124464	0.00112151	0.00128701	0.00119111	0.00108819	0.00101609	0.00115057	0.0010452	0.00117772	0.00126264	0.00114222	0.00113197	0.00145123	0.00123493	0.00135386	0.00132416	0.00183268	0.00109962	0.0013003	0.00165778	0.00148489	0.00145269	0.00125328	0.00174025	0.0020766	0.00184218	0.00133567	0.00147295	0.00120552	0.00175501	0.00133654	0.00194149	0.00152886	0.00334008	0.00226534	0.0172326	0.00322451	0.00646106	0.00266719	0.00425037	0.00764537	0.00512613	0.00342634	0.00232372	0.00251077	0.00289379	0.00150597
湘潭市	0.00106009	0.00131204	0.00119454	0.00114487	0.00124015	0.00113819	0.00105162	0.00102088	0.00114497	0.00103152	0.0011573	0.00122688	0.00111504	0.00113689	0.00129583	0.00116415	0.00128009	0.00122697	0.00163997	0.00103115	0.0011875	0.00146799	0.00150899	0.00141529	0.00128884	0.0016803	0.00202957	0.00170765	0.00132803	0.00153954	0.00123187	0.00178415	0.00138602	0.00183914	0.00144849	0.00285412	0.00204508	0.00766046	0.00302859	0.00450566	0.00224045	0.00287274	0.00424916	0.0041404	0.00264092	0.00203546	0.00274997	0.00294253	0.00176817
衡阳市	0.0010032	0.00119874	0.00111209	0.00103566	0.00114746	0.00106759	0.000985776	0.000938484	0.00104768	0.000956188	0.00106512	0.00113053	0.00103348	0.00103627	0.00127006	0.00110037	0.00119563	0.0011692	0.00154837	0.000990521	0.00115087	0.00142328	0.00133171	0.00128379	0.00115027	0.00150233	0.00175918	0.001562	0.00119937	0.00134144	0.00110674	0.0015442	0.00122452	0.00164323	0.00133295	0.0025169	0.00185373	0.00649531	0.0025069	0.00393795	0.00210457	0.00338623	0.00445661	0.00344267	0.00256059	0.00188593	0.00217435	0.00236221	0.00150807
邵阳市	0.00087956	0.00104973	0.000970582	0.00095788	0.00100103	0.000932704	0.000874333	0.00086324	0.000945416	0.000864313	0.000949772	0.000993618	0.000919545	0.000943716	0.00105108	0.000950296	0.00102582	0.000993699	0.00125108	0.00086121	0.000972547	0.00115723	0.00118925	0.00111478	0.00105861	0.00127114	0.0014649	0.00128343	0.00106591	0.00122781	0.00101696	0.00134944	0.00112706	0.00135715	0.00113136	0.00184449	0.00146633	0.00325667	0.00191102	0.00245912	0.00158191	0.00217927	0.00255084	0.00230995	0.00180414	0.00146748	0.00187316	0.00189829	0.0016171
常德市	0.00102018	0.001316	0.00116593	0.00125198	0.0012188	0.00110242	0.00103759	0.00108085	0.00119184	0.00105643	0.00117713	0.00122331	0.00112057	0.00120421	0.00112954	0.0011026	0.00121891	0.00113099	0.00143488	0.000966373	0.00106945	0.00126678	0.00163112	0.00141597	0.0014312	0.0016463	0.00200119	0.00156847	0.00137973	0.0017649	0.00135035	0.00191353	0.00156557	0.00173848	0.00138237	0.00225193	0.0017917	0.00326032	0.00261944	0.00274837	0.001791	0.00183477	0.00240912	0.00282068	0.00192035	0.00171764	0.00323048	0.00288769	0.00273161
张家界市	0.000933706	0.00118398	0.00105678	0.00116153	0.00110119	0.00100319	0.000952184	0.00100659	0.00109331	0.000976079	0.00107471	0.0011078	0.00102512	0.00110929	0.00101802	0.00100034	0.00109615	0.00102109	0.00126003	0.000885588	0.000969255	0.00112814	0.00145491	0.00126273	0.00131309	0.00143536	0.00169617	0.00136606	0.00124456	0.00158713	0.00124223	0.00166051	0.00142746	0.00149752	0.00122707	0.00184832	0.00152821	0.00255562	0.00209174	0.00219023	0.00152651	0.00160623	0.00199822	0.00222149	0.00162604	0.00147242	0.0025473	0.00227682	0.00293263
益阳市	0.00103652	0.0013152	0.00117823	0.00120134	0.00122834	0.00111739	0.00104284	0.00105226	0.00117014	0.00104424	0.00116792	0.00122502	0.00111751	0.00117283	0.00119661	0.00112844	0.0012455	0.00117106	0.00152127	0.000992851	0.0011177	0.00134854	0.00157846	0.00141785	0.00136468	0.0016678	0.00203107	0.00163244	0.00135753	0.00166105	0.001295	0.00186468	0.00148181	0.00179105	0.00141293	0.00251498	0.00190661	0.004437	0.00284819	0.00337794	0.0019741	0.00218187	0.00298938	0.00336345	0.00219248	0.00185312	0.00307736	0.00299115	0.00219496
永州市	0.000885199	0.00102638	0.000965138	0.000904508	0.000990522	0.000932937	0.000868324	0.000828597	0.000912538	0.000842741	0.000926423	0.000976644	0.000903155	0.000903876	0.00111498	0.000961437	0.00103026	0.00101881	0.00129636	0.000881338	0.00101411	0.00122298	0.00112126	0.00108793	0.000991294	0.00124123	0.00140942	0.00129004	0.00102551	0.00113184	0.000958172	0.00126798	0.00104692	0.00133818	0.00112773	0.0018808	0.00148486	0.00344685	0.00185399	0.00258682	0.00166902	0.00281347	0.00297293	0.0023387	0.00197477	0.0015177	0.00167352	0.00177111	0.00132592
怀化市	0.000848713	0.00102338	0.000939491	0.000963331	0.000970575	0.000901144	0.000850896	0.000861071	0.00093516	0.000852099	0.00093218	0.000967991	0.000899559	0.000939042	0.000978653	0.00091112	0.00098424	0.000943693	0.00116663	0.000823698	0.000916394	0.00107385	0.00118182	0.00108449	0.00106606	0.00122565	0.00141062	0.00121468	0.00105022	0.00124058	0.00102127	0.00133161	0.00113829	0.00129414	0.00108472	0.00167689	0.00136816	0.00264627	0.00177887	0.00211834	0.00143664	0.00179766	0.00210814	0.00204487	0.00159316	0.00135407	0.00185873	0.00181542	0.00182684
娄底市	0.00097006	0.00119172	0.00108633	0.00107913	0.00112614	0.00103729	0.000968089	0.000960486	0.00106234	0.00096009	0.00106591	0.00111897	0.00102667	0.00106103	0.00115082	0.00105436	0.00115139	0.00110139	0.00141964	0.000941147	0.00106604	0.00128524	0.00138195	0.00127611	0.00120858	0.00148248	0.00175676	0.00148314	0.00121646	0.00143373	0.0011548	0.0016022	0.00129827	0.00159385	0.00128903	0.00225291	0.00172409	0.00440184	0.00241135	0.003133	0.00184217	0.00233498	0.00304226	0.00297572	0.00210061	0.00170717	0.00240133	0.00242592	0.00186203
重庆市	0.000764645	0.000937431	0.00084917	0.000974691	0.000879369	0.000812352	0.000784729	0.000854774	0.000899427	0.000815948	0.000876252	0.000888675	0.000839478	0.000919642	0.000802404	0.000804465	0.00086679	0.000812013	0.000949158	0.000725788	0.00077472	0.000869642	0.0011266	0.000982768	0.00107296	0.00107158	0.00120555	0.00101724	0.000989027	0.00123713	0.00102293	0.00122254	0.00114772	0.00109457	0.000946734	0.00124147	0.00109615	0.0015319	0.00135619	0.00138337	0.00108634	0.00114427	0.00131331	0.00139505	0.00113418	0.00106233	0.00160101	0.00145033	0.00276288
成都市	0.000597361	0.00070196	0.000648982	0.000746702	0.000667029	0.000626624	0.000613158	0.000671954	0.000689987	0.000639446	0.000671568	0.000674508	0.000648433	0.000706117	0.000613319	0.000619334	0.000655983	0.000621439	0.000696292	0.000570612	0.000597873	0.000651899	0.000810613	0.000725356	0.000797671	0.000767587	0.000831662	0.000734721	0.000735755	0.000875975	0.000769771	0.000850015	0.000836172	0.000775767	0.000700418	0.00084035	0.000772658	0.000970076	0.000892569	0.000904605	0.000766211	0.000805961	0.00087856	0.000908216	0.000790538	0.000754686	0.001003	0.000935354	0.00153996
自贡市	0.000614653	0.00072095	0.000667808	0.000747777	0.000686255	0.000644955	0.000627102	0.000674145	0.000699261	0.000647603	0.000684409	0.00069176	0.000661639	0.000712454	0.000646574	0.000640815	0.000679524	0.000647217	0.000734968	0.000590537	0.000625493	0.000688966	0.000828499	0.000747553	0.000802777	0.000798767	0.000871663	0.000771006	0.000751372	0.000889029	0.000774358	0.000878503	0.00084344	0.000813186	0.000727754	0.000904245	0.000818743	0.00108232	0.000956811	0.000993213	0.000821112	0.000894134	0.000972756	0.000990672	0.000856863	0.000802885	0.00106021	0.000996854	0.00153026
攀枝花市	0.000504848	0.000570446	0.000538642	0.000578794	0.00055001	0.000524376	0.000510319	0.000534312	0.000552488	0.000520051	0.000545147	0.000552068	0.000531382	0.000559304	0.000539892	0.000524287	0.000549109	0.00053195	0.000594227	0.000492	0.000521074	0.000567817	0.000631368	0.000587834	0.000612104	0.000622306	0.000666831	0.000611205	0.000586447	0.000662672	0.000595504	0.000663525	0.000635771	0.000634576	0.000580005	0.000703206	0.000644895	0.000827914	0.000726748	0.000767786	0.00065549	0.000736915	0.000769365	0.000759302	0.000685994	0.000639153	0.000768176	0.000742406	0.000951395
泸州市	0.000642717	0.000754752	0.000699309	0.000767434	0.00071885	0.000675111	0.000652822	0.000691867	0.000723865	0.000669254	0.00071145	0.000722874	0.000688091	0.000735106	0.000689636	0.000673501	0.000715588	0.000683868	0.000786865	0.00061986	0.000662794	0.000737307	0.000865698	0.000785251	0.000827957	0.00084664	0.000930761	0.00082234	0.000783478	0.000924409	0.000797981	0.000927215	0.000872052	0.000867391	0.000769174	0.000987886	0.000881273	0.00122534	0.00104315	0.00110631	0.00089207	0.00100084	0.00109054	0.00109722	0.000940535	0.00086667	0.00114351	0.00108208	0.00156246
德阳市	0.000617033	0.00073046	0.000672631	0.000784096	0.00069219	0.000648457	0.000635108	0.000701927	0.000719959	0.000665151	0.000698923	0.000700922	0.000673617	0.000738326	0.000628967	0.000639575	0.00067883	0.00064047	0.000717908	0.000587291	0.000614213	0.00066973	0.000850586	0.00075521	0.000839479	0.000799051	0.000867411	0.000761089	0.000768495	0.00092468	0.000808743	0.000891426	0.00088172	0.000806108	0.000726261	0.000868819	0.000799709	0.00099714	0.000927442	0.000931856	0.000789304	0.000819835	0.000899882	0.000938373	0.000811992	0.000778997	0.00105485	0.000976702	0.00170323
绵阳市	0.000628742	0.000748732	0.000687077	0.000815553	0.000707725	0.000661597	0.000649652	0.000726818	0.000742518	0.000684557	0.000718203	0.000718064	0.000691016	0.000763692	0.000633099	0.000650527	0.000691243	0.000649247	0.000725059	0.000595854	0.000620389	0.000674488	0.000878344	0.000773558	0.000873151	0.00081587	0.000884754	0.000772496	0.000791236	0.00096106	0.000840272	0.000916756	0.000917658	0.00082018	0.000739898	0.000873897	0.000808799	0.000988364	0.000936873	0.000929394	0.000793079	0.000808929	0.000892188	0.000939467	0.000811573	0.00078549	0.00107837	0.000991476	0.00183479
广元市	0.00067206	0.000811983	0.000739392	0.000896342	0.000763478	0.000709818	0.000697338	0.000790276	0.000807436	0.000739498	0.00077779	0.000776301	0.000745762	0.00083324	0.000670504	0.000695814	0.00074257	0.000692633	0.00077594	0.000633215	0.000658346	0.000717058	0.000968269	0.000840402	0.000965456	0.000887654	0.000967432	0.000833462	0.000863704	0.00107167	0.000925578	0.00101148	0.00101955	0.000890194	0.000798448	0.000942619	0.000872495	0.00105818	0.00101982	0.000997738	0.000849196	0.000849991	0.000948725	0.00101352	0.000865523	0.000843439	0.00120044	0.00108899	0.0022795
遂宁市	0.000654607	0.000781597	0.000716905	0.000830863	0.000738893	0.000689828	0.000672874	0.000739784	0.000764357	0.000702812	0.000742999	0.000747628	0.000715076	0.000783043	0.000673994	0.000681438	0.000726032	0.00068423	0.00077594	0.000623035	0.000655729	0.000720925	0.000917073	0.000811108	0.000896284	0.000865235	0.000947874	0.000824153	0.000822529	0.000999285	0.000861077	0.000970023	0.000945973	0.000876072	0.000780931	0.000958216	0.000872056	0.00112302	0.00102765	0.00103929	0.000862757	0.000903935	0.00100137	0.00104586	0.000891952	0.000848889	0.00117711	0.00108527	0.00194813
内江市	0.000625944	0.000737751	0.000681576	0.000769569	0.000700971	0.000657589	0.000639795	0.00069153	0.000716794	0.000662531	0.000700407	0.000707237	0.00067631	0.000731277	0.000655145	0.000652453	0.00069281	0.00065807	0.000747449	0.000599946	0.000634599	0.000698935	0.000852453	0.000765256	0.000827383	0.000817658	0.00089355	0.000786631	0.000770747	0.000918239	0.000797222	0.000903748	0.000870423	0.000831444	0.000742971	0.000921499	0.000834892	0.00109871	0.000978615	0.00100969	0.00083455	0.000900292	0.00098465	0.0010093	0.000869076	0.000817174	0.00109364	0.00102315	0.00163018
乐山市	0.000576592	0.000669668	0.000623279	0.000696027	0.000639392	0.000603247	0.000587946	0.000631438	0.000652138	0.000606909	0.000638566	0.000644422	0.000618516	0.000664199	0.000604417	0.00059937	0.000633149	0.000604812	0.000680772	0.000555072	0.0005858	0.000641255	0.00076254	0.000692378	0.000742719	0.000735585	0.000796793	0.000711592	0.000696515	0.000814829	0.000718325	0.000803624	0.000777136	0.000747486	0.000674811	0.000823768	0.000752014	0.000971401	0.000866921	0.000898029	0.000754365	0.000820064	0.000882917	0.000895301	0.000785131	0.000738706	0.000951712	0.000899743	0.00133493
南充市	0.000688657	0.000832681	0.000758571	0.00089684	0.000783499	0.000728007	0.000710834	0.000791313	0.000817047	0.000747122	0.000791103	0.000794445	0.000759056	0.000839655	0.000701605	0.000716902	0.000766596	0.00071774	0.000815102	0.000651801	0.000684352	0.000752772	0.000991357	0.000865233	0.00097214	0.000923499	0.0010158	0.000872531	0.00088162	0.00109146	0.000930966	0.00104884	0.00103016	0.000932551	0.000827611	0.00101209	0.00092236	0.00117392	0.00109511	0.00109087	0.000905427	0.0009287	0.00104068	0.00110359	0.000931571	0.000893771	0.0012824	0.00116684	0.00235488
眉山市	0.000587639	0.000686665	0.000636905	0.000721578	0.000654022	0.000615665	0.000601138	0.000651922	0.000671563	0.0006236	0.000655677	0.000660224	0.000634074	0.000685561	0.000609907	0.000610157	0.000645485	0.000614039	0.000689909	0.000563532	0.000592739	0.00064779	0.000787526	0.000709857	0.000770606	0.00075294	0.000816009	0.000724582	0.00071691	0.000846222	0.00074442	0.000828239	0.000807185	0.000763187	0.00068872	0.000834497	0.000764116	0.000974737	0.000882432	0.000904535	0.000762222	0.00081539	0.000883789	0.000904912	0.00079005	0.000748459	0.000980248	0.000920338	0.00143749
宜宾市	0.000606239	0.000706691	0.000656934	0.000724351	0.000674397	0.000635253	0.000616384	0.00065579	0.000682172	0.000633176	0.000669764	0.000678626	0.000648554	0.000693341	0.000644913	0.000632933	0.000670221	0.000641192	0.000729974	0.000584838	0.0006219	0.000686553	0.000805961	0.000732945	0.000777018	0.000784698	0.000855993	0.000761806	0.00073352	0.000859663	0.000750429	0.000856616	0.000815457	0.000801176	0.000717073	0.000899249	0.000811093	0.00108945	0.000946414	0.00099479	0.000818681	0.000908734	0.000981439	0.000988168	0.000858572	0.00079791	0.00103462	0.000980522	0.00141914
广安市	0.000705669	0.000853689	0.000778076	0.000901464	0.000803807	0.000746549	0.000725358	0.000796138	0.000828779	0.000757004	0.000805794	0.000813188	0.000773619	0.000848865	0.00073132	0.000737875	0.000790306	0.000742208	0.000852535	0.000670304	0.000709454	0.000786877	0.00101433	0.000889845	0.000981609	0.000957869	0.00106143	0.000909908	0.00090033	0.00111116	0.000939444	0.00108408	0.00104263	0.000972889	0.000855987	0.00107854	0.00096983	0.00128873	0.0011667	0.00118158	0.000959129	0.00100503	0.00113063	0.00119077	0.000994991	0.000941757	0.00135752	0.00124001	0.00235813
达州市	0.000760982	0.000941116	0.000847395	0.00101962	0.000878668	0.000809374	0.000788394	0.000885839	0.000920385	0.000832589	0.000888195	0.000892576	0.000848084	0.000948321	0.000771794	0.000795119	0.000856756	0.000795038	0.000913118	0.000715533	0.000752966	0.000834197	0.00114878	0.000982774	0.00111995	0.00105745	0.00117883	0.000988781	0.00100399	0.00128403	0.00106553	0.00122671	0.00119843	0.00106754	0.000933452	0.00116047	0.00105003	0.00134618	0.00127607	0.00125014	0.00102204	0.00102488	0.001174	0.00127375	0.00104863	0.00101082	0.00155189	0.00138013	0.00343861
雅安市	0.000553657	0.000641111	0.000597299	0.000674221	0.000612381	0.000578519	0.000565994	0.000612814	0.000628998	0.000586717	0.000614509	0.000618032	0.000595351	0.000641763	0.000573116	0.000573422	0.000604547	0.000576693	0.000643085	0.000531973	0.000557836	0.000606417	0.000728936	0.00066111	0.000716126	0.00069788	0.000751567	0.000673143	0.000667943	0.0007799	0.000693502	0.000762785	0.000747322	0.000706422	0.000642286	0.000767115	0.000707079	0.000885873	0.000807248	0.000826727	0.000705706	0.000754275	0.000810528	0.000826557	0.000730013	0.000693712	0.000888763	0.000838877	0.00126142
巴中市	0.000730159	0.000897441	0.00081013	0.000990252	0.000839033	0.000774882	0.00075878	0.000862609	0.000887628	0.000805922	0.000853796	0.000853772	0.000815733	0.000917056	0.000729903	0.000759063	0.000815073	0.000755949	0.000856698	0.000685359	0.000715548	0.0007854	0.00109029	0.00093311	0.00107905	0.000993668	0.00109566	0.000927182	0.000959171	0.00121977	0.00102897	0.0011495	0.00114894	0.000997751	0.000883191	0.00106339	0.000975931	0.00120293	0.00116352	0.00112983	0.000946028	0.000938155	0.00106386	0.00115217	0.000964546	0.000939526	0.0014052	0.00125498	0.00308441
资阳市	0.000637118	0.000755002	0.000695405	0.000794174	0.000715836	0.000670183	0.000652835	0.000710933	0.000735754	0.000678606	0.000717296	0.00072314	0.000691656	0.000751981	0.00066192	0.000663654	0.000705677	0.000668019	0.000758041	0.000608793	0.00064245	0.000706904	0.000878025	0.000783242	0.00085491	0.000836148	0.000914581	0.000800951	0.00079125	0.000950406	0.000822764	0.000929778	0.000900532	0.000848616	0.000757665	0.000934926	0.000848858	0.00110613	0.000997067	0.00101972	0.000844665	0.000899422	0.000989187	0.00102232	0.000876746	0.000828872	0.00112608	0.00104695	0.00175279
贵阳市	0.000659452	0.000766177	0.000714865	0.000751885	0.000733608	0.000691535	0.000663405	0.000683136	0.000722661	0.000670067	0.000716443	0.000734022	0.000695268	0.000728951	0.000734154	0.000695594	0.000738235	0.000713278	0.000833402	0.000642607	0.000697513	0.000785761	0.000864444	0.000799346	0.000812312	0.000870464	0.000960615	0.000859365	0.00078696	0.000909099	0.000784398	0.000935791	0.000854813	0.000901015	0.000794102	0.0010649	0.000932095	0.00139565	0.00110856	0.00122979	0.000963358	0.00115712	0.00124076	0.00120236	0.0010352	0.000924859	0.00116848	0.00113141	0.00138538
六盘水市	0.000583572	0.000665962	0.000626584	0.000658642	0.00064099	0.000608554	0.000586775	0.000604408	0.000633901	0.000592788	0.000628422	0.000641475	0.000611845	0.000639443	0.000643736	0.000611769	0.000644442	0.000625771	0.000716878	0.000570651	0.000614411	0.000682491	0.000740605	0.000690805	0.0007042	0.000743029	0.000807753	0.000735	0.000682355	0.000775285	0.000682889	0.000791376	0.000735995	0.000765084	0.000686591	0.000881508	0.00078791	0.00110124	0.000909914	0.000993994	0.00081203	0.000961299	0.00100671	0.000974172	0.000864717	0.000783507	0.000951132	0.000925092	0.00112875
遵义市	0.000698791	0.000828531	0.000764603	0.000828427	0.000787353	0.00073651	0.00070797	0.000743308	0.000785359	0.000722327	0.00077399	0.000790487	0.000747595	0.000795828	0.000762255	0.000736812	0.000786724	0.000751508	0.000880245	0.000674379	0.000728117	0.000820458	0.000956099	0.000866359	0.000901255	0.00094532	0.00105231	0.000920683	0.000858936	0.00102	0.000866354	0.00103762	0.000954023	0.00097489	0.000851659	0.00114129	0.000998137	0.00148145	0.00120981	0.00130858	0.00101709	0.00116653	0.00129012	0.00129263	0.00108346	0.000981983	0.00132463	0.00125484	0.00173614
安顺市	0.000616065	0.000705508	0.000663039	0.000690045	0.000678731	0.000643408	0.000618048	0.000632118	0.000666732	0.000622052	0.000662358	0.000678356	0.000644685	0.000671478	0.000688382	0.000648299	0.000684463	0.000665392	0.000770348	0.00060331	0.000653978	0.000732312	0.000785346	0.00073375	0.000740723	0.000794399	0.000868598	0.000788522	0.00072163	0.000820549	0.000717554	0.00084491	0.000775851	0.000821458	0.000731717	0.000962992	0.000851064	0.00123714	0.000992874	0.00110226	0.000882715	0.00107018	0.00112249	0.00107543	0.000947446	0.000847701	0.00103071	0.00100656	0.00118897
昆明市	0.000517513	0.000581719	0.000551165	0.000578868	0.000562347	0.000537106	0.000520227	0.000535935	0.000558006	0.000525684	0.000553191	0.000562896	0.000540111	0.000562846	0.000565425	0.000539555	0.000564815	0.000550543	0.000620071	0.000507401	0.00054214	0.00059477	0.000639115	0.000600513	0.000613449	0.00063933	0.000686686	0.000633191	0.000594806	0.000666242	0.000597067	0.000675831	0.000637447	0.000655413	0.000596952	0.00073939	0.000672172	0.000889634	0.000758855	0.000817856	0.000690457	0.000802912	0.000828834	0.00080367	0.0007292	0.000669279	0.000788573	0.000769561	0.000927831
曲靖市	0.000549376	0.000621757	0.000587277	0.0006164	0.00059991	0.000571427	0.000552164	0.000568375	0.000593992	0.000557667	0.00058899	0.000600351	0.000574353	0.000599068	0.00060368	0.000574369	0.000603011	0.000586928	0.000666618	0.000538144	0.000577352	0.000637347	0.000686733	0.000643345	0.000655993	0.000688388	0.000743588	0.000681704	0.000636193	0.000717065	0.000637394	0.000729906	0.000683509	0.000707341	0.000639726	0.000806551	0.00072719	0.00098841	0.000829586	0.000900701	0.000748596	0.000879827	0.000913295	0.000883642	0.000794078	0.000723834	0.000863581	0.000841906	0.00101829
玉溪市	0.000487034	0.000541253	0.000515792	0.000535162	0.000525239	0.000503872	0.000488155	0.000498788	0.000518968	0.000491227	0.000515734	0.000525087	0.000504783	0.000522476	0.000534774	0.000507151	0.000528831	0.000518187	0.000580263	0.000479707	0.000512477	0.000560019	0.000588312	0.000557684	0.000564835	0.000591935	0.000632184	0.000589092	0.000551252	0.00060967	0.000551038	0.000620366	0.000585111	0.00060691	0.000556507	0.000682509	0.00062375	0.000812713	0.000695914	0.000751567	0.000642777	0.000751601	0.000765871	0.000737388	0.000678608	0.000622916	0.000714766	0.000702224	0.000814603
保山市	0.000432612	0.000478681	0.000456673	0.000482959	0.000464638	0.000446608	0.00043578	0.000451676	0.000465024	0.000441921	0.00046025	0.000465718	0.000450606	0.000469583	0.00046259	0.00044734	0.000464967	0.000453955	0.000499608	0.000424322	0.000447382	0.000482297	0.000519816	0.000491041	0.000506022	0.000515588	0.000545911	0.000509589	0.000489212	0.000540286	0.000494638	0.000542067	0.000522117	0.000524862	0.000486782	0.000574495	0.000533777	0.000659478	0.000587896	0.000619549	0.000543672	0.000609348	0.00062461	0.00061222	0.00056666	0.000531091	0.000610836	0.000596292	0.000717394
昭通市	0.000575508	0.00066265	0.000620018	0.000672121	0.000635175	0.00060112	0.000582864	0.000613276	0.000638167	0.000595362	0.000628681	0.000637978	0.000610497	0.000646895	0.000618037	0.000600633	0.000633593	0.000610026	0.000692342	0.000558243	0.000594714	0.000655439	0.000745952	0.000686214	0.000717918	0.000733446	0.000796014	0.000717115	0.000684199	0.000789137	0.000695247	0.000791615	0.000750803	0.000750079	0.000675147	0.000844466	0.000763065	0.00102377	0.000880916	0.000935556	0.00077522	0.000876154	0.000932122	0.000925399	0.000815501	0.000753871	0.000945241	0.000905572	0.00122143
丽江市	0.000478605	0.000538217	0.000509259	0.000549048	0.000519562	0.000496306	0.000484243	0.000508449	0.000523642	0.000494261	0.00051629	0.000521794	0.000503657	0.00053039	0.000507949	0.000495661	0.000517976	0.00050192	0.000556471	0.000466337	0.000491673	0.000532752	0.000593581	0.000553454	0.0005784	0.000583169	0.000621923	0.000572262	0.000553347	0.000622528	0.000563512	0.000620806	0.000599331	0.00059323	0.000545455	0.000650791	0.000601128	0.000754585	0.000671927	0.000704711	0.000609254	0.000676991	0.000705088	0.000698159	0.000634882	0.000595592	0.000710181	0.000686438	0.000878833
普洱市	0.000447166	0.00049213	0.000471124	0.000487264	0.000478944	0.000461227	0.000447902	0.00045682	0.00047359	0.000450373	0.000470898	0.000478746	0.000461776	0.000476555	0.000488661	0.000464196	0.000482165	0.000473751	0.000525318	0.000441378	0.000469504	0.000509302	0.000530678	0.000505692	0.000511692	0.000533789	0.000566277	0.00053189	0.000500321	0.000548152	0.000500318	0.000556603	0.000528279	0.00054611	0.000504984	0.000607392	0.000560195	0.000709245	0.000617312	0.000662092	0.000576347	0.000666472	0.000674631	0.00065053	0.000605672	0.000559936	0.000631435	0.000621866	0.000711229
临沧市	0.00043598	0.000480729	0.000459589	0.00048045	0.000467348	0.000449776	0.000437897	0.000450101	0.000464909	0.000442131	0.000461237	0.000467782	0.000452011	0.000468609	0.000471119	0.000451597	0.000469091	0.000459547	0.000507283	0.000429062	0.000454234	0.000490926	0.000519875	0.000493463	0.000503784	0.000519306	0.000550124	0.000515417	0.000489931	0.000538511	0.000492603	0.000543514	0.000519836	0.000529895	0.000491017	0.000584225	0.000541159	0.000675528	0.000595683	0.000632998	0.0005539	0.000629975	0.000641521	0.000623794	0.000579495	0.000539703	0.000613916	0.00060206	0.000705294
[truncated: 50 more columns]
